# Supplementary material for: Unveiling the genetic basis of Fusarium wilt resistance in chickpea using GWAS analysis and characterization of candidate genes
Source: Front Genet. 2024 Jan 19;14:1292009. doi: 10.3389/fgene.2023.1292009 (PMC10849131; doi:10.3389/fgene.2023.1292009)
Supplement: Supplementary file 1 [file Table2.XLSX]

## Sheet: TableS2
rs	alleles	chrom	pos	strand	assembly	center	protLSID	assayLSID	panel	QCcode	5879	5882	5884	5892	5899	5900	5907	6330	6401	6412	6413	6414	6415	6438	7272	7285	7289	7290	7334	7340	7341	7343	7348	7349	7351	7352	7353	7354	7355	7356	7359	7362	7365	7367	7371	7373	7375	7376	7379
100010789|F|0-41:C>T-41:C>T	A/G	CA1	53264	.	.	.	.	.	.	.	AA	AA	AA	AA	AA	AA	AA	AA	AA	AA	AA	NN	AA	AA	AA	AA	AA	AA	AA	AA	AA	AA	AA	AA	AA	AA	AA	AA	AA	AA	AA	AA	AA	AA	AA	AA	AA	AA	AA
10259937|F|0-11:C>T-11:C>T	A/G	CA1	94382	.	.	.	.	.	.	.	AA	AA	AA	AA	AA	AA	AA	AA	AA	AA	AA	AA	AA	AA	AA	AA	AA	AA	AA	AA	AA	AA	AA	AA	AA	AA	AA	AA	AA	AA	AA	AA	AA	AA	AA	AA	AA	AA	AA
35486579|F|0-33:C>A-33:C>A	A/G	CA1	115010	.	.	.	.	.	.	.	GG	GG	GG	GG	GG	NN	NN	GG	NN	GG	GG	GG	GG	GG	NN	GG	GG	NN	GG	NN	GG	NN	GG	NN	NN	NN	GG	NN	GG	GG	NN	NN	GG	GG	NN	GG	GG	GG	GG
37048179	A/G	CA1	161788	.	.	.	.	.	.	.	GG	GG	GG	NN	GG	GG	GG	GG	GG	GG	GG	GG	GG	GG	GG	GG	GG	GG	GG	GG	NN	GG	GG	GG	GG	GG	NN	GG	GG	NN	NN	NN	GG	GG	GG	GG	GG	GG	GG
29966676	A/G	CA1	186435	.	.	.	.	.	.	.	GG	GG	GG	GG	GG	GG	GG	GG	GG	GG	GG	GG	GG	GG	GG	GG	GG	GG	GG	NN	GG	GG	GG	GG	GG	GG	NN	GG	NN	NN	GG	NN	NN	GG	NN	GG	GG	GG	GG
37050053	A/G	CA1	193884	.	.	.	.	.	.	.	GG	GG	GG	GG	GG	GG	GG	GG	GG	GG	NN	GG	GG	GG	GG	GG	GG	GG	GG	GG	GG	GG	GG	GG	NN	GG	GG	GG	GG	GG	GG	GG	GG	GG	GG	GG	GG	GG	GG
37048206	A/G	CA1	200776	.	.	.	.	.	.	.	GG	GG	GG	GG	GG	GG	GG	GG	GG	GG	GG	GG	GG	GG	GG	GG	GG	GG	GG	GG	GG	GG	GG	GG	GG	GG	GG	GG	GG	GG	GG	GG	GG	GG	GG	GG	GG	GG	GG
100010747|F|0-68:T>C-68:T>C	A/G	CA1	205568	.	.	.	.	.	.	.	GG	GG	GG	GG	GG	GG	GG	GG	GG	GG	GG	GG	GG	GG	GG	GG	GG	GG	GG	GG	GG	NN	GG	GG	GG	GG	NN	GG	GG	GG	GG	GG	GG	GG	GG	GG	GG	GG	GG
13146575	A/G	CA1	243210	.	.	.	.	.	.	.	GG	GG	GG	GG	GG	GG	GG	GG	GG	GG	GG	GG	GG	GG	GG	GG	GG	GG	GG	GG	GG	GG	GG	GG	GG	GG	GG	GG	GG	GG	GG	GG	GG	GG	GG	GG	GG	GG	GG
29967316	A/G	CA1	253154	.	.	.	.	.	.	.	GG	GG	GG	GG	GG	GG	GG	GG	GG	GG	GG	GG	NN	NN	GG	GG	GG	GG	GG	GG	GG	GG	GG	GG	GG	GG	GG	GG	GG	GG	GG	GG	GG	GG	GG	GG	GG	GG	GG
10268704|F|0-59:T>C-59:T>C	A/G	CA1	254131	.	.	.	.	.	.	.	AA	AA	AA	AA	AA	AA	AA	AA	AA	AA	AA	AA	AG	AA	AA	AA	AA	AA	AA	AA	AA	AA	AA	AG	AA	AA	AA	AA	AA	AA	AA	AA	AA	AA	AA	AA	AA	AA	AA
13144477	A/G	CA1	258426	.	.	.	.	.	.	.	GG	GG	GG	GG	GG	NN	GG	GG	GG	GG	GG	GG	GG	GG	GG	NN	GG	GG	GG	GG	GG	GG	GG	GG	GG	GG	GG	GG	GG	GG	GG	GG	GG	GG	GG	NN	GG	GG	GG
10264589	A/G	CA1	303230	.	.	.	.	.	.	.	GG	GG	GG	GG	GG	NN	NN	GG	GG	GG	GG	GG	GG	GG	GG	GG	GG	GG	GG	GG	GG	GG	GG	GG	GG	GG	NN	GG	NN	NN	GG	GG	NN	GG	GG	GG	GG	NN	NN
10270000|F|0-29:C>G-29:C>G	A/G	CA1	303296	.	.	.	.	.	.	.	AA	AA	AA	AA	AA	AA	AA	AA	AA	AA	AA	AA	GG	AA	AA	AA	AA	AA	AA	AA	AA	AA	AA	AA	AA	AA	AA	AA	AA	NN	AA	AA	AA	AA	AA	AA	AA	AA	AA
5825982	A/G	CA1	322900	.	.	.	.	.	.	.	GG	GG	GG	GG	GG	GG	GG	GG	GG	GG	GG	GG	GG	GG	GG	GG	GG	GG	GG	GG	GG	GG	GG	GG	GG	GG	GG	GG	GG	GG	NN	GG	GG	GG	GG	GG	GG	GG	GG
13147359|F|0-59:T>A-59:T>A	A/G	CA1	328049	.	.	.	.	.	.	.	AA	AA	AA	AA	AA	AA	AA	AA	AA	AA	AA	AA	AA	AA	AA	AA	AA	AA	AA	AA	AA	AA	AA	AA	AA	AA	AA	AA	AA	AA	AA	AA	AA	AA	AA	AA	AA	AA	AA
13147359|F|0-43:C>G-43:C>G	A/G	CA1	328049	.	.	.	.	.	.	.	GG	GG	GG	GG	GG	GG	GG	GG	GG	GG	GG	GG	GG	GG	GG	GG	GG	GG	GG	GG	GG	GG	GG	GG	GG	GG	GG	GG	GG	GG	GG	GG	GG	GG	GG	GG	GG	GG	GG
13147359	A/G	CA1	328049	.	.	.	.	.	.	.	GG	GG	GG	GG	GG	GG	GG	GG	GG	GG	GG	GG	GG	GG	GG	GG	GG	GG	GG	NN	NN	GG	GG	GG	GG	GG	GG	GG	GG	GG	NN	GG	NN	GG	GG	GG	GG	NN	GG
23870138	A/G	CA1	329035	.	.	.	.	.	.	.	GG	GG	GG	GG	GG	NN	NN	GG	GG	GG	GG	GG	GG	GG	GG	GG	GG	GG	GG	GG	GG	GG	GG	GG	GG	GG	NN	GG	NN	NN	GG	NN	GG	GG	GG	GG	GG	GG	NN
37048921|F|0-47:G>C-47:G>C	A/G	CA1	333076	.	.	.	.	.	.	.	AA	AA	AA	AA	AA	AA	AA	AA	AA	AA	AA	AA	AA	AA	AA	AA	AA	AA	AA	AA	AA	AA	AA	AA	AA	AA	AA	AA	AA	AA	AA	AA	AA	AA	AA	AA	AA	AA	AA
5825853|F|0-29:T>C-29:T>C	A/G	CA1	333578	.	.	.	.	.	.	.	AA	AA	AA	AA	AA	AA	AA	AA	AA	AA	AA	AA	AG	AA	AA	AA	AA	AA	AA	AA	AA	AA	AA	AA	AA	AA	AA	AA	AA	AA	AA	AA	AA	AA	AA	AA	AA	AA	AA
5825853	A/G	CA1	333578	.	.	.	.	.	.	.	GG	NN	GG	NN	GG	GG	GG	GG	GG	GG	GG	GG	GG	GG	GG	GG	GG	GG	GG	GG	GG	GG	GG	GG	GG	GG	GG	NN	GG	GG	NN	GG	GG	GG	GG	GG	GG	GG	GG
5825234|F|0-27:G>T-27:G>T	A/G	CA1	333644	.	.	.	.	.	.	.	GG	GG	GG	GG	GG	GG	GG	GG	GG	GG	GG	GG	AG	GG	GG	GG	GG	GG	GG	GG	GG	GG	GG	GG	GG	GG	GG	GG	GG	GG	GG	GG	GG	GG	GG	GG	GG	GG	GG
5824995	A/G	CA1	337226	.	.	.	.	.	.	.	GG	GG	GG	GG	GG	NN	GG	GG	GG	GG	GG	GG	NN	GG	GG	GG	GG	GG	GG	GG	GG	GG	GG	GG	GG	GG	GG	GG	GG	GG	GG	NN	GG	GG	GG	GG	GG	GG	GG
10264243|F|0-30:C>A-30:C>A	A/G	CA1	338130	.	.	.	.	.	.	.	GG	GG	GG	GG	GG	GG	GG	GG	GG	GG	GG	GG	AG	GG	GG	GG	GG	GG	GG	GG	GG	GG	GG	GG	GG	GG	GG	GG	GG	GG	GG	GG	GG	GG	GG	GG	GG	GG	GG
5825244|F|0-19:G>T-19:G>T	A/G	CA1	338130	.	.	.	.	.	.	.	GG	GG	GG	GG	GG	GG	GG	GG	GG	GG	GG	GG	GG	GG	GG	GG	GG	GG	GG	GG	GG	GG	GG	GG	GG	GG	GG	GG	GG	GG	GG	GG	GG	GG	GG	GG	GG	GG	GG
5825244	A/G	CA1	338130	.	.	.	.	.	.	.	GG	GG	GG	GG	GG	NN	GG	GG	GG	GG	GG	GG	NN	GG	GG	GG	NN	GG	GG	GG	NN	GG	GG	NN	GG	NN	GG	GG	GG	GG	GG	NN	GG	GG	NN	GG	GG	GG	GG
10264243	A/G	CA1	338130	.	.	.	.	.	.	.	AA	AA	AA	AA	AA	AA	AA	AA	AA	AA	AA	AA	GG	AA	AA	AA	AA	AA	AA	AA	AA	AA	AA	AA	AA	AA	AA	AA	AA	AA	AA	AA	AA	AA	AA	AA	AA	AA	AA
23888592	A/G	CA1	343394	.	.	.	.	.	.	.	GG	GG	GG	GG	GG	GG	GG	GG	GG	GG	GG	GG	GG	GG	GG	GG	GG	GG	GG	GG	GG	GG	GG	GG	GG	GG	GG	GG	NN	GG	GG	GG	GG	GG	GG	GG	GG	GG	GG
23888026	A/G	CA1	361723	.	.	.	.	.	.	.	GG	GG	GG	GG	GG	GG	NN	GG	GG	GG	GG	GG	GG	GG	GG	GG	GG	GG	GG	GG	GG	GG	NN	GG	GG	GG	GG	GG	GG	GG	GG	GG	GG	GG	GG	GG	GG	GG	GG
10265353	A/G	CA1	364824	.	.	.	.	.	.	.	GG	GG	GG	NN	GG	GG	GG	GG	GG	GG	NN	NN	AA	GG	GG	GG	GG	GG	GG	GG	GG	GG	GG	GG	GG	GG	NN	GG	GG	GG	GG	GG	GG	GG	GG	GG	GG	GG	GG
10265354	A/G	CA1	364824	.	.	.	.	.	.	.	AA	AA	AA	AA	AA	AA	AA	AA	AA	AA	AA	AA	GG	AA	AA	AA	AA	AA	AA	AA	AA	AA	AA	AA	AA	AA	AA	AA	AA	AA	AA	AA	AA	AA	AA	AA	AA	AA	AA
29967451|F|0-12:G>A-12:G>A	A/G	CA1	382928	.	.	.	.	.	.	.	AA	AA	AA	AA	AA	AA	AA	AA	AA	AA	AA	AA	AG	AA	AA	AA	AA	AA	AA	AA	AA	AA	AA	AA	AG	AA	AA	AA	AA	AA	AA	AA	AA	AA	AA	AA	AA	AA	AA
29967451	A/G	CA1	382928	.	.	.	.	.	.	.	GG	GG	GG	GG	GG	GG	GG	GG	GG	GG	GG	GG	GG	GG	GG	GG	GG	GG	GG	NN	GG	GG	GG	GG	GG	GG	NN	GG	GG	NN	GG	GG	GG	NN	GG	GG	GG	GG	GG
10259595	A/G	CA1	382994	.	.	.	.	.	.	.	GG	GG	GG	NN	GG	GG	GG	GG	GG	GG	GG	GG	GG	GG	GG	GG	GG	GG	GG	GG	GG	GG	GG	NN	GG	GG	GG	GG	GG	GG	GG	NN	GG	GG	GG	GG	GG	GG	GG
23885738|F|0-25:A>T-25:A>T	A/G	CA1	387245	.	.	.	.	.	.	.	AA	AA	AA	AA	AA	AA	AA	AA	AA	AA	AA	AA	AA	AA	AA	AA	AA	AA	AA	AA	AA	AA	AA	AA	AA	AA	AA	AA	AA	AA	AA	AA	AA	AA	AA	AA	AA	AA	AA
5825218|F|0-45:C>T-45:C>T	A/G	CA1	393030	.	.	.	.	.	.	.	GG	GG	GG	GG	GG	GG	GG	GG	GG	GG	GG	GG	GG	GG	GG	GG	GG	GG	GG	GG	GG	GG	GG	GG	GG	GG	GG	GG	GG	GG	GG	GG	GG	GG	GG	GG	GG	GG	GG
40897809	A/G	CA1	396157	.	.	.	.	.	.	.	GG	GG	GG	GG	GG	GG	GG	GG	GG	GG	GG	GG	GG	GG	GG	GG	GG	GG	GG	GG	GG	GG	GG	GG	GG	GG	GG	GG	GG	GG	GG	GG	GG	GG	GG	GG	GG	GG	GG
29966738	A/G	CA1	397632	.	.	.	.	.	.	.	GG	NN	GG	GG	GG	GG	NN	GG	GG	GG	GG	GG	GG	GG	GG	GG	GG	GG	GG	GG	GG	GG	GG	GG	GG	GG	NN	GG	GG	GG	GG	GG	GG	GG	GG	GG	GG	GG	GG
10257782	A/G	CA1	419593	.	.	.	.	.	.	.	GG	GG	GG	GG	GG	GG	GG	GG	GG	GG	GG	GG	AA	GG	GG	GG	GG	GG	GG	GG	GG	GG	GG	GG	GG	GG	GG	GG	GG	GG	GG	GG	GG	GG	GG	GG	GG	GG	GG
100050120|F|0-40:A>T-40:A>T	A/G	CA1	432329	.	.	.	.	.	.	.	GG	GG	GG	GG	NN	NN	GG	GG	GG	NN	GG	GG	NN	GG	GG	GG	GG	GG	GG	GG	GG	NN	GG	GG	GG	NN	GG	GG	GG	GG	GG	GG	GG	GG	GG	GG	GG	GG	GG
36360108|F|0-57:G>T-57:G>T	A/G	CA1	435175	.	.	.	.	.	.	.	AA	AA	AA	AA	AA	AA	AA	AA	AA	AA	AA	AA	AA	AA	AA	AA	AA	AA	AA	AA	AA	AA	AA	AA	AA	AA	AA	AA	AA	AA	AA	AA	AA	AA	AA	AA	AA	AA	AA
36360108	A/G	CA1	435175	.	.	.	.	.	.	.	GG	NN	GG	GG	GG	GG	GG	GG	NN	GG	NN	GG	GG	GG	NN	GG	GG	GG	GG	GG	GG	NN	GG	GG	GG	GG	NN	GG	GG	NN	GG	GG	GG	GG	GG	NN	GG	GG	GG
48323356	A/G	CA1	435241	.	.	.	.	.	.	.	GG	GG	GG	GG	GG	GG	GG	GG	GG	GG	GG	GG	GG	GG	GG	GG	GG	GG	GG	GG	GG	GG	GG	GG	GG	GG	GG	GG	GG	GG	GG	GG	GG	GG	GG	GG	GG	GG	GG
40898854|F|0-30:T>G-30:T>G	A/G	CA1	505490	.	.	.	.	.	.	.	AA	AA	AA	AA	AA	AA	AA	NN	AA	NN	AA	NN	AA	NN	AA	AA	AA	AA	NN	AA	AA	AA	AA	NN	AA	AA	AA	AA	AA	AA	AA	AA	AA	AA	AA	AA	AA	AA	AA
36360107	A/G	CA1	511869	.	.	.	.	.	.	.	GG	GG	GG	GG	GG	GG	GG	GG	GG	GG	GG	GG	GG	GG	GG	GG	GG	GG	GG	GG	GG	GG	NN	GG	GG	GG	GG	GG	GG	NN	GG	NN	GG	GG	GG	GG	GG	GG	GG
23884706	A/G	CA1	513941	.	.	.	.	.	.	.	GG	GG	GG	GG	GG	GG	GG	GG	GG	GG	GG	GG	GG	GG	GG	GG	GG	GG	GG	GG	GG	GG	GG	GG	GG	GG	GG	GG	GG	GG	GG	GG	GG	GG	NN	GG	GG	GG	GG
36360290	A/G	CA1	520862	.	.	.	.	.	.	.	GG	GG	GG	NN	GG	NN	GG	GG	GG	GG	GG	GG	GG	GG	GG	GG	NN	GG	GG	GG	NN	GG	NN	GG	GG	GG	NN	GG	GG	GG	GG	NN	GG	NN	NN	GG	GG	GG	GG
23885991	A/G	CA1	520928	.	.	.	.	.	.	.	GG	GG	GG	GG	GG	NN	GG	GG	GG	GG	GG	GG	GG	GG	GG	GG	GG	GG	GG	GG	NN	GG	GG	GG	GG	GG	NN	GG	GG	NN	GG	GG	GG	GG	NN	GG	GG	GG	GG
15989229|F|0-58:A>C-58:A>C	A/G	CA1	543554	.	.	.	.	.	.	.	AA	AA	AA	AA	AA	AA	AA	AA	AA	AA	AA	AA	AA	AA	AA	AA	AA	AA	AA	AA	AA	AA	AA	AA	AA	AA	AA	AA	AA	NN	AA	AA	AA	AA	AA	AA	AA	AA	AA
15989229	A/G	CA1	543554	.	.	.	.	.	.	.	GG	GG	NN	GG	GG	NN	GG	NN	GG	GG	GG	GG	GG	GG	GG	GG	GG	GG	GG	NN	GG	GG	GG	GG	GG	GG	NN	GG	NN	AA	GG	GG	GG	GG	GG	GG	GG	NN	NN
5825542|F|0-41:T>C-41:T>C	A/G	CA1	551951	.	.	.	.	.	.	.	AA	AA	AA	AA	AA	AA	AA	AA	GG	AA	GG	AA	GG	AA	AA	AA	AA	AA	AA	AA	AA	AA	AA	AA	AA	AA	AA	AA	AA	AA	AA	GG	AA	AA	AA	AA	AA	AA	AA
10259091	A/G	CA1	558429	.	.	.	.	.	.	.	GG	GG	GG	GG	GG	GG	GG	GG	GG	GG	GG	GG	GG	GG	GG	GG	GG	GG	GG	GG	GG	GG	GG	GG	GG	GG	GG	GG	GG	GG	GG	GG	GG	GG	GG	GG	GG	GG	GG
100010387|F|0-25:A>G-25:A>G	A/G	CA1	561866	.	.	.	.	.	.	.	AA	AA	AA	AA	AA	AA	AA	AA	AA	AA	AA	AA	AA	AA	AA	AA	AA	AA	AA	AA	AA	AA	AA	AA	AA	AA	AA	AA	AA	AA	AA	AA	AA	AA	AA	AA	AA	AA	AA
23887599|F|0-62:A>C-62:A>C	A/G	CA1	577587	.	.	.	.	.	.	.	AA	AA	AG	AA	AA	AA	AA	AA	AA	AG	AA	AA	AA	AA	AA	AA	AA	AA	AA	AA	AA	AA	AA	AA	AA	AA	AA	AA	AA	AA	AA	AA	AA	AA	AA	AA	AA	AA	AA
5825867|F|0-59:C>T-59:C>T	A/G	CA1	577859	.	.	.	.	.	.	.	AA	AA	AG	AA	AA	AA	AA	AA	AA	AA	AA	AA	AA	AA	AA	AG	AA	AA	AA	AA	AG	AG	AA	AA	AA	AA	AA	AA	AA	AG	AG	AG	AG	AA	AA	AA	AA	AA	AA
46213685	A/G	CA1	594561	.	.	.	.	.	.	.	GG	NN	GG	NN	GG	GG	GG	GG	GG	GG	GG	GG	GG	GG	GG	GG	NN	GG	GG	NN	GG	GG	GG	GG	GG	NN	NN	GG	NN	NN	GG	GG	GG	GG	GG	GG	GG	GG	GG
10257599|F|0-40:A>T-40:A>T	A/G	CA1	620418	.	.	.	.	.	.	.	AA	AA	AA	AA	AA	AA	AA	AA	AA	AA	AA	AA	AA	AA	AA	AA	AA	AA	AA	AA	AA	AA	AA	AA	AA	AA	AA	AA	AA	AA	AA	AA	AA	AA	AA	AA	AA	AA	AA
10257599	A/G	CA1	620418	.	.	.	.	.	.	.	GG	NN	GG	NN	GG	GG	GG	GG	GG	GG	GG	GG	GG	GG	GG	GG	GG	GG	GG	GG	GG	GG	NN	GG	GG	GG	GG	GG	GG	GG	GG	GG	GG	GG	GG	GG	GG	GG	GG
10265328|F|0-54:C>T-54:C>T	A/G	CA1	625251	.	.	.	.	.	.	.	AA	AA	AA	AA	AA	AA	AA	AA	AA	AA	AA	AA	AA	AA	AA	AA	AA	AA	AA	AA	AA	AA	AA	AA	AA	AA	AA	AA	AA	AA	AA	AA	AA	AA	AA	AA	AA	AA	AA
13146825	A/G	CA1	641726	.	.	.	.	.	.	.	GG	GG	NN	NN	GG	GG	NN	GG	GG	GG	GG	GG	GG	GG	GG	NN	GG	GG	GG	GG	GG	NN	GG	GG	GG	GG	GG	GG	NN	NN	GG	GG	GG	NN	GG	GG	GG	GG	GG
36361083	A/G	CA1	651912	.	.	.	.	.	.	.	GG	GG	GG	GG	GG	GG	GG	GG	GG	GG	GG	GG	NN	GG	GG	NN	GG	GG	GG	GG	NN	GG	GG	GG	GG	GG	GG	GG	GG	GG	GG	GG	GG	GG	GG	NN	GG	GG	GG
10264860|F|0-42:A>T-42:A>T	A/G	CA1	671617	.	.	.	.	.	.	.	AA	AA	AA	AA	AA	AA	AA	AA	AA	AA	AA	AA	AA	AA	AA	AA	AA	AA	AA	AA	AA	AA	AA	AA	AA	AA	AA	AA	AA	AA	AA	AA	AA	AA	AA	AA	AA	AA	AA
100011716|F|0-36:T>G-36:T>G	A/G	CA1	701779	.	.	.	.	.	.	.	GG	GG	GG	GG	GG	GG	GG	NN	GG	GG	GG	GG	GG	GG	GG	GG	GG	GG	GG	GG	GG	GG	GG	GG	GG	GG	GG	GG	NN	GG	NN	GG	GG	GG	NN	GG	GG	GG	GG
10269751|F|0-57:G>T-57:G>T	A/G	CA1	722007	.	.	.	.	.	.	.	AA	AA	AA	AA	AA	AA	AA	AA	AA	AA	GG	GG	AG	AA	AA	AA	AA	AA	AA	AA	AA	AA	AA	AA	AA	AA	AA	AA	AA	AA	AA	GG	AA	AA	AA	AA	AA	AA	AA
10267635	A/G	CA1	725970	.	.	.	.	.	.	.	GG	GG	GG	GG	GG	GG	GG	GG	GG	GG	AA	AA	GG	GG	GG	GG	GG	NN	GG	GG	GG	GG	GG	GG	GG	GG	GG	GG	GG	GG	GG	AA	GG	GG	GG	GG	GG	GG	GG
15990253|F|0-37:G>A-37:G>A	A/G	CA1	764359	.	.	.	.	.	.	.	AA	AA	AA	AA	AA	AA	AA	AA	AA	AA	GG	GG	AA	AA	AA	AA	AA	AA	AA	AA	AA	AA	AA	AA	AA	AA	AA	AA	AA	AA	AA	GG	AA	AA	AA	AA	AA	AA	AA
10258597	A/G	CA1	764425	.	.	.	.	.	.	.	GG	GG	GG	GG	GG	GG	GG	NN	GG	GG	NN	GG	GG	GG	GG	GG	AA	GG	AA	GG	NN	GG	AA	AA	GG	GG	GG	AA	GG	AA	AA	GG	AA	GG	AA	AA	AA	GG	GG
10266674	A/G	CA1	764425	.	.	.	.	.	.	.	AA	AA	AA	AA	AA	AA	AA	AA	AA	AA	AA	AA	AA	AA	AA	AA	GG	AA	GG	AA	AA	AA	GG	GG	AA	AA	AA	GG	AA	GG	GG	AA	GG	AA	GG	GG	GG	AA	AA
15979806	A/G	CA1	783296	.	.	.	.	.	.	.	GG	GG	GG	GG	GG	GG	GG	GG	GG	GG	GG	GG	GG	GG	GG	GG	GG	GG	GG	GG	GG	GG	GG	GG	GG	GG	GG	GG	GG	GG	GG	NN	GG	NN	GG	GG	GG	GG	GG
10264971|F|0-32:G>T-32:G>T	A/G	CA1	860999	.	.	.	.	.	.	.	GG	GG	GG	GG	GG	GG	GG	GG	GG	GG	NN	NN	GG	GG	GG	GG	GG	GG	GG	GG	GG	GG	GG	GG	GG	GG	GG	GG	GG	GG	GG	NN	GG	GG	GG	GG	GG	GG	GG
10264971	A/G	CA1	860999	.	.	.	.	.	.	.	GG	GG	GG	GG	GG	GG	GG	GG	GG	GG	AA	AA	GG	GG	GG	GG	GG	GG	NN	GG	GG	NN	NN	GG	GG	NN	GG	GG	NN	GG	GG	AA	GG	GG	NN	GG	GG	NN	NN
10264166|F|0-49:T>C-49:T>C	A/G	CA1	885187	.	.	.	.	.	.	.	AA	AA	AA	AA	AA	AA	AA	AA	AA	AA	GG	GG	AA	AA	AA	AA	AA	AA	AA	AA	AA	AA	AA	AA	AA	AA	AA	AA	AA	AA	AA	GG	AA	AA	AA	AA	AA	AA	AA
15990210|F|0-55:T>A-55:T>A	A/G	CA1	886518	.	.	.	.	.	.	.	GG	GG	GG	GG	GG	GG	GG	GG	GG	GG	AA	AA	GG	GG	GG	GG	GG	GG	GG	GG	GG	GG	GG	GG	GG	GG	GG	GG	GG	GG	GG	AA	GG	GG	GG	GG	GG	GG	GG
10269350	A/G	CA1	888880	.	.	.	.	.	.	.	GG	GG	GG	GG	GG	GG	GG	GG	GG	GG	AA	AA	GG	GG	GG	GG	NN	GG	GG	GG	GG	GG	GG	GG	GG	GG	GG	GG	NN	GG	NN	AA	GG	NN	GG	GG	GG	GG	GG
10263851|F|0-65:C>T-65:C>T	A/G	CA1	900839	.	.	.	.	.	.	.	GG	GG	GG	GG	GG	GG	GG	GG	GG	GG	AA	AA	GG	GG	GG	GG	GG	GG	GG	GG	GG	GG	GG	GG	AG	GG	GG	GG	GG	GG	GG	AA	GG	GG	GG	GG	GG	GG	GG
10258294|F|0-68:G>T-68:G>T	A/G	CA1	900905	.	.	.	.	.	.	.	AA	AA	AA	AA	AA	AA	AA	AA	AA	AA	AA	AA	AA	AA	AA	AA	AA	AA	AA	AA	AA	AA	AA	AA	AA	AA	AA	AA	AA	AA	AA	AA	AA	AA	AA	AA	AA	AA	AA
15990270|F|0-53:A>G-53:A>G	A/G	CA1	908498	.	.	.	.	.	.	.	GG	GG	GG	GG	GG	GG	GG	GG	GG	GG	AA	AA	GG	GG	GG	GG	GG	GG	GG	GG	GG	GG	GG	GG	GG	GG	GG	GG	GG	GG	GG	AA	GG	GG	GG	GG	GG	GG	GG
10268610|F|0-44:A>G-44:A>G	A/G	CA1	924647	.	.	.	.	.	.	.	GG	GG	GG	GG	GG	GG	GG	GG	GG	GG	AA	AA	GG	GG	GG	GG	GG	GG	GG	GG	GG	GG	GG	GG	GG	GG	GG	GG	GG	GG	GG	AA	GG	GG	GG	GG	GG	GG	GG
37050279	A/G	CA1	925138	.	.	.	.	.	.	.	GG	NN	GG	GG	GG	GG	GG	GG	GG	GG	GG	GG	GG	GG	NN	GG	GG	GG	GG	GG	GG	GG	GG	GG	GG	GG	NN	GG	GG	GG	GG	GG	GG	GG	GG	NN	GG	GG	GG
42026435|F|0-13:A>G-13:A>G	A/G	CA1	930863	.	.	.	.	.	.	.	AA	AA	AA	AA	AA	AA	AA	AA	AA	AA	AA	NN	AA	AA	AA	AA	AA	AA	AA	AA	AA	AA	AA	AA	AA	AA	AA	AA	AA	AA	AA	AA	AA	AA	AA	AA	AA	AA	AA
10264938|F|0-53:A>T-53:A>T	A/G	CA1	940686	.	.	.	.	.	.	.	AA	AA	AA	AA	AA	AA	AA	AA	AA	AA	AA	AA	AA	AA	AA	AA	AA	AA	AA	AA	AA	AA	AA	AA	AA	AA	AA	AA	AA	AA	AA	AA	AA	AA	AA	AA	AA	AA	AA
10264850|F|0-12:C>G-12:C>G	A/G	CA1	941343	.	.	.	.	.	.	.	GG	GG	GG	GG	GG	GG	GG	GG	GG	GG	AA	AA	GG	GG	GG	GG	GG	GG	GG	GG	GG	GG	GG	GG	GG	GG	GG	GG	GG	GG	GG	AA	GG	GG	GG	GG	GG	GG	GG
10264851|F|0-11:T>G-11:T>G	A/G	CA1	941343	.	.	.	.	.	.	.	AA	AA	AA	AA	AA	AA	AA	AA	AA	AA	NN	NN	AA	AA	AA	AA	AA	AA	AA	AA	AA	AA	AA	AA	AA	AA	AA	AA	AA	AA	AA	NN	AA	AA	AA	AA	AA	AA	AA
10264851	A/G	CA1	941343	.	.	.	.	.	.	.	GG	GG	GG	NN	GG	GG	GG	GG	GG	GG	AA	AA	GG	GG	GG	GG	NN	GG	GG	GG	GG	GG	NN	GG	GG	NN	NN	GG	NN	NN	GG	AA	NN	GG	NN	NN	GG	GG	GG
10264850	A/G	CA1	941343	.	.	.	.	.	.	.	AA	AA	AA	AA	AA	AA	AA	AA	AA	AA	GG	GG	AA	AA	AA	AA	AA	AA	AA	AA	AA	AA	AA	AA	AA	AA	AA	AA	AA	AA	AA	GG	AA	AA	AA	AA	AA	AA	AA
10266086|F|0-36:T>A-36:T>A	A/G	CA1	943517	.	.	.	.	.	.	.	GG	GG	GG	GG	GG	GG	GG	GG	GG	GG	AA	AA	GG	GG	GG	GG	GG	GG	GG	GG	GG	GG	GG	GG	GG	GG	GG	GG	GG	GG	GG	AA	GG	GG	GG	GG	GG	GG	GG
23870821|F|0-31:A>T-31:A>T	A/G	CA1	963096	.	.	.	.	.	.	.	GG	GG	GG	GG	GG	GG	GG	GG	GG	GG	AA	AA	GG	GG	GG	GG	GG	GG	GG	GG	GG	GG	GG	GG	GG	GG	GG	GG	GG	GG	GG	AA	GG	GG	GG	GG	GG	GG	GG
37049900|F|0-22:T>G-22:T>G	A/G	CA1	963162	.	.	.	.	.	.	.	AA	AA	AA	AA	AA	AA	AA	AA	AA	AA	AA	AA	AA	AA	AA	AA	AA	AA	AA	AA	AA	AA	AA	AA	AA	AA	AA	AA	AA	AA	AA	AA	AA	AA	AA	AA	AA	AA	AA
37049900	A/G	CA1	963162	.	.	.	.	.	.	.	GG	GG	GG	GG	GG	GG	GG	GG	GG	GG	GG	GG	GG	GG	NN	GG	GG	GG	GG	GG	GG	GG	GG	GG	GG	NN	GG	GG	GG	GG	NN	NN	GG	NN	GG	GG	GG	GG	NN
29631667|F|0-9:G>A-9:G>A	A/G	CA1	969680	.	.	.	.	.	.	.	GG	NN	GG	GG	GG	GG	GG	GG	GG	GG	AA	AA	GG	GG	GG	GG	GG	GG	GG	GG	GG	GG	GG	GG	GG	GG	GG	GG	GG	GG	GG	AA	GG	GG	GG	GG	GG	GG	NN
10260763	A/G	CA1	970104	.	.	.	.	.	.	.	AA	AA	AA	AA	AA	AA	AA	AA	AA	AA	GG	GG	AA	AA	AA	AA	AA	AA	AA	AA	AA	AA	AA	AA	AA	AA	AA	AA	AA	AA	AA	GG	AA	AA	AA	AA	AA	AA	AA
10268905	A/G	CA1	971313	.	.	.	.	.	.	.	GG	GG	GG	GG	GG	GG	GG	GG	GG	GG	AA	AA	GG	GG	GG	GG	GG	GG	GG	GG	GG	GG	GG	GG	GG	GG	GG	GG	GG	GG	GG	AA	GG	GG	GG	GG	GG	GG	GG
10263639|F|0-27:C>G-27:C>G	A/G	CA1	973283	.	.	.	.	.	.	.	GG	GG	GG	GG	GG	GG	GG	GG	GG	GG	AA	AA	GG	GG	GG	GG	GG	GG	GG	GG	GG	GG	GG	GG	GG	GG	GG	GG	GG	GG	GG	AA	GG	GG	GG	GG	GG	GG	GG
10257553	A/G	CA1	990355	.	.	.	.	.	.	.	GG	GG	GG	GG	GG	GG	GG	NN	GG	GG	AA	AA	NN	GG	GG	GG	GG	GG	GG	GG	GG	GG	GG	GG	GG	GG	GG	GG	GG	GG	GG	AA	GG	GG	GG	GG	GG	GG	GG
10263404	A/G	CA1	990355	.	.	.	.	.	.	.	AA	AA	AA	AA	AA	AA	AA	AA	AA	AA	NN	GG	AA	AA	AA	AA	AA	AA	AA	AA	AA	AA	AA	AA	AA	AA	AA	AA	AA	AA	AA	GG	AA	AA	AA	AA	AA	AA	AA
10268412|F|0-6:G>A-6:G>A	A/G	CA1	992172	.	.	.	.	.	.	.	AA	AA	AA	AA	AA	AA	AA	AA	AA	AA	GG	GG	AA	AA	AA	AA	AA	AA	AA	AA	AA	AA	AA	AA	AA	AA	AA	AA	AA	AA	AA	GG	AA	AA	AA	AA	AA	AA	AA
10268412	A/G	CA1	992172	.	.	.	.	.	.	.	GG	GG	GG	GG	GG	GG	GG	GG	GG	GG	GG	GG	GG	GG	GG	GG	NN	GG	GG	GG	GG	NN	NN	GG	GG	NN	GG	GG	GG	GG	NN	GG	GG	NN	GG	GG	GG	GG	GG
15990186|F|0-51:G>C-51:G>C	A/G	CA1	992238	.	.	.	.	.	.	.	GG	GG	GG	GG	GG	GG	GG	GG	GG	GG	AA	AA	GG	GG	GG	GG	GG	GG	GG	GG	GG	GG	GG	GG	GG	GG	GG	GG	GG	GG	GG	AA	GG	GG	GG	GG	GG	GG	GG
15990186	A/G	CA1	992238	.	.	.	.	.	.	.	GG	GG	GG	NN	GG	GG	NN	GG	GG	GG	GG	GG	GG	GG	GG	GG	NN	GG	NN	GG	GG	GG	NN	GG	GG	NN	GG	GG	NN	GG	GG	GG	GG	GG	NN	GG	GG	GG	GG
23870754|F|0-8:G>T-8:G>T	A/G	CA1	1005763	.	.	.	.	.	.	.	AA	AA	AA	AA	AA	AA	AA	AA	AA	AA	GG	GG	AA	AA	AA	AA	AA	AA	AA	AA	AA	AA	AA	AA	AA	AA	AA	AA	AA	NN	AA	GG	AA	AA	AA	AA	AA	AA	AA
23870754|F|0-15:G>A-15:G>A	A/G	CA1	1005763	.	.	.	.	.	.	.	AA	AA	AA	AA	AA	AA	AA	AA	AA	AA	NN	NN	AA	AA	AA	AA	AA	AA	AA	AA	AA	AA	AA	AA	AA	AA	AA	AA	AA	NN	AA	NN	AA	AA	AA	AA	AA	AA	AA
52861264	A/G	CA1	1027171	.	.	.	.	.	.	.	GG	GG	GG	NN	GG	GG	GG	GG	GG	GG	GG	GG	GG	GG	NN	GG	GG	NN	GG	GG	GG	GG	GG	GG	GG	GG	GG	GG	GG	GG	GG	GG	GG	GG	GG	GG	GG	GG	GG
5825528|F|0-21:A>C-21:A>C	A/G	CA1	1057324	.	.	.	.	.	.	.	AA	AA	GG	AA	AA	AA	AA	AA	AA	AA	AA	AA	AA	AA	AA	AA	GG	AA	GG	AA	AA	AA	GG	GG	GG	AA	AA	GG	AA	GG	GG	AA	GG	AA	GG	GG	GG	AA	AA
5825528	A/G	CA1	1057324	.	.	.	.	.	.	.	GG	GG	AA	GG	GG	GG	GG	GG	GG	GG	GG	GG	NN	GG	GG	GG	AA	GG	AA	GG	GG	GG	AA	AA	AA	GG	GG	AA	GG	AA	AA	GG	AA	GG	AA	AA	AA	GG	GG
8822754	A/G	CA1	1057324	.	.	.	.	.	.	.	AA	AA	GG	AA	AA	AA	AA	AA	AA	AA	AA	AA	AA	AA	AA	AA	GG	AA	GG	AA	AA	AA	GG	GG	GG	AA	AA	GG	AA	GG	GG	AA	GG	AA	GG	GG	GG	AA	AA
8776079|F|0-18:T>A-18:T>A	A/G	CA1	1057738	.	.	.	.	.	.	.	AA	AA	GG	AA	AA	AA	AA	AA	AA	AA	NN	NN	AA	AG	AA	AA	GG	AA	GG	AA	AA	AA	GG	GG	AG	AA	AA	GG	AA	GG	GG	NN	GG	AA	GG	GG	GG	AA	AA
8776079|F|0-6:A>G-6:A>G	A/G	CA1	1057738	.	.	.	.	.	.	.	AA	AA	NN	AA	AA	AA	AA	AA	AA	AA	GG	GG	AA	AA	AA	AA	NN	AA	NN	AA	AA	AA	NN	NN	AA	AA	AA	NN	AA	NN	NN	GG	NN	AA	NN	NN	NN	AA	AA
8776079	A/G	CA1	1057738	.	.	.	.	.	.	.	GG	GG	GG	GG	GG	NN	NN	GG	GG	GG	AA	AA	GG	GG	GG	GG	GG	GG	GG	GG	GG	GG	GG	GG	GG	GG	NN	GG	NN	GG	NN	AA	NN	NN	GG	GG	GG	GG	GG
8822670	A/G	CA1	1061038	.	.	.	.	.	.	.	GG	GG	AA	NN	GG	NN	GG	GG	GG	GG	AA	AA	GG	GG	GG	GG	AA	GG	AA	GG	GG	GG	AA	AA	AA	GG	GG	AA	GG	AA	AA	AA	AA	GG	AA	AA	AA	NN	GG
8822586	A/G	CA1	1061039	.	.	.	.	.	.	.	AA	AA	GG	AA	AA	AA	AA	AA	AA	AA	AA	AA	AA	AA	AA	AA	GG	AA	GG	AA	AA	AA	GG	GG	GG	AA	AA	GG	AA	GG	GG	AA	GG	AA	GG	GG	GG	AA	AA
10266673	A/G	CA1	1061039	.	.	.	.	.	.	.	AA	AA	AA	AA	AA	AA	AA	AA	AA	AA	GG	GG	AA	AA	AA	AA	AA	AA	AA	AA	AA	AA	AA	AA	AA	AA	AA	AA	AA	AA	AA	GG	AA	AA	AA	AA	AA	AA	AA
8822601	A/G	CA1	1061098	.	.	.	.	.	.	.	AA	AA	GG	AA	AA	AA	AA	AA	AA	AA	AA	AA	AA	AA	AA	AA	GG	AA	GG	AA	AA	AA	GG	GG	GG	AA	AA	NN	AA	GG	GG	AA	GG	AA	GG	GG	GG	AA	AA
8822760	A/G	CA1	1063666	.	.	.	.	.	.	.	GG	GG	AA	GG	GG	GG	GG	GG	GG	GG	AA	AA	GG	GG	GG	GG	AA	GG	AA	GG	GG	GG	AA	AA	AA	GG	GG	AA	GG	AA	AA	AA	AA	GG	AA	AA	AA	GG	GG
10258588	A/G	CA1	1063732	.	.	.	.	.	.	.	GG	GG	AA	NN	GG	GG	GG	GG	GG	GG	AA	AA	GG	GG	GG	GG	AA	GG	AA	GG	GG	GG	AA	AA	AA	NN	GG	AA	GG	AA	AA	AA	AA	NN	AA	AA	AA	GG	GG
10259191	A/G	CA1	1069411	.	.	.	.	.	.	.	GG	NN	GG	GG	GG	GG	GG	GG	GG	GG	AA	AA	GG	GG	GG	GG	GG	GG	GG	GG	GG	GG	GG	GG	GG	GG	GG	GG	GG	GG	GG	AA	GG	GG	GG	GG	GG	GG	GG
8822675	A/G	CA1	1069457	.	.	.	.	.	.	.	GG	GG	AA	GG	GG	GG	GG	GG	GG	NN	AA	AA	GG	GG	GG	GG	AA	GG	AA	GG	GG	GG	AA	AA	AA	GG	GG	AA	GG	NN	NN	AA	AA	GG	AA	AA	AA	GG	GG
10267161|F|0-22:C>T-22:C>T	A/G	CA1	1095033	.	.	.	.	.	.	.	AA	AA	AA	AA	AA	AA	AA	AA	AA	AA	GG	GG	AA	AA	AA	AA	AA	AA	AA	AA	AA	AA	AA	AA	AA	AA	AA	AA	AA	AA	AA	GG	AA	AA	AA	AA	AA	AA	AA
10267115	A/G	CA1	1095122	.	.	.	.	.	.	.	GG	GG	GG	GG	GG	GG	GG	GG	GG	GG	AA	AA	GG	GG	GG	GG	GG	GG	GG	GG	GG	GG	GG	GG	GG	GG	GG	GG	GG	GG	GG	AA	GG	GG	GG	GG	GG	GG	GG
10258301	A/G	CA1	1095158	.	.	.	.	.	.	.	GG	GG	NN	NN	GG	GG	GG	GG	GG	GG	AA	AA	GG	GG	GG	GG	GG	GG	GG	GG	GG	GG	GG	GG	GG	GG	GG	GG	NN	GG	GG	AA	GG	GG	GG	GG	NN	GG	GG
5825513|F|0-30:A>G-30:A>G	A/G	CA1	1099848	.	.	.	.	.	.	.	AA	AA	AA	AA	AA	AA	AA	AA	AA	AA	NN	NN	AA	AA	AA	AA	GG	AA	GG	AA	AA	AA	GG	GG	GG	AA	AA	GG	AA	GG	GG	NN	GG	AA	GG	GG	GG	AA	AA
5825513|F|0-27:G>A-27:G>A	A/G	CA1	1099848	.	.	.	.	.	.	.	AA	AA	AA	AA	AA	AA	AA	AA	AA	AA	GG	GG	AA	AA	AA	AA	NN	AA	NN	AA	AA	AA	NN	NN	NN	AA	AA	NN	AA	NN	NN	GG	NN	AA	NN	NN	NN	AA	AA
5825513	A/G	CA1	1099848	.	.	.	.	.	.	.	GG	GG	GG	GG	GG	GG	GG	GG	GG	NN	GG	GG	GG	GG	GG	GG	GG	GG	GG	GG	GG	GG	GG	GG	NN	GG	GG	GG	NN	GG	GG	GG	GG	GG	GG	GG	GG	GG	GG
10268547|F|0-33:G>A-33:G>A	A/G	CA1	1108025	.	.	.	.	.	.	.	AA	AA	AA	AA	AA	AA	AA	AA	AA	AA	GG	GG	AA	AA	AA	AA	AA	AA	AA	AA	AA	AA	AA	AA	AA	AA	AA	AA	AA	AA	AA	GG	AA	AA	AA	AA	AA	AA	AA
10265668|F|0-61:C>G-61:C>G	A/G	CA1	1108084	.	.	.	.	.	.	.	AA	AA	AA	AA	AA	AA	AA	AA	AA	AA	GG	GG	AA	AA	AA	AA	AA	AA	AA	AA	AA	AA	AA	AA	AA	AA	AA	AA	AA	AA	AA	GG	AA	AA	AA	AA	AA	AA	AA
8776104|F|0-56:G>A-56:G>A	A/G	CA1	1237649	.	.	.	.	.	.	.	AA	AA	AA	AA	AA	AA	AA	AA	AA	AA	AA	AA	AA	AA	AA	AA	GG	AA	GG	AA	AA	AA	GG	GG	AA	AA	AA	AA	AA	GG	AA	AA	GG	AA	AA	AA	GG	AA	AA
8775996|F|0-16:A>G-16:A>G	A/G	CA1	1237715	.	.	.	.	.	.	.	AA	AA	AA	AA	AA	AA	AA	AA	AA	AA	GG	GG	AA	AA	AA	AA	NN	AA	NN	AA	AA	AA	NN	NN	AA	AA	AA	AA	AA	NN	AA	GG	NN	AA	AA	AA	NN	AA	AA
46213936|F|0-23:G>A-23:G>A	A/G	CA1	1253021	.	.	.	.	.	.	.	AA	AA	AA	AA	AA	AA	AA	AA	AA	AA	AA	AA	AA	AA	AA	AA	AA	AA	AA	AA	AA	AA	AA	AA	AA	AA	AA	AA	AA	AA	AA	AA	AA	AA	AA	AA	AA	AA	AA
8822678	A/G	CA1	1253087	.	.	.	.	.	.	.	GG	GG	GG	GG	GG	GG	GG	GG	GG	GG	GG	GG	GG	GG	GG	GG	AA	GG	AA	GG	GG	GG	AA	AA	GG	GG	GG	GG	GG	AA	GG	GG	AA	GG	GG	GG	AA	GG	GG
40898473	A/G	CA1	1261101	.	.	.	.	.	.	.	GG	GG	GG	GG	GG	GG	GG	GG	GG	GG	GG	GG	GG	GG	GG	GG	GG	GG	GG	GG	GG	GG	GG	GG	GG	GG	GG	GG	GG	GG	GG	GG	GG	GG	GG	GG	GG	GG	GG
29966679	A/G	CA1	1261130	.	.	.	.	.	.	.	GG	GG	GG	GG	GG	GG	GG	GG	GG	GG	GG	GG	GG	GG	GG	GG	GG	GG	GG	GG	GG	GG	NN	GG	GG	NN	GG	GG	GG	GG	GG	GG	GG	GG	GG	GG	GG	GG	GG
37047809	A/G	CA1	1264918	.	.	.	.	.	.	.	GG	GG	GG	GG	GG	GG	NN	GG	GG	GG	GG	GG	GG	GG	GG	GG	GG	GG	GG	GG	NN	NN	GG	GG	GG	NN	GG	GG	GG	NN	NN	GG	GG	GG	GG	GG	GG	GG	NN
10266362|F|0-21:A>T-21:A>T	A/G	CA1	1274147	.	.	.	.	.	.	.	GG	GG	GG	GG	GG	GG	GG	GG	GG	GG	GG	GG	GG	GG	GG	GG	GG	GG	GG	GG	GG	GG	GG	GG	GG	GG	GG	GG	GG	GG	GG	GG	GG	GG	GG	GG	GG	GG	GG
10264027|F|0-26:C>G-26:C>G	A/G	CA1	1276724	.	.	.	.	.	.	.	GG	GG	GG	GG	GG	GG	GG	GG	GG	GG	GG	GG	GG	GG	GG	GG	GG	GG	GG	GG	GG	GG	GG	GG	GG	GG	GG	GG	GG	GG	GG	GG	GG	GG	GG	GG	GG	GG	GG
10265970	A/G	CA1	1295679	.	.	.	.	.	.	.	GG	GG	GG	GG	GG	GG	GG	GG	GG	GG	AA	AA	GG	GG	GG	GG	GG	GG	GG	GG	GG	GG	GG	GG	GG	GG	GG	GG	GG	GG	GG	AA	GG	GG	GG	GG	GG	GG	GG
10269562|F|0-15:T>G-15:T>G	A/G	CA1	1299636	.	.	.	.	.	.	.	AA	AA	AA	AA	AA	AA	AA	AA	AA	AA	GG	GG	AA	AA	AA	AA	AA	AA	AA	AA	AA	AA	AA	AA	AA	AA	AA	AA	AA	AA	AA	GG	AA	AA	AA	AA	AA	AA	AA
10269562	A/G	CA1	1299636	.	.	.	.	.	.	.	GG	NN	GG	GG	GG	GG	GG	GG	GG	GG	AA	AA	GG	GG	GG	GG	GG	GG	GG	GG	NN	GG	GG	GG	GG	GG	GG	GG	GG	GG	GG	AA	GG	GG	GG	GG	GG	GG	GG
10266199|F|0-61:G>C-61:G>C	A/G	CA1	1299670	.	.	.	.	.	.	.	AA	AA	AA	AA	AA	AA	AA	AA	AA	AA	GG	GG	AA	AA	AA	AA	AA	AA	AA	AA	AA	AA	AA	AA	AA	AA	AA	AA	AA	AA	AA	GG	AA	AA	AA	AA	AA	AA	AA
10266702	A/G	CA1	1324127	.	.	.	.	.	.	.	AA	AA	AA	AA	AA	AA	AA	AA	AA	AA	GG	GG	AA	AA	AA	AA	AA	AA	AA	AA	AA	AA	AA	AA	AA	AA	AA	AA	AA	AA	AA	GG	AA	AA	AA	AA	AA	AA	AA
10260616	A/G	CA1	1324194	.	.	.	.	.	.	.	AA	AA	AA	AA	AA	AA	AA	AA	AA	AA	GG	GG	AA	AA	AA	AA	AA	AA	AA	AA	AA	AA	AA	AA	AA	AA	AA	AA	AA	AA	AA	GG	AA	AA	AA	AA	AA	AA	AA
10267582|F|0-13:C>A-13:C>A	A/G	CA1	1344091	.	.	.	.	.	.	.	GG	GG	GG	GG	GG	GG	GG	GG	GG	GG	GG	GG	GG	GG	GG	GG	GG	GG	GG	GG	GG	GG	GG	GG	GG	GG	GG	GG	GG	GG	GG	GG	GG	GG	GG	GG	GG	GG	GG
10267582	A/G	CA1	1344091	.	.	.	.	.	.	.	GG	GG	GG	GG	GG	GG	GG	GG	GG	GG	GG	GG	GG	GG	GG	GG	GG	GG	GG	GG	GG	GG	GG	GG	GG	GG	GG	GG	GG	GG	GG	GG	GG	GG	GG	GG	GG	GG	GG
42872806	A/G	CA1	1346259	.	.	.	.	.	.	.	GG	GG	GG	GG	GG	GG	NN	NN	NN	GG	AA	AA	GG	GG	GG	GG	GG	GG	GG	GG	GG	GG	NN	GG	AA	GG	GG	GG	NN	NN	NN	AA	GG	GG	GG	GG	NN	GG	GG
10257966	A/G	CA1	1346325	.	.	.	.	.	.	.	GG	GG	GG	GG	GG	GG	GG	GG	NN	GG	AA	AA	GG	GG	GG	GG	GG	GG	GG	GG	GG	NN	NN	GG	NN	GG	GG	GG	NN	GG	NN	AA	GG	GG	GG	GG	GG	GG	GG
52861301|F|0-63:G>T-63:G>T	A/G	CA1	1354003	.	.	.	.	.	.	.	AA	AA	AA	AA	AA	AA	AA	AA	AA	AA	NN	GG	AA	AA	AA	AA	AA	AA	AA	AA	AA	AA	AA	AA	AA	NN	AA	AA	AA	AA	NN	GG	NN	AA	AA	AA	AA	AA	AA
40899218	A/G	CA1	1354365	.	.	.	.	.	.	.	GG	NN	GG	GG	GG	GG	GG	GG	GG	GG	GG	GG	GG	GG	GG	GG	GG	GG	GG	GG	GG	GG	GG	GG	GG	GG	GG	GG	GG	GG	GG	GG	GG	GG	GG	GG	GG	GG	GG
10263820|F|0-22:C>T-22:C>T	A/G	CA1	1356344	.	.	.	.	.	.	.	AA	AA	AA	AA	AA	AA	AA	AA	AA	AA	GG	GG	AA	AA	AA	AA	AA	AA	AA	AA	AA	AA	AA	AA	AA	AA	AA	AA	AA	AA	AA	GG	AA	AA	AA	AA	AA	AA	AA
10263820	A/G	CA1	1356344	.	.	.	.	.	.	.	GG	GG	GG	NN	GG	GG	GG	GG	GG	GG	GG	GG	GG	GG	GG	GG	GG	GG	GG	GG	GG	GG	GG	GG	GG	GG	NN	GG	GG	GG	GG	GG	GG	GG	GG	GG	GG	GG	GG
10263801|F|0-10:G>A-10:G>A	A/G	CA1	1371072	.	.	.	.	.	.	.	GG	GG	GG	GG	GG	NN	NN	GG	NN	GG	AG	AG	GG	GG	NN	GG	NN	NN	GG	NN	NN	NN	GG	NN	NN	GG	GG	NN	GG	GG	NN	GG	GG	NN	NN	GG	GG	NN	GG
10268812|F|0-10:A>G-10:A>G	A/G	CA1	1371076	.	.	.	.	.	.	.	AA	AA	AA	AA	AA	AA	AA	AA	AA	AA	AG	AG	AA	AA	AA	AA	AA	AA	AA	AA	AA	AA	AA	AA	AA	AA	AA	AA	AA	AA	AA	AG	AA	AA	AA	AA	AA	AA	AA
10268813	A/G	CA1	1371076	.	.	.	.	.	.	.	AA	AA	AA	AA	AA	AA	AA	AA	AA	AA	GG	GG	AA	AA	AA	AA	AA	AA	AA	AA	AA	AA	AA	AA	AA	AA	AA	AA	AA	AA	AA	GG	AA	AA	AA	AA	AA	AA	AA
10268812	A/G	CA1	1371076	.	.	.	.	.	.	.	GG	GG	GG	GG	GG	GG	NN	NN	GG	GG	GG	GG	GG	GG	GG	GG	GG	GG	GG	GG	GG	GG	GG	NN	GG	GG	GG	GG	GG	GG	NN	GG	GG	GG	GG	GG	GG	GG	GG
52861313|F|0-33:G>A-33:G>A	A/G	CA1	1371132	.	.	.	.	.	.	.	AA	NN	AA	NN	AA	AA	AA	AA	AA	AA	AG	AG	AA	AA	AA	AA	AA	AA	AA	AA	AA	AA	AA	AA	AA	AA	AA	AA	NN	AA	AA	AG	AA	AA	AA	AA	AA	AA	AA
52861313|F|0-29:G>A-29:G>A	A/G	CA1	1371132	.	.	.	.	.	.	.	AA	NN	AA	NN	AA	AA	AA	AA	AA	AA	AA	AA	AA	AA	AA	AA	AA	AA	AA	AA	AA	AA	AA	AA	AA	AA	AA	AA	NN	AA	AA	AA	AA	AA	AA	AA	AA	AA	AA
29967487	A/G	CA1	1399753	.	.	.	.	.	.	.	GG	GG	GG	GG	GG	GG	GG	GG	GG	NN	GG	GG	GG	GG	GG	GG	GG	GG	GG	GG	GG	GG	GG	GG	GG	GG	GG	GG	GG	GG	GG	GG	GG	GG	GG	GG	GG	GG	GG
36360104|F|0-16:C>G-16:C>G	A/G	CA1	1403595	.	.	.	.	.	.	.	AA	AA	AA	AA	AA	AA	AA	AA	AA	AA	AA	AA	AA	AA	AA	AA	AA	AA	AA	AA	AA	AA	AA	AA	AA	AA	AA	AA	AA	AA	AA	AA	AA	AA	AA	AA	AA	AA	AA
23871249|F|0-14:T>C-14:T>C	A/G	CA1	1403822	.	.	.	.	.	.	.	AA	AA	AA	AA	AA	AA	AA	AA	AA	AA	GG	GG	AA	AA	AG	AA	AA	AA	AA	AA	AA	AA	AA	AA	AA	AA	AA	AA	AA	AA	AA	GG	AA	AA	AA	AA	AA	AA	AA
23871249|F|0-59:A>T-59:A>T	A/G	CA1	1403822	.	.	.	.	.	.	.	AA	AA	AA	AA	AA	AA	AA	AA	AA	AA	NN	NN	AA	AA	AA	AA	AA	AA	AA	AA	AA	AA	AA	AA	AA	AA	AA	AA	AA	AA	AA	NN	AA	AA	AA	AA	AA	AA	AA
10265551|F|0-7:C>G-7:C>G	A/G	CA1	1403888	.	.	.	.	.	.	.	AA	AA	AA	AA	AA	AA	AA	AA	AA	AA	GG	GG	AA	AA	AA	AA	AA	AA	AA	AA	AA	AA	AA	AA	AA	AA	AA	AA	AA	AA	AA	GG	AA	AA	AA	AA	AA	AA	AA
10265551	A/G	CA1	1403888	.	.	.	.	.	.	.	GG	GG	GG	GG	GG	GG	GG	GG	GG	GG	AA	AA	GG	GG	GG	GG	GG	GG	GG	GG	GG	GG	GG	GG	GG	GG	GG	GG	GG	GG	GG	AA	GG	GG	GG	GG	GG	GG	GG
10265552	A/G	CA1	1403888	.	.	.	.	.	.	.	AA	AA	AA	AA	AA	AA	AA	AA	AA	AA	GG	GG	AA	AA	AA	AA	AA	AA	AA	AA	AA	AA	AA	AA	AA	AA	AA	AA	AA	AA	AA	GG	AA	AA	AA	AA	AA	AA	AA
10268835|F|0-15:G>A-15:G>A	A/G	CA1	1411379	.	.	.	.	.	.	.	AA	AA	AA	AA	AA	AA	AA	AA	AA	AA	AA	AA	AA	AA	AA	AA	AA	AA	AA	AA	AA	AA	AA	AA	AA	AA	AA	AA	AA	AA	AA	AA	AA	AA	AA	AA	AA	AA	AA
10268835	A/G	CA1	1411379	.	.	.	.	.	.	.	GG	NN	GG	GG	GG	GG	GG	GG	GG	GG	GG	GG	GG	GG	GG	GG	GG	GG	GG	GG	GG	GG	GG	GG	GG	GG	NN	GG	GG	GG	NN	NN	GG	GG	GG	NN	GG	GG	NN
36360115	A/G	CA1	1438314	.	.	.	.	.	.	.	GG	GG	GG	GG	GG	GG	GG	GG	NN	GG	GG	GG	GG	GG	GG	GG	NN	NN	GG	GG	GG	GG	GG	GG	GG	GG	GG	NN	GG	GG	GG	GG	GG	GG	GG	GG	GG	GG	GG
52861289|F|0-6:A>G-6:A>G	A/G	CA1	1472565	.	.	.	.	.	.	.	GG	NN	GG	GG	GG	GG	GG	GG	GG	GG	GG	AA	GG	GG	GG	GG	NN	GG	GG	NN	GG	GG	GG	GG	GG	NN	NN	GG	GG	GG	NN	AG	GG	NN	GG	GG	GG	GG	GG
23870853|F|0-30:G>A-30:G>A	A/G	CA1	1475503	.	.	.	.	.	.	.	GG	GG	GG	GG	GG	GG	GG	GG	GG	GG	AA	AA	GG	GG	GG	GG	GG	GG	GG	GG	GG	GG	GG	GG	GG	GG	GG	GG	GG	GG	GG	AA	GG	GG	GG	GG	GG	GG	GG
23870853	A/G	CA1	1475503	.	.	.	.	.	.	.	GG	GG	GG	GG	GG	GG	GG	GG	GG	GG	GG	GG	GG	GG	GG	GG	GG	GG	GG	GG	NN	GG	GG	GG	GG	NN	NN	GG	GG	GG	NN	GG	GG	GG	GG	GG	GG	GG	GG
13147033|F|0-21:A>T-21:A>T	A/G	CA1	1475869	.	.	.	.	.	.	.	AA	AA	AA	AA	AA	AA	AA	AA	AA	AA	GG	GG	AA	AA	AA	AA	AA	AA	AA	AA	AA	AA	AA	AA	AA	AA	AA	AA	AA	AA	AA	GG	AA	AA	AA	AA	AA	AA	AA
13147033	A/G	CA1	1475869	.	.	.	.	.	.	.	GG	GG	GG	GG	GG	GG	NN	GG	GG	GG	NN	AA	GG	GG	GG	GG	GG	GG	GG	NN	GG	GG	GG	GG	GG	GG	GG	NN	GG	NN	GG	GG	GG	NN	GG	GG	GG	GG	GG
10268980	A/G	CA1	1523076	.	.	.	.	.	.	.	AA	GG	GG	GG	GG	GG	GG	GG	GG	GG	GG	AA	NN	GG	GG	GG	GG	GG	GG	GG	GG	GG	GG	GG	GG	GG	GG	GG	GG	GG	GG	GG	GG	GG	GG	GG	GG	GG	GG
37049164	A/G	CA1	1523105	.	.	.	.	.	.	.	AA	GG	GG	GG	GG	NN	NN	GG	NN	GG	GG	AA	AA	GG	GG	GG	GG	GG	NN	GG	GG	GG	GG	GG	GG	GG	GG	GG	GG	NN	GG	GG	GG	NN	NN	GG	GG	GG	GG
10267768|F|0-38:T>C-38:T>C	A/G	CA1	1627364	.	.	.	.	.	.	.	GG	AA	AA	AA	AA	AA	AA	AA	AA	AA	AA	GG	AG	AA	AA	AA	AA	AA	AA	AA	AA	AA	AA	AA	AA	AA	AA	AA	AA	AA	AA	AA	AA	AA	AA	AA	AA	AA	AA
10267875	A/G	CA1	1629608	.	.	.	.	.	.	.	AA	GG	GG	GG	GG	NN	GG	GG	GG	GG	GG	AA	NN	GG	GG	GG	GG	GG	GG	GG	GG	GG	GG	GG	GG	GG	GG	GG	GG	GG	GG	GG	GG	GG	GG	GG	GG	GG	GG
10264414|F|0-44:G>A-44:G>A	A/G	CA1	1662031	.	.	.	.	.	.	.	AA	GG	GG	GG	GG	GG	GG	GG	GG	GG	GG	AA	AG	GG	GG	GG	GG	GG	GG	GG	GG	GG	GG	GG	GG	GG	GG	GG	GG	GG	GG	GG	GG	GG	GG	GG	GG	GG	GG
5825611|F|0-68:G>A-68:G>A	A/G	CA1	1709416	.	.	.	.	.	.	.	GG	AA	GG	AA	AA	GG	AA	AA	AA	GG	AA	AA	GG	AA	AA	AA	AA	AA	AA	AA	AA	AA	AA	AA	GG	AA	AA	AA	AA	AA	AA	AA	AA	AA	AA	AA	AA	AA	AA
5825150|F|0-67:A>G-67:A>G	A/G	CA1	1709482	.	.	.	.	.	.	.	GG	AA	GG	AA	AA	GG	AA	AA	AA	GG	AA	AA	AG	AA	AA	AA	AA	AA	AA	AA	AA	AA	AA	AA	GG	AA	AA	AA	AA	AA	AA	AA	AA	AA	AA	AA	AA	AA	AA
36069211|F|0-7:C>T-7:C>T	A/G	CA1	1746206	.	.	.	.	.	.	.	NN	AA	GG	AA	AA	GG	AA	AA	AA	GG	AA	NN	NN	AA	AA	AA	AA	AA	AA	AA	AA	AA	AA	AA	GG	AA	AA	AA	AA	AA	AA	AA	AA	AA	AA	AA	AA	AA	AA
36069211|F|0-50:T>C-50:T>C	A/G	CA1	1746206	.	.	.	.	.	.	.	GG	AA	NN	AA	AA	NN	AA	AA	AA	NN	AA	NN	GG	AA	AA	AA	AA	AA	AA	AA	AA	AA	AA	AA	NN	AA	AA	AA	AA	AA	AA	AA	AA	AA	AA	AA	AA	AA	AA
23871027|F|0-41:C>A-41:C>A	A/G	CA1	1765662	.	.	.	.	.	.	.	GG	NN	NN	NN	GG	NN	NN	GG	NN	AA	GG	GG	GG	GG	NN	NN	NN	GG	GG	NN	NN	NN	NN	NN	NN	NN	NN	GG	NN	NN	NN	NN	NN	NN	NN	NN	GG	NN	NN
10270127|F|0-58:A>T-58:A>T	A/G	CA1	1781278	.	.	.	.	.	.	.	GG	GG	AA	GG	GG	AA	GG	GG	GG	AA	GG	GG	GG	GG	GG	GG	GG	GG	GG	GG	GG	GG	GG	GG	AG	GG	GG	GG	GG	GG	GG	GG	GG	GG	GG	GG	GG	GG	GG
5825351|F|0-49:C>A-49:C>A	A/G	CA1	1781344	.	.	.	.	.	.	.	AA	AA	GG	AA	AA	GG	AA	AA	AA	GG	AA	AA	AA	AA	AA	AA	AA	AA	AA	AA	AA	AA	AA	AA	GG	AA	AA	AA	AA	AA	AA	AA	AA	AA	AA	AA	AA	AA	AA
5825351	A/G	CA1	1781344	.	.	.	.	.	.	.	GG	GG	GG	GG	GG	NN	GG	GG	GG	NN	GG	GG	GG	GG	GG	GG	GG	GG	GG	GG	GG	GG	GG	GG	GG	GG	NN	GG	NN	GG	NN	GG	GG	NN	GG	GG	GG	GG	GG
10257700	A/G	CA1	1793499	.	.	.	.	.	.	.	GG	GG	GG	GG	GG	GG	GG	GG	GG	GG	GG	GG	GG	GG	GG	GG	GG	GG	GG	GG	GG	GG	GG	GG	GG	GG	GG	GG	GG	GG	GG	GG	GG	GG	GG	GG	GG	GG	GG
10259067	A/G	CA1	1820614	.	.	.	.	.	.	.	GG	GG	GG	GG	GG	GG	NN	GG	GG	GG	GG	GG	GG	GG	GG	GG	GG	GG	GG	GG	GG	GG	GG	GG	GG	GG	GG	GG	GG	NN	GG	GG	GG	NN	GG	GG	GG	GG	GG
8776174|F|0-13:T>C-13:T>C	A/G	CA1	1820668	.	.	.	.	.	.	.	AA	GG	AA	GG	GG	AA	GG	GG	GG	AA	GG	AA	AG	GG	GG	GG	GG	GG	GG	GG	GG	GG	GG	GG	AA	GG	GG	GG	GG	GG	GG	GG	GG	GG	GG	GG	GG	GG	GG
10268826|F|0-23:C>T-23:C>T	A/G	CA1	1828873	.	.	.	.	.	.	.	GG	GG	GG	GG	GG	GG	GG	GG	GG	GG	AA	GG	GG	GG	GG	GG	GG	GG	GG	GG	GG	GG	GG	GG	GG	GG	GG	GG	GG	GG	GG	AA	GG	GG	GG	GG	GG	GG	GG
5826146|F|0-16:A>G-16:A>G	A/G	CA1	1886205	.	.	.	.	.	.	.	GG	AA	GG	AA	AA	GG	AA	AA	AA	GG	AA	GG	AG	AA	AA	AA	AA	AA	AA	AA	AA	AA	AA	AA	GG	AA	AA	AA	AA	AA	AA	AA	AA	AA	AA	AA	AA	AA	AA
5826146	A/G	CA1	1886205	.	.	.	.	.	.	.	GG	GG	GG	GG	GG	GG	GG	GG	GG	GG	GG	GG	GG	GG	GG	GG	NN	GG	GG	GG	GG	GG	GG	GG	GG	GG	NN	GG	GG	GG	GG	GG	GG	GG	NN	GG	GG	GG	GG
13146583	A/G	CA1	1895417	.	.	.	.	.	.	.	GG	NN	GG	GG	GG	GG	GG	GG	GG	GG	GG	GG	GG	GG	GG	GG	GG	GG	GG	GG	GG	GG	GG	GG	GG	GG	GG	GG	GG	GG	GG	GG	GG	GG	GG	GG	GG	GG	GG
5825490|F|0-61:A>T-61:A>T	A/G	CA1	1954219	.	.	.	.	.	.	.	GG	AA	GG	AA	AA	GG	AA	AA	AA	GG	AA	GG	AG	AA	AA	AA	AA	AA	AA	AA	AA	AA	AA	AA	GG	AA	AA	AA	AA	AA	AG	AA	AA	AA	AA	AA	AA	AA	AA
5825490|F|0-7:T>C-7:T>C	A/G	CA1	1954219	.	.	.	.	.	.	.	NN	AA	NN	AA	AA	NN	AA	AA	AA	NN	AA	NN	AA	AA	AA	AA	AA	AA	AA	AA	AA	AA	AA	AA	NN	AA	AA	AA	AA	AA	AA	AA	AA	AA	AA	AA	AA	AA	AA
8776077|F|0-27:G>A-27:G>A	A/G	CA1	1954285	.	.	.	.	.	.	.	GG	AA	GG	AA	AA	GG	AA	AA	AA	GG	AA	GG	GG	AA	AA	AA	AA	AA	AA	AA	AA	AA	AA	AA	AG	AA	AA	AA	AA	AA	AA	AA	AA	AA	AA	AA	AA	AA	AA
5825728|F|0-33:C>T-33:C>T	A/G	CA1	1956298	.	.	.	.	.	.	.	AA	GG	AA	GG	GG	AA	GG	GG	GG	AA	GG	AA	AG	GG	GG	GG	GG	GG	GG	GG	GG	GG	GG	GG	AA	GG	GG	GG	GG	GG	GG	GG	GG	GG	GG	GG	GG	GG	GG
5824960	A/G	CA1	1973037	.	.	.	.	.	.	.	AA	NN	AA	GG	GG	AA	GG	GG	GG	AA	GG	AA	NN	GG	GG	GG	GG	GG	NN	GG	GG	GG	GG	GG	AA	GG	GG	GG	GG	GG	GG	GG	GG	GG	GG	GG	GG	GG	GG
5825483|F|0-12:A>G-12:A>G	A/G	CA1	1976289	.	.	.	.	.	.	.	GG	AA	GG	AA	AA	GG	AA	AA	AA	GG	AA	GG	AG	AA	AA	AA	AA	AA	AA	AA	AA	AA	AA	AA	GG	AA	AA	AA	AA	AA	AA	AA	AA	AA	AA	AA	AA	AA	AA
10266609	A/G	CA1	1979474	.	.	.	.	.	.	.	GG	AA	GG	AA	AA	GG	AA	AA	AA	GG	AA	GG	GG	NN	AA	AA	NN	AA	AA	AA	AA	AA	AA	AA	GG	AA	NN	AA	AA	AA	AA	AA	AA	AA	AA	AA	AA	AA	AA
5825926	A/G	CA1	1986112	.	.	.	.	.	.	.	GG	AA	GG	GG	GG	GG	AA	AA	GG	GG	NN	AA	GG	AA	NN	AA	GG	GG	AA	NN	AA	AA	GG	NN	GG	AA	AA	GG	GG	GG	GG	NN	NN	GG	GG	NN	GG	AA	AA
5826124|F|0-50:T>G-50:T>G	A/G	CA1	1986178	.	.	.	.	.	.	.	AA	NN	AA	AA	AA	AA	NN	NN	AA	AA	AA	NN	AA	NN	NN	NN	NN	NN	NN	NN	NN	NN	NN	NN	AA	NN	NN	NN	NN	NN	NN	AA	NN	NN	NN	NN	NN	NN	NN
5826123|F|0-32:G>A-32:G>A	A/G	CA1	1986178	.	.	.	.	.	.	.	GG	NN	AA	AA	AA	AA	NN	NN	AA	GG	NN	NN	AG	NN	NN	NN	NN	NN	NN	NN	NN	NN	NN	NN	AA	NN	NN	NN	NN	NN	NN	NN	NN	NN	NN	NN	NN	NN	NN
5826123|F|0-42:C>A-42:C>A	A/G	CA1	1986178	.	.	.	.	.	.	.	NN	NN	AA	AA	AA	AA	NN	NN	AA	NN	NN	NN	AA	NN	NN	NN	NN	NN	NN	NN	NN	NN	NN	NN	AA	NN	NN	NN	NN	NN	NN	NN	NN	NN	NN	NN	NN	NN	NN
5826124	A/G	CA1	1986178	.	.	.	.	.	.	.	GG	AA	GG	GG	GG	GG	AA	AA	GG	GG	NN	AA	GG	AA	AA	AA	AA	AA	AA	AA	AA	AA	AA	AA	GG	AA	AA	AA	AA	AA	AA	NN	AA	AA	AA	AA	AA	AA	AA
5826123	A/G	CA1	1986178	.	.	.	.	.	.	.	GG	AA	GG	GG	NN	GG	AA	AA	GG	GG	AA	AA	GG	AA	AA	AA	AA	AA	AA	AA	AA	AA	AA	AA	GG	AA	AA	AA	AA	AA	AA	AA	AA	AA	AA	AA	AA	AA	AA
5826122|F|0-54:C>T-54:C>T	A/G	CA1	2002301	.	.	.	.	.	.	.	AA	NN	AA	AA	AA	AA	NN	NN	AA	AA	NN	NN	AA	NN	AA	NN	AA	AA	NN	AA	NN	AA	AA	AA	AA	NN	NN	AA	AA	AA	AA	AA	AA	AA	AA	AA	AA	NN	NN
5826122	A/G	CA1	2002301	.	.	.	.	.	.	.	GG	AA	GG	GG	GG	GG	AA	AA	GG	NN	AA	AA	GG	AA	GG	AA	GG	GG	AA	GG	AA	NN	GG	GG	GG	AA	AA	GG	GG	GG	NN	NN	GG	GG	GG	GG	GG	AA	AA
37048581	A/G	CA1	2123854	.	.	.	.	.	.	.	GG	GG	GG	GG	GG	GG	NN	GG	GG	GG	GG	GG	GG	GG	GG	GG	GG	GG	GG	GG	NN	NN	GG	NN	GG	NN	NN	GG	NN	GG	GG	GG	NN	NN	NN	NN	GG	GG	GG
10266146|F|0-29:G>C-29:G>C	A/G	CA1	2123920	.	.	.	.	.	.	.	GG	GG	AA	AA	AA	AA	GG	AA	AA	GG	AA	AA	AG	AA	AA	AA	AA	AA	AA	AA	AA	AA	AA	AA	AA	AA	AA	AA	AA	AA	AA	AA	AA	AA	AA	AA	AA	AA	AA
10268252|F|0-58:C>A-58:C>A	A/G	CA1	2126471	.	.	.	.	.	.	.	GG	GG	AA	AA	AA	AA	GG	AA	AA	GG	AA	AA	AG	AA	AA	AA	AA	AA	AA	AA	AA	AA	AA	AA	AA	AA	AA	AA	AA	AA	AA	AA	AA	AA	AA	AA	AA	AA	AA
10268252	A/G	CA1	2126471	.	.	.	.	.	.	.	GG	GG	GG	GG	GG	GG	GG	GG	GG	NN	GG	GG	GG	GG	GG	GG	GG	GG	GG	GG	NN	GG	GG	GG	NN	GG	NN	GG	NN	GG	GG	GG	GG	GG	NN	GG	GG	GG	GG
13147410|F|0-10:T>A-10:T>A	A/G	CA1	2143038	.	.	.	.	.	.	.	AA	AA	AA	AA	AA	AA	AA	AA	AA	AA	AA	AA	AA	AA	AA	AA	AA	AA	AA	AA	AA	AA	AA	AA	AA	AA	AA	AA	AA	AA	AA	AA	AA	AA	AA	AA	AA	AA	AA
10267614|F|0-39:T>G-39:T>G	A/G	CA1	2163425	.	.	.	.	.	.	.	GG	GG	AA	AA	AA	AA	GG	AA	AA	GG	AA	AA	AG	AA	AA	AA	AA	AA	AA	AA	AA	AA	AA	AA	AA	AA	AA	AA	AA	AA	AA	AA	AA	AA	AA	AA	AA	AA	AA
10261288	A/G	CA1	2163739	.	.	.	.	.	.	.	GG	NN	AA	AA	AA	AA	GG	AA	AA	GG	AA	AA	GG	AA	AA	AA	AA	AA	AA	AA	AA	AA	AA	AA	AA	AA	AA	AA	AA	AA	AA	AA	AA	AA	AA	AA	AA	AA	AA
5825204|F|0-16:C>T-16:C>T	A/G	CA1	2178270	.	.	.	.	.	.	.	GG	GG	GG	GG	AA	GG	GG	GG	AA	GG	AA	AA	AG	GG	GG	GG	GG	GG	GG	GG	GG	GG	GG	GG	GG	GG	GG	GG	GG	GG	GG	AA	GG	GG	GG	GG	GG	GG	GG
5825205	A/G	CA1	2178270	.	.	.	.	.	.	.	GG	GG	GG	GG	AA	GG	GG	GG	AA	GG	AA	AA	GG	GG	GG	GG	GG	GG	GG	NN	GG	GG	GG	GG	GG	GG	GG	GG	GG	GG	GG	AA	GG	GG	GG	GG	GG	GG	GG
5825204	A/G	CA1	2178270	.	.	.	.	.	.	.	AA	AA	AA	AA	GG	AA	AA	AA	GG	AA	GG	GG	NN	AA	AA	AA	AA	AA	AA	AA	AA	AA	AA	AA	AA	AA	AA	AA	AA	AA	AA	GG	AA	AA	AA	AA	AA	AA	AA
11062417	A/G	CA1	2190017	.	.	.	.	.	.	.	GG	GG	GG	GG	GG	GG	GG	GG	GG	GG	NN	NN	GG	NN	GG	GG	GG	GG	GG	GG	GG	GG	GG	GG	GG	GG	GG	GG	GG	GG	GG	GG	GG	GG	GG	GG	GG	GG	GG
5824767	A/G	CA1	2195932	.	.	.	.	.	.	.	GG	GG	GG	GG	AA	GG	GG	GG	AA	GG	NN	AA	GG	GG	GG	GG	GG	GG	GG	GG	GG	GG	GG	GG	GG	GG	GG	GG	GG	GG	GG	GG	GG	GG	GG	GG	GG	GG	GG
5825077	A/G	CA1	2195959	.	.	.	.	.	.	.	AA	AA	AA	AA	GG	AA	AA	AA	GG	AA	AA	GG	AA	AA	AA	AA	AA	AA	AA	AA	AA	AA	AA	AA	AA	AA	AA	AA	AA	AA	AA	AA	AA	AA	AA	AA	AA	AA	AA
5825215|F|0-64:T>C-64:T>C	A/G	CA1	2195998	.	.	.	.	.	.	.	AA	AA	AA	AA	GG	AA	AA	AA	GG	AA	AA	GG	AG	AA	AA	AA	AA	AA	AA	AA	AA	AA	AA	AA	AA	AA	AA	AA	AA	AA	AA	AA	AA	AA	AA	AA	AA	AA	AA
5825215	A/G	CA1	2195998	.	.	.	.	.	.	.	GG	GG	GG	GG	GG	GG	GG	GG	GG	GG	GG	GG	GG	GG	GG	GG	GG	GG	GG	GG	GG	GG	GG	GG	GG	GG	GG	NN	GG	GG	GG	GG	GG	GG	GG	GG	GG	GG	GG
5825487|F|0-13:C>G-13:C>G	A/G	CA1	2206056	.	.	.	.	.	.	.	GG	GG	GG	GG	AA	GG	GG	GG	AA	GG	GG	AA	AG	GG	GG	GG	GG	GG	GG	GG	GG	GG	GG	GG	GG	GG	GG	GG	GG	GG	GG	GG	GG	GG	GG	GG	GG	GG	GG
5825488	A/G	CA1	2206056	.	.	.	.	.	.	.	GG	GG	GG	GG	AA	GG	GG	NN	AA	GG	GG	AA	GG	GG	GG	GG	GG	GG	GG	GG	GG	NN	GG	GG	GG	GG	NN	GG	GG	GG	GG	GG	GG	NN	GG	GG	GG	GG	GG
5825487	A/G	CA1	2206056	.	.	.	.	.	.	.	AA	AA	AA	AA	GG	AA	AA	AA	GG	AA	AA	GG	NN	AA	AA	AA	AA	AA	AA	AA	AA	AA	AA	AA	AA	AA	AA	AA	AA	AA	AA	AA	AA	AA	AA	AA	AA	AA	AA
11064004|F|0-57:G>T-57:G>T	A/G	CA1	2206122	.	.	.	.	.	.	.	AA	AA	AA	AA	NN	AA	AA	AA	NN	AA	AA	NN	AA	AA	AA	AA	AA	AA	AA	AA	AA	AA	AA	AA	AA	AA	AA	AA	NN	NN	AA	AA	AA	AA	AA	AA	AA	AA	AA
5825309|F|0-8:C>G-8:C>G	A/G	CA1	2215626	.	.	.	.	.	.	.	AA	AA	AA	AA	GG	AA	AA	AA	GG	AA	AA	GG	AG	AA	AA	AA	AA	AA	AA	AA	AA	AA	AA	AA	AA	AA	AA	AA	AA	AA	AA	AA	AA	AA	AA	AA	AA	AA	AA
5825309	A/G	CA1	2215626	.	.	.	.	.	.	.	GG	GG	GG	GG	AA	GG	GG	GG	AA	GG	GG	AA	GG	GG	GG	GG	GG	GG	GG	GG	GG	GG	GG	GG	GG	GG	GG	GG	GG	GG	GG	GG	GG	GG	GG	GG	GG	GG	GG
5825524|F|0-22:A>G-22:A>G	A/G	CA1	2243929	.	.	.	.	.	.	.	AA	AA	AA	AA	GG	AA	AA	AA	GG	AA	AA	GG	AG	AA	AA	AA	AA	AA	AA	AA	AA	AA	AA	AA	AA	AA	AA	AA	AA	AA	AA	AA	AA	AA	AA	AA	AA	AA	AA
5825165|F|0-12:A>T-12:A>T	A/G	CA1	2247490	.	.	.	.	.	.	.	GG	GG	GG	GG	AA	GG	GG	GG	AA	GG	GG	AA	AG	GG	GG	GG	GG	GG	GG	GG	GG	GG	GG	GG	GG	GG	GG	GG	GG	GG	GG	GG	GG	GG	GG	GG	GG	GG	GG
23885142	A/G	CA1	2248023	.	.	.	.	.	.	.	GG	GG	GG	GG	GG	GG	GG	GG	GG	GG	GG	GG	GG	GG	GG	GG	NN	GG	GG	GG	GG	GG	GG	GG	GG	GG	GG	GG	GG	NN	GG	GG	GG	GG	GG	GG	GG	GG	NN
5826258|F|0-16:G>T-16:G>T	A/G	CA1	2255756	.	.	.	.	.	.	.	AA	AA	AA	AA	GG	AA	AA	AA	GG	AA	AA	GG	AG	AA	AA	AA	AA	AA	AA	AA	AA	AA	AA	AA	AA	AA	AA	AA	AA	AA	AA	AA	AA	AA	AA	AA	AA	AA	AA
5825217	A/G	CA1	2259024	.	.	.	.	.	.	.	GG	GG	GG	GG	AA	GG	GG	GG	AA	GG	GG	AA	GG	GG	GG	GG	GG	GG	GG	GG	GG	GG	GG	GG	GG	GG	GG	GG	GG	GG	GG	GG	GG	GG	GG	GG	GG	GG	GG
5825050	A/G	CA1	2268857	.	.	.	.	.	.	.	AA	AA	AA	AA	GG	AA	AA	AA	GG	AA	AA	NN	AA	AA	AA	AA	AA	AA	AA	AA	AA	AA	AA	AA	AA	AA	AA	AA	AA	AA	AA	AA	AA	AA	AA	AA	AA	AA	AA
5825989|F|0-37:A>T-37:A>T	A/G	CA1	2268892	.	.	.	.	.	.	.	AA	AA	AA	AA	GG	AA	AA	AA	GG	AA	AA	GG	AG	AA	AA	AA	AA	AA	AA	AA	AA	AA	AA	AA	AA	AA	AA	AA	AA	AA	AA	AA	AA	AA	AA	AA	AA	AA	AA
5825262|F|0-11:C>T-11:C>T	A/G	CA1	2297400	.	.	.	.	.	.	.	AA	AA	AA	AA	GG	AA	AA	AA	GG	AA	AA	GG	AG	AA	AA	AA	AA	AA	AA	AA	AA	AA	AA	AA	AA	AA	AA	AA	AA	AA	AA	AA	AA	AA	AA	AA	AA	AA	AA
5826137|F|0-33:C>G-33:C>G	A/G	CA1	2300647	.	.	.	.	.	.	.	AA	AA	AA	AA	GG	AA	AA	AA	GG	AA	AA	GG	AG	AA	AA	AA	AA	AA	AA	AA	AA	AA	AA	AA	AA	AA	AA	AA	AA	AA	AA	AA	AA	AA	AA	AA	AA	AA	AA
5826137	A/G	CA1	2300647	.	.	.	.	.	.	.	GG	GG	GG	GG	AA	GG	GG	GG	AA	GG	GG	AA	GG	GG	GG	GG	GG	GG	GG	GG	GG	GG	GG	GG	GG	GG	GG	GG	GG	GG	GG	NN	GG	GG	GG	GG	GG	GG	GG
5826138	A/G	CA1	2300647	.	.	.	.	.	.	.	AA	AA	AA	AA	GG	AA	AA	AA	GG	AA	AA	GG	NN	AA	AA	AA	AA	AA	AA	AA	AA	AA	AA	AA	AA	AA	AA	AA	AA	AA	AA	AA	AA	AA	AA	AA	AA	AA	AA
5825457|F|0-52:T>C-52:T>C	A/G	CA1	2304166	.	.	.	.	.	.	.	AA	AA	AA	AA	GG	AA	AA	AA	GG	AA	AA	GG	AG	AA	AA	AA	AA	AA	AA	AA	AA	AA	AA	AA	AA	AA	AA	AA	AA	AA	AA	AA	AA	AA	AA	AA	AA	AA	AA
5825457|F|0-6:G>A-6:G>A	A/G	CA1	2304166	.	.	.	.	.	.	.	AA	AA	AA	AA	NN	AA	AA	AA	NN	AA	AA	NN	AA	AA	AA	AA	AA	AA	AA	AA	AA	AA	AA	AA	AA	AA	AA	AA	AA	AA	AA	AA	AA	AA	AA	AA	AA	AA	AA
23871016|F|0-38:C>G-38:C>G	A/G	CA1	2317362	.	.	.	.	.	.	.	GG	GG	GG	GG	GG	GG	GG	GG	GG	GG	GG	GG	GG	GG	GG	GG	GG	GG	GG	GG	GG	GG	GG	GG	GG	GG	GG	GG	GG	GG	GG	GG	GG	NN	GG	GG	GG	GG	GG
5826106	A/G	CA1	2331305	.	.	.	.	.	.	.	AA	AA	AA	AA	NN	AA	AA	AA	GG	AA	AA	GG	AA	AA	AA	AA	AA	AA	AA	AA	AA	AA	AA	AA	AA	AA	AA	AA	AA	AA	AA	AA	AA	AA	AA	AA	AA	AA	AA
10260116	A/G	CA1	2335902	.	.	.	.	.	.	.	AA	AA	AA	AA	GG	AA	AA	AA	GG	AA	AA	GG	NN	AA	AA	AA	AA	AA	AA	AA	AA	AA	AA	AA	AA	AA	AA	AA	AA	AA	AA	AA	AA	AA	AA	AA	AA	AA	AA
8776064|F|0-37:G>A-37:G>A	A/G	CA1	2346551	.	.	.	.	.	.	.	GG	GG	GG	GG	AA	GG	GG	GG	AA	GG	GG	AA	AG	GG	GG	GG	GG	GG	GG	GG	GG	GG	GG	GG	GG	AG	GG	GG	GG	GG	GG	GG	GG	GG	GG	GG	GG	GG	GG
5824826	A/G	CA1	2395307	.	.	.	.	.	.	.	AA	AA	AA	AA	GG	AA	AA	AA	GG	AA	AA	GG	NN	AA	AA	AA	AA	AA	AA	AA	AA	AA	AA	AA	AA	AA	AA	AA	AA	AA	AA	AA	AA	AA	AA	AA	AA	NN	AA
5824749	A/G	CA1	2422819	.	.	.	.	.	.	.	GG	GG	GG	GG	AA	NN	NN	GG	AA	GG	GG	AA	GG	GG	GG	GG	GG	GG	GG	NN	GG	GG	NN	GG	GG	NN	GG	GG	GG	NN	GG	GG	NN	NN	GG	GG	GG	GG	GG
37049807	A/G	CA1	2517558	.	.	.	.	.	.	.	GG	GG	GG	GG	GG	GG	GG	GG	GG	GG	GG	GG	GG	GG	GG	GG	GG	GG	GG	GG	GG	GG	GG	GG	GG	GG	GG	GG	GG	GG	GG	GG	GG	GG	GG	GG	GG	GG	NN
10268639|F|0-12:A>T-12:A>T	A/G	CA1	2545240	.	.	.	.	.	.	.	GG	GG	GG	GG	GG	GG	GG	GG	GG	GG	GG	GG	GG	GG	GG	GG	GG	GG	GG	GG	GG	GG	GG	GG	GG	GG	GG	GG	GG	GG	GG	GG	GG	GG	GG	GG	GG	GG	GG
10268639|F|0-38:C>G-38:C>G	A/G	CA1	2545240	.	.	.	.	.	.	.	AA	AA	AA	AA	AA	AA	AA	AA	AA	AA	AA	AA	AA	AA	AA	AA	AA	AA	AA	AA	AA	AA	AA	AA	AA	AA	AA	AA	AA	AA	AA	AA	AA	AA	AA	AA	AA	AA	AA
8822758|F|0-9:A>C-9:A>C	A/G	CA1	2545306	.	.	.	.	.	.	.	AA	AA	AA	AA	AA	AA	AA	AA	AA	AA	AA	AA	AA	AA	AA	AA	AA	AA	AA	AA	AA	AA	AA	AA	AA	AA	AA	AA	AA	AA	AA	AA	AA	AA	AA	AA	AA	AA	AA
8822758	A/G	CA1	2545306	.	.	.	.	.	.	.	GG	GG	GG	GG	GG	GG	NN	GG	GG	GG	GG	GG	GG	GG	GG	GG	NN	GG	GG	GG	NN	GG	GG	GG	GG	GG	NN	GG	GG	NN	GG	NN	GG	GG	GG	GG	GG	GG	GG
8776117	A/G	CA1	2545306	.	.	.	.	.	.	.	AA	AA	AA	AA	AA	AA	AA	AA	AA	AA	AA	AA	AA	AA	AA	AA	AA	AA	AA	AA	AA	AA	AA	AA	AA	AA	AA	AA	AA	AA	AA	AA	AA	AA	AA	AA	AA	AA	AA
8776171|F|0-18:A>C-18:A>C	A/G	CA1	2583651	.	.	.	.	.	.	.	AA	AA	AA	AA	AA	AA	AA	AA	AA	AA	AA	AA	AA	AA	AA	AA	AA	AA	AA	AA	AA	AA	AA	AA	AA	AA	AA	AA	AA	AA	AA	AA	AA	AA	AA	AA	AA	AA	AA
8776171	A/G	CA1	2583651	.	.	.	.	.	.	.	GG	GG	GG	GG	GG	GG	GG	GG	NN	GG	GG	GG	GG	GG	GG	GG	GG	GG	GG	GG	GG	GG	GG	GG	GG	GG	GG	GG	GG	NN	GG	GG	GG	GG	NN	GG	GG	GG	GG
5826028	A/G	CA1	2632079	.	.	.	.	.	.	.	AA	GG	AA	AA	GG	AA	GG	AA	GG	AA	GG	GG	AA	AA	GG	GG	GG	GG	GG	NN	NN	GG	GG	GG	AA	GG	GG	GG	GG	GG	GG	GG	GG	GG	GG	NN	NN	GG	GG
5825840|F|0-22:T>G-22:T>G	A/G	CA1	2632660	.	.	.	.	.	.	.	GG	AA	GG	GG	AA	GG	AA	GG	AA	GG	AA	AA	AG	GG	AA	AA	AA	AA	AA	AA	AA	AA	AA	AA	GG	AA	AA	AA	AA	AA	AA	AA	AA	AA	AA	AA	AA	AA	AA
5825840	A/G	CA1	2632660	.	.	.	.	.	.	.	GG	GG	GG	GG	GG	GG	GG	GG	GG	GG	GG	GG	GG	GG	GG	GG	GG	GG	GG	GG	GG	GG	GG	GG	GG	GG	GG	GG	GG	GG	GG	GG	GG	GG	GG	GG	GG	GG	GG
5825602|F|0-18:T>A-18:T>A	A/G	CA1	2632726	.	.	.	.	.	.	.	GG	AA	GG	GG	AA	GG	AA	GG	AA	GG	AA	AA	AG	GG	AA	AA	AA	AA	AA	AA	AA	AA	AA	AA	AG	AA	AA	AA	AA	AA	AA	AA	AA	AA	AA	AA	AA	AA	AA
10268707|F|0-30:T>A-30:T>A	A/G	CA1	2632726	.	.	.	.	.	.	.	GG	NN	GG	GG	NN	GG	NN	GG	NN	GG	NN	NN	GG	GG	NN	NN	NN	NN	NN	NN	NN	NN	NN	NN	GG	NN	NN	NN	NN	NN	NN	NN	NN	NN	NN	NN	NN	NN	NN
13147022	A/G	CA1	2682795	.	.	.	.	.	.	.	GG	NN	GG	GG	GG	GG	GG	GG	GG	GG	GG	GG	GG	GG	GG	GG	NN	GG	GG	NN	NN	NN	GG	NN	GG	GG	NN	GG	GG	GG	NN	GG	NN	GG	GG	GG	GG	NN	GG
10270109|F|0-68:C>A-68:C>A	A/G	CA1	2685951	.	.	.	.	.	.	.	AA	GG	AA	AA	GG	AA	GG	AA	GG	AA	GG	GG	AG	AA	GG	GG	AA	GG	GG	GG	GG	GG	AA	AA	AA	GG	GG	AA	AA	AA	AA	GG	AA	AA	AA	AA	AA	AA	GG
37047792	A/G	CA1	2687402	.	.	.	.	.	.	.	GG	GG	GG	NN	GG	GG	GG	GG	GG	GG	GG	GG	GG	GG	GG	GG	NN	GG	GG	NN	GG	GG	GG	GG	GG	NN	GG	GG	NN	GG	NN	NN	GG	GG	GG	GG	GG	GG	NN
5824664	A/G	CA1	2711085	.	.	.	.	.	.	.	GG	AA	GG	GG	AA	GG	AA	GG	AA	GG	AA	AA	GG	GG	AA	AA	GG	AA	AA	AA	AA	AA	GG	GG	GG	AA	AA	GG	GG	GG	GG	AA	GG	GG	GG	GG	GG	GG	AA
5824777	A/G	CA1	2731553	.	.	.	.	.	.	.	GG	AA	GG	GG	AA	NN	AA	GG	AA	GG	AA	AA	GG	GG	AA	AA	GG	AA	AA	AA	AA	AA	GG	GG	GG	AA	AA	GG	NN	NN	GG	AA	GG	GG	GG	GG	GG	GG	AA
5825852|F|0-60:T>C-60:T>C	A/G	CA1	2775109	.	.	.	.	.	.	.	GG	GG	GG	GG	AA	GG	GG	GG	AA	GG	GG	AA	AG	GG	AA	NN	GG	AA	AA	AA	AA	AA	GG	GG	GG	NN	AA	GG	GG	GG	GG	GG	GG	GG	GG	GG	GG	GG	AA
5825852|F|0-44:G>A-44:G>A	A/G	CA1	2775109	.	.	.	.	.	.	.	AA	AA	AA	AA	AA	AA	AA	AA	NN	AA	AA	NN	AA	AA	NN	GG	AA	NN	NN	NN	NN	NN	AA	AA	AA	GG	NN	AA	AA	AA	AA	AA	AA	AA	AA	AA	AA	AA	NN
10258985	A/G	CA1	2776779	.	.	.	.	.	.	.	GG	GG	GG	GG	GG	GG	NN	GG	GG	GG	GG	GG	GG	GG	GG	GG	NN	GG	GG	GG	GG	GG	GG	GG	GG	GG	GG	GG	GG	GG	GG	GG	GG	GG	NN	GG	GG	GG	GG
11063498|F|0-12:G>A-12:G>A	A/G	CA1	2776826	.	.	.	.	.	.	.	AA	GG	AA	AA	AA	AA	GG	AA	AA	AA	GG	AA	AA	AA	AA	AA	AA	AA	AA	AA	AA	AA	AA	AA	AA	AA	AA	AA	AA	AA	AA	GG	AA	AA	AA	AA	AA	AA	AA
5825749	A/G	CA1	2808785	.	.	.	.	.	.	.	GG	GG	GG	GG	AA	GG	GG	GG	AA	GG	GG	AA	GG	GG	AA	AA	GG	AA	AA	AA	AA	AA	GG	GG	GG	AA	AA	GG	GG	GG	GG	GG	GG	GG	GG	GG	GG	GG	AA
15979299	A/G	CA1	2811923	.	.	.	.	.	.	.	AA	AA	AA	AA	GG	AA	GG	AA	GG	AA	GG	GG	GG	AA	GG	GG	AA	GG	GG	GG	GG	GG	AA	AA	AA	GG	GG	AA	AA	AA	AA	GG	AA	AA	AA	AA	AA	AA	GG
5825007	A/G	CA1	2811989	.	.	.	.	.	.	.	AA	NN	AA	AA	NN	AA	GG	AA	NN	AA	NN	GG	NN	AA	GG	GG	AA	GG	GG	GG	GG	GG	AA	AA	AA	GG	GG	AA	AA	AA	AA	GG	AA	AA	AA	AA	AA	AA	GG
5825929|F|0-33:G>C-33:G>C	A/G	CA1	2817993	.	.	.	.	.	.	.	AG	GG	AG	AG	GG	AG	GG	AG	GG	AG	GG	GG	AG	AG	GG	GG	AG	GG	GG	GG	GG	GG	AG	AG	AG	GG	GG	AG	AG	AG	AG	GG	AG	AG	AG	AG	AG	AG	GG
5825929	A/G	CA1	2817993	.	.	.	.	.	.	.	GG	AA	GG	GG	AA	NN	AA	GG	AA	GG	AA	AA	GG	GG	AA	AA	GG	AA	AA	AA	AA	AA	GG	GG	NN	AA	AA	GG	NN	NN	NN	AA	GG	NN	GG	GG	GG	GG	AA
23888441	A/G	CA1	2889657	.	.	.	.	.	.	.	GG	GG	GG	NN	GG	GG	GG	GG	GG	GG	GG	GG	GG	GG	GG	GG	GG	GG	GG	GG	GG	GG	GG	GG	GG	GG	GG	GG	GG	GG	GG	GG	GG	GG	GG	GG	GG	GG	GG
8776130|F|0-68:G>T-68:G>T	A/G	CA1	2942295	.	.	.	.	.	.	.	GG	AA	GG	GG	AA	GG	AA	GG	AA	GG	AA	AA	AG	GG	AA	AA	AA	AA	AA	AA	AA	AA	AA	AA	GG	AA	NN	AA	NN	AA	AA	AA	AA	AA	AA	AA	AA	AA	AA
13146085	A/G	CA1	2947611	.	.	.	.	.	.	.	GG	GG	GG	GG	GG	GG	GG	GG	GG	NN	GG	GG	GG	GG	GG	GG	GG	GG	GG	GG	GG	GG	GG	GG	GG	NN	GG	GG	NN	GG	NN	GG	GG	GG	GG	GG	GG	GG	GG
5825328|F|0-24:T>A-24:T>A	A/G	CA1	2976397	.	.	.	.	.	.	.	GG	AA	GG	GG	AA	GG	AA	GG	AA	GG	AA	AA	AG	GG	AA	AA	AA	AA	AA	AA	AA	AA	AA	AA	GG	AA	AA	AA	AA	AA	AA	AA	AA	AA	AA	AA	AA	AA	AA
5825329	A/G	CA1	2976397	.	.	.	.	.	.	.	GG	AA	GG	NN	AA	GG	AA	GG	AA	GG	AA	AA	GG	GG	AA	AA	AA	AA	AA	AA	AA	AA	AA	AA	GG	AA	AA	AA	AA	AA	AA	AA	AA	AA	AA	AA	AA	AA	AA
5825328	A/G	CA1	2976397	.	.	.	.	.	.	.	AA	GG	AA	AA	GG	AA	GG	AA	GG	AA	GG	GG	NN	AA	GG	GG	GG	GG	GG	GG	GG	GG	GG	GG	AA	GG	GG	GG	GG	GG	GG	GG	GG	GG	GG	NN	GG	NN	GG
23886794	A/G	CA1	2998595	.	.	.	.	.	.	.	GG	GG	GG	NN	GG	GG	NN	GG	GG	GG	GG	GG	GG	GG	GG	GG	GG	GG	GG	GG	NN	GG	GG	NN	GG	GG	GG	GG	GG	GG	GG	GG	GG	GG	NN	GG	GG	GG	GG
37048080|F|0-33:C>G-33:C>G	A/G	CA1	3066575	.	.	.	.	.	.	.	AA	AA	AA	AA	AA	AA	AA	AA	AA	AA	AA	AA	AA	AA	AA	AA	AA	AA	AA	AA	AA	AA	AA	AA	AA	AA	AA	AA	AA	AA	AA	AA	AA	AA	AA	AA	AA	AA	AA
37049655	A/G	CA1	3068727	.	.	.	.	.	.	.	GG	GG	GG	GG	GG	GG	GG	GG	GG	GG	GG	GG	GG	GG	GG	GG	GG	GG	GG	GG	GG	GG	GG	GG	GG	GG	GG	GG	GG	GG	GG	GG	GG	GG	GG	GG	GG	GG	GG
5824991	A/G	CA1	3068770	.	.	.	.	.	.	.	GG	AA	GG	GG	AA	GG	AA	GG	AA	GG	AA	AA	GG	GG	AA	AA	AA	AA	AA	AA	AA	AA	AA	AA	GG	AA	AA	AA	AA	AA	AA	AA	AA	AA	AA	AA	AA	AA	AA
8822767	A/G	CA1	3068770	.	.	.	.	.	.	.	AA	AA	AA	AA	AA	AA	AA	AA	AA	AA	AA	AA	AA	AA	AA	AA	AA	AA	AA	AA	AA	AA	AA	AA	AA	AA	AA	AA	AA	AA	AA	AA	AA	AA	AA	AA	AA	AA	AA
5824783	A/G	CA1	3073763	.	.	.	.	.	.	.	AA	GG	AA	AA	GG	AA	GG	AA	GG	AA	GG	GG	NN	AA	GG	GG	GG	GG	GG	NN	NN	GG	NN	NN	AA	GG	NN	GG	GG	NN	GG	NN	GG	NN	GG	GG	GG	GG	NN
5825655|F|0-34:G>A-34:G>A	A/G	CA1	3093579	.	.	.	.	.	.	.	AA	GG	AA	AA	GG	AA	GG	AA	GG	AA	GG	GG	AG	AA	GG	GG	GG	GG	GG	GG	GG	GG	GG	GG	AA	GG	GG	GG	GG	GG	GG	GG	GG	GG	GG	GG	GG	GG	GG
5825655	A/G	CA1	3093579	.	.	.	.	.	.	.	GG	AA	GG	GG	AA	GG	AA	GG	AA	GG	AA	AA	GG	GG	AA	AA	AA	AA	AA	AA	AA	AA	AA	AA	GG	AA	AA	AA	AA	AA	AA	AA	AA	AA	AA	AA	AA	AA	AA
5825656	A/G	CA1	3093579	.	.	.	.	.	.	.	AA	GG	AA	AA	GG	AA	GG	AA	GG	AA	GG	GG	NN	AA	GG	GG	GG	GG	GG	GG	GG	GG	GG	GG	AA	GG	GG	GG	GG	GG	GG	GG	NN	GG	GG	GG	GG	GG	GG
10268650|F|0-18:A>C-18:A>C	A/G	CA1	3121543	.	.	.	.	.	.	.	AA	AA	AA	AA	AA	AA	AA	AA	AA	AA	AA	AA	AA	AA	AA	AA	AA	AA	AA	AA	AA	AA	AA	AA	AA	AA	AA	AA	AA	AA	AA	AA	AA	AA	AA	AA	AA	AA	AA
50760177|F|0-16:T>G-16:T>G	A/G	CA1	3130813	.	.	.	.	.	.	.	AA	AA	AA	AA	AA	AA	AA	AA	AA	AA	AA	AA	AA	AA	AA	AA	AA	AA	AA	AA	AA	AA	AA	AA	AA	AA	AA	AA	AA	AA	AA	AA	AA	AA	AA	AA	AA	AA	AA
36361174	A/G	CA1	3163126	.	.	.	.	.	.	.	GG	GG	GG	NN	GG	GG	GG	GG	GG	GG	GG	GG	GG	GG	GG	GG	GG	GG	GG	GG	GG	GG	GG	GG	GG	GG	NN	GG	GG	GG	GG	GG	GG	GG	GG	GG	GG	GG	GG
23887820	A/G	CA1	3172021	.	.	.	.	.	.	.	GG	GG	GG	GG	GG	GG	NN	GG	GG	GG	GG	GG	GG	NN	GG	GG	NN	GG	GG	GG	GG	GG	GG	GG	GG	GG	NN	GG	GG	GG	NN	GG	GG	GG	GG	GG	GG	GG	GG
10265366|F|0-10:T>A-10:T>A	A/G	CA1	3287965	.	.	.	.	.	.	.	AA	AA	AA	AA	AA	AA	AA	AA	AA	AA	AA	AA	AA	AA	AA	AA	AA	AA	AA	AA	AA	AA	AA	AA	AA	AA	AA	AA	AA	AA	AA	AA	AA	AA	AA	AA	AA	AA	AA
10265036	A/G	CA1	3370128	.	.	.	.	.	.	.	GG	GG	NN	NN	GG	NN	GG	GG	GG	GG	GG	GG	GG	GG	GG	GG	GG	GG	GG	NN	GG	GG	GG	GG	GG	GG	NN	GG	NN	NN	GG	GG	GG	NN	NN	GG	GG	NN	GG
10269156|F|0-23:G>T-23:G>T	A/G	CA1	3370732	.	.	.	.	.	.	.	AA	AA	AA	AA	AA	AA	AA	AA	AA	AA	AA	AA	AA	AA	AA	AA	AA	AA	AA	AA	AA	AA	AA	AA	AA	AA	AA	AA	AA	AA	AA	AA	AA	AA	AA	AA	AA	AA	AA
23870258	A/G	CA1	3415543	.	.	.	.	.	.	.	GG	GG	GG	GG	GG	GG	GG	GG	GG	GG	GG	GG	GG	GG	GG	GG	GG	GG	NN	GG	GG	GG	GG	GG	GG	GG	GG	GG	GG	GG	GG	GG	GG	GG	GG	GG	GG	GG	GG
10258533	A/G	CA1	3462633	.	.	.	.	.	.	.	GG	GG	GG	GG	GG	GG	GG	NN	GG	NN	GG	GG	GG	GG	GG	NN	GG	GG	GG	GG	GG	GG	GG	GG	GG	GG	GG	GG	GG	GG	GG	NN	GG	GG	GG	GG	GG	GG	GG
13146325	A/G	CA1	3483482	.	.	.	.	.	.	.	NN	GG	GG	GG	NN	GG	GG	GG	GG	NN	GG	GG	GG	GG	GG	GG	GG	GG	GG	GG	NN	GG	GG	GG	GG	GG	GG	GG	GG	GG	GG	GG	GG	GG	GG	GG	GG	GG	GG
11063160|F|0-17:G>A-17:G>A	A/G	CA1	3496051	.	.	.	.	.	.	.	AA	AA	AA	AA	NN	AA	AA	AA	NN	AA	AA	AA	AA	AA	GG	GG	AA	AA	AA	AA	AA	AA	AA	AA	AA	GG	AA	AA	NN	AA	AA	AA	AA	AA	AA	AA	AA	AA	AA
11063160|F|0-57:G>A-57:G>A	A/G	CA1	3496051	.	.	.	.	.	.	.	AA	AA	AA	AA	NN	AA	AA	AA	GG	AA	AA	AA	AA	AA	NN	NN	AA	AA	AA	AA	AA	AA	AA	AA	AA	NN	AA	AA	NN	AA	AA	AA	AA	AA	AA	AA	AA	AA	AA
100066230|F|0-29:G>C-29:G>C	A/G	CA1	3505028	.	.	.	.	.	.	.	AA	AA	AA	AA	AA	AA	AA	AA	AA	AA	AA	AA	AA	AA	AA	AA	AA	AA	AA	AA	AA	AA	AA	AA	AA	AA	AA	AA	AA	AA	AA	AA	AA	AA	AA	AA	AA	AA	AA
29967454	A/G	CA1	3505094	.	.	.	.	.	.	.	GG	GG	GG	GG	GG	GG	GG	GG	GG	GG	GG	GG	GG	GG	GG	GG	GG	GG	GG	GG	GG	GG	GG	NN	GG	NN	NN	GG	GG	NN	GG	GG	GG	GG	NN	GG	GG	GG	NN
10267651|F|0-30:G>A-30:G>A	A/G	CA1	3524240	.	.	.	.	.	.	.	GG	GG	GG	GG	GG	GG	GG	GG	GG	GG	GG	GG	GG	GG	GG	GG	GG	GG	GG	GG	GG	GG	GG	GG	GG	GG	GG	GG	GG	GG	GG	GG	GG	GG	GG	GG	GG	GG	GG
30068474|F|0-8:A>T-8:A>T	A/G	CA1	3548489	.	.	.	.	.	.	.	AA	AA	AA	AA	AA	AA	AA	AA	AA	AA	AA	AA	AA	AA	AA	AA	AA	AA	AA	AA	AA	AA	AA	AA	AA	AA	AA	AA	AA	AA	AA	AA	AA	AA	AA	AA	AA	AA	AA
10264648|F|0-64:G>T-64:G>T	A/G	CA1	3587075	.	.	.	.	.	.	.	GG	GG	GG	GG	GG	GG	GG	GG	GG	GG	GG	GG	GG	GG	GG	GG	GG	GG	GG	GG	GG	GG	GG	GG	GG	GG	GG	GG	GG	GG	GG	GG	GG	GG	GG	GG	GG	GG	GG
10264648	A/G	CA1	3587075	.	.	.	.	.	.	.	GG	GG	GG	GG	GG	GG	GG	GG	GG	GG	GG	GG	GG	GG	GG	GG	GG	GG	GG	GG	NN	GG	GG	GG	GG	GG	GG	GG	NN	NN	GG	NN	GG	GG	GG	GG	GG	GG	GG
37047552|F|0-29:C>T-29:C>T	A/G	CA1	3685944	.	.	.	.	.	.	.	AA	AA	AA	AA	AA	AA	AA	AA	AA	AA	AA	AA	AA	AA	AA	AA	AA	AA	AA	AA	AA	AA	AA	AA	AA	AA	AA	AA	NN	NN	AA	AA	AA	AA	AA	AA	AA	NN	AA
15979795|F|0-21:A>G-21:A>G	A/G	CA1	3745548	.	.	.	.	.	.	.	AA	AA	AA	AA	NN	AA	AA	AA	AA	AA	AA	NN	AA	AA	AA	AA	AA	AA	AA	AA	AA	NN	AA	AA	AA	NN	AA	AA	AA	AA	AA	AA	AA	AA	AA	AA	AA	AA	AA
36360244	A/G	CA1	3750478	.	.	.	.	.	.	.	GG	GG	GG	GG	GG	GG	GG	GG	GG	GG	GG	NN	GG	GG	GG	NN	GG	GG	GG	GG	GG	GG	GG	GG	GG	GG	GG	GG	GG	GG	GG	GG	GG	GG	GG	GG	GG	GG	GG
10269684	A/G	CA1	3750540	.	.	.	.	.	.	.	GG	GG	GG	GG	GG	GG	GG	GG	GG	GG	NN	NN	GG	GG	GG	GG	GG	GG	GG	GG	GG	GG	GG	GG	GG	GG	GG	GG	GG	GG	GG	GG	GG	GG	GG	GG	NN	GG	GG
46978698|F|0-12:A>G-12:A>G	A/G	CA1	3763821	.	.	.	.	.	.	.	GG	GG	GG	GG	GG	GG	GG	GG	GG	GG	GG	GG	GG	GG	GG	GG	GG	GG	GG	GG	GG	GG	GG	GG	GG	GG	GG	AG	GG	NN	GG	GG	GG	GG	GG	GG	GG	GG	GG
40898833	A/G	CA1	3786177	.	.	.	.	.	.	.	GG	GG	GG	GG	GG	GG	GG	GG	GG	GG	GG	NN	GG	GG	GG	GG	GG	GG	GG	GG	GG	GG	GG	GG	GG	GG	GG	GG	GG	GG	GG	GG	GG	GG	GG	GG	GG	GG	GG
13147505	A/G	CA1	3789714	.	.	.	.	.	.	.	GG	GG	GG	GG	GG	GG	GG	GG	GG	GG	GG	GG	GG	GG	GG	GG	GG	GG	GG	GG	GG	GG	GG	GG	GG	GG	GG	GG	GG	GG	GG	GG	GG	GG	GG	GG	GG	GG	GG
10263648	A/G	CA1	3816977	.	.	.	.	.	.	.	GG	GG	GG	GG	GG	GG	GG	GG	GG	GG	GG	GG	GG	GG	GG	GG	GG	GG	GG	GG	GG	GG	GG	GG	GG	GG	GG	NN	GG	GG	GG	GG	GG	GG	GG	GG	GG	GG	GG
10264691|F|0-33:G>A-33:G>A	A/G	CA1	3848122	.	.	.	.	.	.	.	AA	AA	AA	AA	AA	AA	AA	AA	AA	AA	AA	AA	AA	AA	AA	AA	AA	AA	AA	AA	AA	AA	AA	AA	AA	AA	AA	AA	AA	AA	AA	AA	AA	AA	AA	AA	AA	AA	AA
37048081	A/G	CA1	3862376	.	.	.	.	.	.	.	GG	GG	GG	NN	GG	NN	GG	GG	GG	GG	GG	GG	GG	GG	GG	GG	GG	GG	GG	GG	GG	GG	GG	GG	NN	GG	NN	GG	NN	NN	GG	GG	GG	NN	GG	GG	GG	GG	GG
10266333|F|0-68:C>T-68:C>T	A/G	CA1	3864811	.	.	.	.	.	.	.	AA	AA	AA	AA	AA	AA	AA	AA	AA	AA	AA	AA	AA	AA	AA	AA	AA	AA	AA	AA	AA	AA	AA	AA	AA	AA	AA	AA	AA	AA	AA	AA	AA	AA	AA	AA	AA	AA	AA
10266333	A/G	CA1	3864811	.	.	.	.	.	.	.	GG	GG	GG	GG	GG	GG	GG	GG	GG	GG	GG	GG	GG	GG	GG	GG	GG	GG	GG	GG	GG	GG	GG	NN	GG	NN	GG	GG	NN	GG	GG	NN	GG	NN	GG	GG	GG	GG	GG
10267373	A/G	CA1	3910392	.	.	.	.	.	.	.	GG	GG	GG	GG	GG	GG	GG	GG	GG	GG	GG	GG	GG	GG	GG	GG	GG	GG	GG	GG	NN	GG	GG	GG	GG	GG	GG	GG	GG	GG	GG	GG	GG	GG	GG	GG	GG	GG	GG
23886775	A/G	CA1	3910449	.	.	.	.	.	.	.	GG	GG	GG	GG	GG	GG	GG	NN	GG	GG	NN	GG	GG	GG	GG	GG	GG	GG	GG	GG	GG	GG	GG	GG	GG	GG	GG	GG	GG	GG	GG	NN	GG	GG	GG	GG	GG	GG	GG
10263730|F|0-30:G>T-30:G>T	A/G	CA1	3984054	.	.	.	.	.	.	.	GG	GG	GG	GG	GG	GG	GG	GG	GG	GG	GG	GG	GG	GG	GG	GG	GG	GG	GG	GG	GG	GG	GG	GG	GG	GG	GG	GG	GG	GG	GG	GG	GG	GG	GG	GG	GG	GG	GG
29967445|F|0-64:C>G-64:C>G	A/G	CA1	3984120	.	.	.	.	.	.	.	AA	AA	AA	AA	AA	AA	AA	AA	AA	AA	AA	AA	AA	AA	AA	AA	AA	AA	AA	NN	AA	AA	NN	AA	AA	AA	AA	AA	NN	AA	AA	AA	AA	AA	AA	AA	AA	AA	AA
46213940|F|0-29:A>G-29:A>G	A/G	CA1	4019658	.	.	.	.	.	.	.	AA	AA	AA	AA	AA	AA	AA	AA	AA	AA	AA	AA	AA	AA	AA	AA	AA	AA	AA	AA	AA	AA	AA	AA	AA	AA	AA	AA	AA	AA	AA	AA	AA	AA	AA	AA	AA	AA	AA
10264133|F|0-9:G>C-9:G>C	A/G	CA1	4038949	.	.	.	.	.	.	.	AA	AA	AA	AA	AA	AA	AA	AA	AA	AA	AA	AA	AA	AA	AA	AA	AA	AA	AA	AA	AA	AA	AA	AA	AA	AA	AA	AA	AA	AA	AA	AA	AA	AA	AA	AA	AA	AA	AA
10264133	A/G	CA1	4038949	.	.	.	.	.	.	.	GG	GG	GG	NN	GG	GG	GG	GG	GG	GG	GG	GG	GG	NN	GG	GG	GG	GG	GG	GG	GG	GG	GG	GG	GG	GG	GG	GG	GG	GG	GG	GG	GG	NN	NN	GG	GG	GG	GG
10264951|F|0-42:C>A-42:C>A	A/G	CA1	4039015	.	.	.	.	.	.	.	AA	AA	AA	AA	AA	AA	AA	AA	AA	AA	AA	AA	AA	AA	AA	AA	AA	AA	AA	AA	AA	AA	AA	AA	AA	AA	AA	AA	AA	AA	AA	AA	AA	AA	AA	AA	AA	AA	AA
13147163	A/G	CA1	4046628	.	.	.	.	.	.	.	GG	GG	GG	GG	GG	GG	GG	GG	GG	GG	GG	GG	GG	GG	GG	GG	GG	GG	GG	GG	GG	GG	GG	GG	GG	GG	NN	GG	GG	GG	GG	GG	GG	GG	GG	GG	GG	GG	GG
10269344|F|0-15:A>T-15:A>T	A/G	CA1	4083294	.	.	.	.	.	.	.	AA	AA	AA	AA	AA	AA	AA	AA	AA	AA	AA	AA	AA	AA	AA	AA	AA	AA	AA	AA	AA	AA	AA	AA	AA	AA	AA	AA	AA	AA	AA	AA	AA	AA	AA	AA	AA	AA	AA
10269344|F|0-62:T>C-62:T>C	A/G	CA1	4083294	.	.	.	.	.	.	.	AA	AA	AA	AA	AA	AA	AA	AA	AA	AA	AA	AA	AA	AA	AA	AA	AA	AA	AA	AA	AA	AA	AA	AA	AA	AA	AA	AA	AA	AA	AA	AA	AA	AA	AA	AA	AA	AA	AA
10269344	A/G	CA1	4083294	.	.	.	.	.	.	.	GG	GG	GG	GG	GG	GG	NN	GG	GG	GG	GG	GG	GG	GG	GG	GG	GG	GG	GG	GG	GG	GG	GG	GG	GG	GG	GG	GG	GG	GG	GG	GG	GG	GG	GG	GG	GG	GG	GG
10257879	A/G	CA1	4100176	.	.	.	.	.	.	.	GG	GG	GG	NN	GG	GG	GG	GG	GG	GG	GG	GG	GG	GG	GG	GG	GG	GG	GG	GG	GG	GG	GG	GG	GG	GG	GG	GG	GG	GG	GG	GG	GG	GG	GG	NN	GG	GG	GG
10268384	A/G	CA1	4117275	.	.	.	.	.	.	.	GG	GG	GG	GG	GG	GG	GG	GG	GG	GG	GG	GG	GG	GG	GG	GG	GG	GG	GG	GG	GG	GG	GG	NN	GG	GG	NN	GG	NN	GG	GG	NN	GG	GG	GG	GG	GG	GG	GG
10264051|F|0-68:A>T-68:A>T	A/G	CA1	4144387	.	.	.	.	.	.	.	GG	GG	GG	GG	GG	GG	GG	GG	GG	GG	GG	GG	GG	GG	GG	GG	GG	GG	GG	GG	GG	GG	GG	GG	GG	GG	GG	GG	GG	GG	GG	GG	GG	GG	GG	GG	GG	GG	GG
10264051	A/G	CA1	4144387	.	.	.	.	.	.	.	GG	GG	GG	NN	GG	GG	GG	GG	GG	GG	GG	GG	GG	GG	GG	GG	GG	GG	GG	GG	GG	GG	GG	GG	GG	GG	GG	GG	GG	NN	GG	GG	GG	GG	GG	GG	GG	GG	GG
5825017	A/G	CA1	4179678	.	.	.	.	.	.	.	AA	AA	GG	GG	AA	AA	GG	GG	AA	AA	GG	AA	AA	GG	AA	AA	AA	AA	AA	AA	AA	AA	AA	AA	AA	AA	AA	AA	AA	AA	AA	GG	AA	AA	AA	AA	AA	AA	AA
5824959	A/G	CA1	4179724	.	.	.	.	.	.	.	AA	AA	GG	GG	AA	AA	GG	GG	AA	AA	GG	AA	AA	GG	AA	AA	AA	AA	AA	AA	AA	AA	AA	AA	AA	AA	AA	AA	AA	AA	AA	GG	AA	AA	AA	AA	AA	AA	AA
30070242	A/G	CA1	4187990	.	.	.	.	.	.	.	GG	GG	GG	GG	GG	GG	GG	GG	GG	GG	GG	GG	GG	GG	GG	GG	GG	GG	GG	GG	GG	GG	GG	GG	GG	GG	GG	GG	GG	GG	GG	GG	GG	GG	GG	GG	GG	GG	GG
37049219|F|0-36:C>T-36:C>T	A/G	CA1	4188765	.	.	.	.	.	.	.	AA	AA	AA	AA	AA	AA	AA	AA	AA	AA	AA	AA	AA	AA	AA	AA	AA	AA	AA	AA	AA	AA	AA	AA	AA	AA	AA	AA	AA	AA	AA	AA	AA	AA	AA	AA	AA	AA	AA
5825687|F|0-10:A>T-10:A>T	A/G	CA1	4219738	.	.	.	.	.	.	.	AA	AA	AA	AA	AA	AA	AA	AA	AA	AA	AA	AA	AA	AA	AA	AA	AA	AA	AA	AA	AA	AA	AA	AA	AA	AA	AA	AA	AA	AA	AA	AA	AA	AA	AA	AA	AA	AA	AA
10267114|F|0-29:C>T-29:C>T	A/G	CA1	4219780	.	.	.	.	.	.	.	AA	AA	AA	AA	AA	AA	AA	AA	AA	AA	AA	AA	AA	AA	AA	AA	AA	AA	AA	AA	AA	AA	AA	AA	AA	AA	AA	AA	AA	AA	AA	AA	AA	AA	AA	AA	AA	AA	AA
10269095|F|0-15:T>C-15:T>C	A/G	CA1	4283312	.	.	.	.	.	.	.	AA	AA	AA	AA	AA	AA	AA	AA	AA	AA	AA	AA	AA	AA	AA	AA	AA	AA	AA	AA	AA	AA	AA	AA	AA	AA	AA	AA	AA	AA	AA	AA	AA	AA	AA	AA	AA	AA	AA
10269095	A/G	CA1	4283312	.	.	.	.	.	.	.	GG	GG	GG	GG	GG	NN	GG	GG	GG	GG	GG	GG	GG	GG	GG	GG	GG	GG	GG	GG	GG	GG	GG	GG	GG	GG	GG	GG	GG	GG	GG	GG	GG	GG	GG	GG	GG	GG	GG
10258892	A/G	CA1	4295761	.	.	.	.	.	.	.	GG	GG	GG	GG	GG	NN	NN	GG	NN	GG	GG	GG	GG	GG	GG	GG	GG	GG	GG	GG	GG	NN	GG	GG	NN	NN	NN	GG	NN	GG	NN	GG	GG	NN	GG	GG	GG	GG	GG
23884959	A/G	CA1	4391452	.	.	.	.	.	.	.	GG	GG	GG	GG	GG	GG	GG	GG	GG	GG	GG	GG	GG	GG	GG	GG	GG	GG	GG	NN	NN	GG	GG	NN	GG	NN	GG	GG	NN	NN	GG	GG	GG	GG	NN	GG	GG	GG	GG
23885583|F|0-68:A>C-68:A>C	A/G	CA1	4399320	.	.	.	.	.	.	.	AA	AA	AA	AA	AA	AA	AA	AA	AA	AA	AA	AA	AA	AA	AA	AA	AA	AA	AA	AA	AA	AA	AA	AG	AA	AA	AA	AA	AA	AA	AA	AA	AA	AA	AA	AA	AA	AA	AA
23885583	A/G	CA1	4399320	.	.	.	.	.	.	.	GG	GG	GG	GG	GG	GG	GG	GG	GG	GG	GG	GG	GG	GG	GG	GG	NN	GG	GG	GG	GG	GG	GG	GG	GG	GG	GG	GG	GG	GG	GG	GG	GG	GG	GG	GG	GG	GG	GG
42026606	A/G	CA1	4489799	.	.	.	.	.	.	.	GG	GG	GG	GG	GG	NN	GG	GG	GG	NN	NN	GG	GG	GG	GG	GG	GG	GG	GG	GG	GG	GG	GG	GG	GG	GG	GG	GG	GG	GG	GG	GG	GG	GG	GG	GG	GG	GG	GG
10264081|F|0-21:T>C-21:T>C	A/G	CA1	4539172	.	.	.	.	.	.	.	GG	GG	GG	GG	GG	GG	GG	GG	GG	GG	GG	GG	GG	GG	GG	GG	GG	GG	GG	GG	GG	GG	GG	GG	GG	GG	GG	GG	GG	GG	GG	GG	GG	GG	GG	GG	GG	GG	GG
10264081	A/G	CA1	4539172	.	.	.	.	.	.	.	GG	NN	GG	NN	GG	NN	NN	GG	GG	GG	GG	GG	GG	GG	GG	GG	NN	GG	GG	GG	NN	GG	GG	GG	GG	GG	NN	GG	GG	NN	GG	GG	GG	GG	GG	GG	GG	GG	GG
10265184|F|0-12:G>A-12:G>A	A/G	CA1	4549566	.	.	.	.	.	.	.	AA	AA	AA	AA	AA	AA	AA	AA	AA	AA	AA	AA	AA	AA	AA	AA	AA	AA	AA	AA	AA	AA	AA	AA	AA	AA	AA	AA	AA	AA	AA	AA	AA	AA	AA	AA	AA	AA	AA
23886049	A/G	CA1	4553527	.	.	.	.	.	.	.	GG	GG	GG	GG	GG	GG	GG	GG	GG	GG	GG	NN	GG	GG	GG	GG	GG	GG	GG	GG	GG	GG	GG	GG	GG	GG	GG	GG	GG	GG	GG	GG	GG	GG	GG	GG	GG	GG	GG
10268269|F|0-14:G>A-14:G>A	A/G	CA1	4554751	.	.	.	.	.	.	.	AA	AA	AA	AA	AA	AA	AA	AA	AA	AA	AA	AA	AA	AA	AA	AA	AA	AA	AA	AA	AA	AA	AA	AA	AA	AA	AA	AA	AA	AA	AA	AA	AA	AA	AA	AA	AA	AA	AA
10268269	A/G	CA1	4554751	.	.	.	.	.	.	.	GG	GG	NN	GG	GG	GG	GG	GG	GG	GG	GG	GG	GG	GG	GG	GG	GG	GG	GG	GG	GG	GG	GG	GG	GG	NN	GG	GG	NN	NN	GG	GG	GG	GG	GG	GG	GG	GG	GG
10263530|F|0-37:G>C-37:G>C	A/G	CA1	4554817	.	.	.	.	.	.	.	AA	AA	AA	AA	AA	AA	AA	AA	AA	AA	AA	AA	AA	AA	AA	AA	AA	AA	AA	AA	AA	AA	AA	AA	AA	AA	AA	AA	AA	AA	AA	AA	AA	AA	AA	AA	AA	AA	AA
10263530|F|0-12:T>A-12:T>A	A/G	CA1	4554817	.	.	.	.	.	.	.	AA	AA	AA	AA	AA	AA	AA	AA	AA	AA	AA	AA	AA	AA	AA	AA	AA	AA	AA	AA	AA	AA	AA	AA	AA	AA	AA	AA	AA	AA	AA	AA	AA	AA	AA	AA	AA	AA	AA
10257910	A/G	CA1	4563917	.	.	.	.	.	.	.	GG	GG	GG	GG	NN	GG	GG	GG	GG	GG	GG	GG	GG	GG	NN	GG	GG	GG	GG	GG	GG	GG	GG	GG	GG	NN	GG	GG	GG	NN	GG	GG	GG	GG	GG	GG	GG	NN	GG
10269307|F|0-34:G>A-34:G>A	A/G	CA1	4563983	.	.	.	.	.	.	.	AA	AA	AA	AA	AA	AA	AA	AA	AA	AA	AA	AA	AA	AA	AA	AA	AA	AA	AA	AA	AA	AA	AA	AA	AA	AA	AA	AA	AA	AA	AA	AA	AA	AA	AA	AA	AA	AA	AA
10269619|F|0-14:G>C-14:G>C	A/G	CA1	4568242	.	.	.	.	.	.	.	AA	AA	AA	AA	AA	AA	AA	AA	AA	AA	AA	AA	AA	AA	AA	AA	AA	AA	AA	AA	AA	AA	AA	AA	AA	AA	AA	AA	AA	AA	AA	AA	AA	AA	AA	AA	AA	AA	AA
37049973|F|0-36:G>A-36:G>A	A/G	CA1	4579381	.	.	.	.	.	.	.	GG	AA	AA	AA	AA	GG	AA	AA	AA	AG	AA	GG	AG	AA	AA	AA	AA	AA	AA	AA	AA	AA	AA	AA	AA	AA	AA	AA	AA	AA	AA	AA	AA	AA	AA	AA	AA	AA	AA
10267039	A/G	CA1	4579493	.	.	.	.	.	.	.	GG	NN	GG	GG	GG	GG	GG	GG	GG	GG	GG	GG	GG	GG	GG	GG	GG	GG	GG	GG	GG	GG	GG	GG	GG	GG	GG	GG	GG	GG	GG	GG	GG	GG	GG	GG	GG	GG	GG
29967415|F|0-5:C>G-5:C>G	A/G	CA1	4594448	.	.	.	.	.	.	.	AA	AA	AA	AA	AA	AA	AA	AA	AA	AA	AA	AA	AA	AA	NN	AA	NN	AA	AA	NN	AA	AA	AA	AA	AA	AA	AA	AA	NN	NN	AA	AA	NN	NN	AA	AA	AA	AA	AA
10257635|F|0-13:G>C-13:G>C	A/G	CA1	4644583	.	.	.	.	.	.	.	AA	AA	AA	AA	AA	AA	AA	AA	AA	AA	AA	AA	AA	AA	AA	AA	AA	AA	AA	AA	AA	AA	AA	AA	AA	AA	AA	AA	AA	AA	AA	AA	AA	AA	AA	AA	AA	AA	AA
23884854	A/G	CA1	4645038	.	.	.	.	.	.	.	GG	GG	GG	GG	GG	GG	GG	NN	GG	NN	NN	GG	GG	GG	GG	GG	GG	GG	GG	NN	NN	GG	GG	GG	NN	GG	GG	GG	GG	NN	GG	NN	GG	GG	GG	GG	GG	GG	GG
10269035	A/G	CA1	4694325	.	.	.	.	.	.	.	GG	GG	GG	GG	GG	GG	GG	GG	GG	GG	GG	GG	GG	GG	NN	GG	GG	GG	GG	GG	GG	NN	GG	GG	GG	GG	GG	GG	GG	GG	GG	GG	GG	NN	GG	GG	GG	GG	GG
10258878	A/G	CA1	4694375	.	.	.	.	.	.	.	GG	GG	GG	GG	GG	NN	GG	GG	GG	GG	GG	GG	GG	GG	GG	GG	GG	GG	GG	GG	GG	NN	GG	GG	GG	GG	NN	GG	NN	GG	GG	NN	GG	NN	NN	GG	GG	GG	GG
29967450|F|0-23:C>T-23:C>T	A/G	CA1	4699954	.	.	.	.	.	.	.	AA	AA	AA	AA	AA	AA	AA	NN	AA	NN	AA	NN	AA	AA	AA	AA	AA	AA	AA	AA	AA	AA	AA	AA	AA	AA	AA	AA	NN	AA	AA	AA	AA	AA	AA	AA	AA	AA	AA
10266496|F|0-51:G>A-51:G>A	A/G	CA1	4701173	.	.	.	.	.	.	.	AA	AA	AA	AA	AA	AA	AA	AA	AA	AA	AA	AA	AA	AA	AA	AA	AA	AA	AA	AA	AA	AA	AA	AA	AA	AA	AA	AA	AA	AA	AA	AA	AA	AA	AA	AA	AA	AA	AA
23888807	A/G	CA1	4715056	.	.	.	.	.	.	.	GG	AA	GG	GG	GG	GG	GG	GG	GG	GG	GG	GG	GG	GG	GG	GG	GG	GG	GG	GG	GG	GG	GG	GG	GG	GG	GG	GG	NN	GG	GG	NN	GG	GG	GG	GG	GG	GG	GG
10265383|F|0-58:C>A-58:C>A	A/G	CA1	4732775	.	.	.	.	.	.	.	GG	GG	GG	GG	GG	GG	GG	GG	GG	GG	GG	GG	GG	GG	GG	GG	GG	GG	GG	GG	GG	GG	GG	GG	GG	GG	GG	GG	GG	GG	GG	GG	GG	GG	GG	GG	GG	GG	GG
10265383	A/G	CA1	4732775	.	.	.	.	.	.	.	GG	GG	GG	GG	GG	GG	GG	GG	GG	GG	GG	GG	GG	GG	GG	GG	GG	GG	GG	GG	GG	GG	GG	GG	GG	GG	GG	GG	GG	GG	GG	GG	GG	GG	GG	GG	GG	GG	GG
10265856|F|0-38:C>T-38:C>T	A/G	CA1	4741897	.	.	.	.	.	.	.	AA	AA	AA	AA	AA	AA	AA	AA	AA	AA	AA	AA	AA	AA	AA	AA	AA	AA	AA	AA	AA	AA	AA	AA	AA	AA	AA	AA	AA	AA	AA	AA	AA	AA	AA	AA	AA	AA	AA
10265856	A/G	CA1	4741897	.	.	.	.	.	.	.	GG	GG	GG	GG	GG	GG	NN	GG	GG	GG	GG	GG	GG	GG	GG	GG	GG	GG	GG	GG	GG	GG	GG	GG	GG	GG	GG	GG	GG	GG	GG	GG	GG	GG	NN	GG	GG	GG	GG
10264979|F|0-13:G>A-13:G>A	A/G	CA1	4741963	.	.	.	.	.	.	.	AA	AA	AA	AA	AA	AA	AA	AA	AA	AA	AA	AA	AA	AA	AA	AA	AA	AA	AA	AA	AA	AA	AA	AA	AA	AA	AA	AA	AA	AA	AA	AA	AA	AA	AA	AA	AA	AA	AA
46213840	A/G	CA1	4766056	.	.	.	.	.	.	.	GG	GG	GG	GG	GG	GG	GG	NN	GG	NN	NN	GG	GG	GG	GG	GG	GG	GG	GG	NN	GG	GG	GG	GG	GG	NN	GG	GG	GG	NN	GG	NN	GG	GG	GG	GG	GG	GG	GG
10263589|F|0-66:G>T-66:G>T	A/G	CA1	4795914	.	.	.	.	.	.	.	GG	GG	GG	GG	GG	GG	GG	GG	GG	GG	GG	GG	GG	GG	GG	GG	GG	GG	GG	GG	GG	GG	GG	GG	GG	GG	GG	GG	GG	GG	GG	GG	GG	GG	GG	GG	GG	GG	GG
10264488|F|0-36:T>C-36:T>C	A/G	CA1	4795976	.	.	.	.	.	.	.	AA	AA	AA	AA	AA	AA	AA	AA	AA	AA	AA	AA	AA	AA	AA	AA	AA	AA	AA	AA	AA	AA	AA	AA	AA	AA	AA	AA	AA	AA	AA	AA	AA	AA	AA	AA	AA	AA	AA
23888929	A/G	CA1	4807452	.	.	.	.	.	.	.	GG	GG	GG	GG	GG	GG	GG	GG	GG	GG	GG	NN	GG	GG	GG	GG	GG	GG	GG	GG	GG	GG	GG	GG	GG	GG	GG	GG	GG	GG	GG	GG	GG	GG	GG	GG	GG	GG	GG
10257675	A/G	CA1	4807488	.	.	.	.	.	.	.	GG	GG	NN	GG	GG	GG	GG	NN	GG	GG	GG	GG	GG	GG	GG	GG	GG	GG	GG	GG	GG	GG	GG	GG	GG	GG	GG	GG	GG	NN	GG	GG	GG	GG	NN	GG	GG	GG	GG
23870319	A/G	CA1	4839681	.	.	.	.	.	.	.	GG	GG	GG	GG	GG	GG	GG	GG	GG	GG	GG	GG	GG	GG	GG	GG	GG	GG	GG	GG	GG	GG	GG	GG	GG	GG	GG	GG	GG	GG	GG	GG	GG	GG	GG	GG	GG	GG	GG
10260039	A/G	CA1	4907118	.	.	.	.	.	.	.	GG	GG	GG	NN	GG	GG	GG	GG	GG	GG	GG	NN	GG	GG	GG	GG	GG	GG	GG	GG	GG	GG	NN	NN	GG	NN	GG	GG	GG	NN	NN	NN	GG	NN	GG	NN	GG	GG	NN
10264859|F|0-18:G>T-18:G>T	A/G	CA1	4911909	.	.	.	.	.	.	.	GG	GG	GG	GG	GG	GG	GG	GG	GG	GG	GG	GG	GG	GG	GG	GG	GG	GG	GG	GG	GG	GG	GG	GG	GG	GG	GG	GG	GG	GG	GG	GG	GG	GG	GG	GG	GG	GG	GG
10265775|F|0-40:C>T-40:C>T	A/G	CA1	4911975	.	.	.	.	.	.	.	GG	GG	GG	GG	GG	GG	GG	GG	GG	GG	GG	GG	GG	GG	GG	GG	GG	GG	GG	GG	GG	GG	GG	GG	GG	GG	GG	GG	GG	GG	GG	GG	GG	GG	GG	GG	GG	GG	GG
5825651|F|0-21:G>T-21:G>T	A/G	CA1	4931670	.	.	.	.	.	.	.	AA	GG	NN	GG	AA	AA	NN	NN	AA	AA	AA	AA	AA	AA	AA	AA	AA	AA	AA	AA	AA	AA	AA	NN	AA	AA	AA	NN	AA	AA	AA	NN	NN	AA	AA	AA	AA	NN	AA
5825651|F|0-33:G>C-33:G>C	A/G	CA1	4931670	.	.	.	.	.	.	.	AA	NN	NN	NN	AA	AA	NN	NN	AA	AA	AA	AA	AA	AA	AA	AA	AA	AA	AA	AA	AA	AA	AA	NN	AA	AA	AA	NN	AA	AA	AA	NN	NN	AA	AA	AA	AA	NN	AA
5825651|F|0-27:C>A-27:C>A	A/G	CA1	4931670	.	.	.	.	.	.	.	AA	NN	NN	NN	AA	AA	NN	NN	AA	AA	AA	AA	AA	AA	AA	AA	AA	AA	AA	AA	AA	AA	AA	NN	AA	AA	AA	NN	AA	AA	AA	NN	NN	AA	AA	AA	AA	NN	AA
5825651	A/G	CA1	4931670	.	.	.	.	.	.	.	GG	NN	AA	GG	GG	GG	AA	AA	NN	NN	GG	GG	GG	GG	GG	GG	GG	GG	GG	GG	GG	GG	GG	AA	GG	GG	GG	AA	GG	GG	GG	AA	AA	NN	GG	GG	GG	AA	GG
5824843|F|0-19:C>T-19:C>T	A/G	CA1	4931741	.	.	.	.	.	.	.	AA	AA	NN	AA	AA	AA	AA	NN	AA	AA	AA	AA	AA	AA	AA	AA	AA	AA	AA	AA	AA	AA	AA	NN	AA	AA	AA	NN	AA	AA	AA	AA	NN	NN	AA	AA	AA	NN	AA
5824843	A/G	CA1	4931741	.	.	.	.	.	.	.	GG	NN	AA	GG	GG	GG	NN	AA	NN	GG	GG	GG	GG	GG	GG	GG	GG	GG	GG	GG	GG	GG	GG	AA	GG	GG	GG	AA	GG	NN	GG	GG	AA	AA	GG	GG	GG	AA	GG
10258057	A/G	CA1	4963717	.	.	.	.	.	.	.	GG	GG	GG	GG	GG	NN	GG	GG	GG	GG	GG	NN	GG	GG	GG	GG	GG	GG	GG	GG	GG	GG	GG	GG	GG	GG	GG	GG	NN	GG	GG	GG	GG	GG	GG	GG	GG	GG	GG
29631795	A/G	CA1	4971799	.	.	.	.	.	.	.	GG	GG	GG	GG	GG	GG	NN	GG	GG	GG	GG	GG	GG	GG	GG	GG	GG	GG	GG	GG	GG	NN	GG	GG	GG	GG	GG	GG	GG	NN	GG	NN	GG	GG	GG	GG	GG	GG	GG
10259257	A/G	CA1	4983646	.	.	.	.	.	.	.	GG	GG	GG	GG	GG	GG	GG	GG	NN	GG	GG	GG	GG	GG	GG	GG	GG	GG	GG	GG	GG	GG	GG	GG	GG	GG	GG	GG	GG	GG	GG	GG	GG	GG	GG	GG	GG	GG	GG
52861250	A/G	CA1	5002078	.	.	.	.	.	.	.	GG	GG	GG	GG	GG	NN	GG	GG	GG	GG	GG	GG	GG	NN	GG	GG	GG	NN	GG	GG	NN	GG	GG	GG	GG	GG	GG	GG	GG	GG	GG	GG	GG	GG	GG	GG	GG	GG	GG
10270027|F|0-36:G>A-36:G>A	A/G	CA1	5015467	.	.	.	.	.	.	.	AA	AA	AA	AA	AA	AA	AA	AA	AA	AA	AA	AA	AA	AA	AA	AA	AA	AA	AA	AA	AA	AA	AA	AA	AA	AA	AA	AA	AA	AA	AA	AA	AA	AA	AA	AA	AA	AA	AA
23870983|F|0-66:T>G-66:T>G	A/G	CA1	5036114	.	.	.	.	.	.	.	GG	GG	GG	GG	GG	GG	GG	GG	GG	GG	GG	GG	GG	GG	GG	GG	GG	GG	GG	GG	GG	GG	GG	GG	GG	GG	GG	GG	GG	GG	GG	GG	GG	GG	GG	GG	GG	GG	GG
10258779	A/G	CA1	5036114	.	.	.	.	.	.	.	GG	GG	NN	NN	GG	NN	NN	GG	GG	GG	GG	GG	GG	GG	GG	GG	NN	GG	GG	GG	GG	NN	NN	GG	GG	GG	NN	GG	NN	GG	NN	GG	GG	NN	GG	GG	GG	NN	NN
10266522|F|0-51:A>C-51:A>C	A/G	CA1	5036180	.	.	.	.	.	.	.	AA	AA	AA	AA	AA	AA	AA	AA	AA	AA	AA	AA	AA	AA	AA	AA	AA	AA	AA	AA	AA	AA	AA	AA	AA	AA	AA	AA	AA	AA	AA	AA	AA	AA	AA	AA	AA	AA	AA
10266522	A/G	CA1	5036180	.	.	.	.	.	.	.	GG	GG	GG	GG	GG	GG	GG	GG	GG	GG	GG	GG	GG	GG	GG	GG	GG	GG	GG	GG	GG	GG	GG	GG	GG	GG	GG	GG	GG	GG	GG	GG	GG	GG	NN	GG	GG	GG	GG
10258426	A/G	CA1	5053708	.	.	.	.	.	.	.	GG	GG	GG	GG	GG	GG	GG	GG	GG	GG	GG	GG	GG	GG	GG	GG	GG	GG	GG	GG	GG	GG	GG	GG	GG	GG	GG	GG	NN	NN	GG	GG	GG	GG	GG	GG	GG	GG	GG
10270088	A/G	CA1	5111504	.	.	.	.	.	.	.	GG	GG	GG	GG	GG	GG	GG	GG	GG	GG	NN	GG	GG	GG	GG	GG	GG	GG	GG	GG	GG	GG	GG	GG	GG	GG	GG	GG	GG	GG	GG	GG	GG	GG	GG	GG	GG	GG	GG
40898748	A/G	CA1	5111570	.	.	.	.	.	.	.	GG	GG	GG	GG	GG	NN	GG	GG	GG	GG	GG	GG	GG	GG	GG	GG	GG	GG	GG	GG	NN	GG	GG	GG	NN	GG	NN	GG	GG	GG	NN	GG	GG	GG	GG	NN	GG	NN	GG
10266012|F|0-20:T>C-20:T>C	A/G	CA1	5125307	.	.	.	.	.	.	.	AA	AA	AA	AA	AA	AA	AA	AA	AA	AA	AA	AA	AA	AA	AA	AA	AA	AA	AA	AA	AA	AA	AA	AA	AA	AA	AA	AA	AA	AA	AA	AA	AA	AA	AA	AA	AA	AA	AA
10259007|F|0-7:G>C-7:G>C	A/G	CA1	5228127	.	.	.	.	.	.	.	AA	AA	AA	AA	AA	AA	AA	AA	AA	AA	AA	AA	AA	AA	AA	AA	AA	AA	AA	AA	AA	AA	AA	AA	AA	AA	AA	AA	AA	AA	AA	AA	AA	AA	AA	AA	AA	AA	AA
13146253	A/G	CA1	5266002	.	.	.	.	.	.	.	GG	GG	GG	GG	GG	GG	GG	GG	GG	GG	GG	NN	GG	GG	GG	GG	NN	GG	GG	GG	GG	GG	GG	GG	GG	GG	GG	GG	GG	GG	GG	GG	GG	NN	GG	NN	GG	GG	GG
15990034	A/G	CA1	5266083	.	.	.	.	.	.	.	AA	AA	AA	AA	AA	AA	AA	AA	AA	AA	AA	AA	AA	AA	AA	AA	AA	GG	AA	GG	AA	AA	AA	AA	GG	AA	AA	AA	AA	AA	AA	AA	AA	AA	AA	AA	AA	AA	AA
10268505|F|0-24:A>G-24:A>G	A/G	CA1	5276014	.	.	.	.	.	.	.	AA	AA	AA	AA	AA	AA	AA	AA	AA	AA	AA	AA	AA	AA	AA	AA	AA	GG	AA	GG	AA	AA	AA	AA	GG	AA	AA	AA	AA	AA	AA	AA	AA	AA	AA	AA	AG	AA	AA
10268505	A/G	CA1	5276014	.	.	.	.	.	.	.	GG	GG	GG	GG	GG	GG	GG	GG	GG	GG	GG	GG	GG	GG	GG	GG	GG	GG	GG	GG	GG	GG	GG	GG	GG	GG	GG	GG	NN	GG	GG	GG	GG	GG	GG	GG	GG	GG	GG
23886140	A/G	CA1	5376579	.	.	.	.	.	.	.	GG	NN	GG	GG	GG	GG	NN	GG	GG	GG	GG	GG	GG	GG	GG	GG	NN	GG	GG	GG	GG	GG	GG	GG	GG	NN	NN	GG	GG	GG	GG	GG	GG	GG	GG	GG	GG	NN	GG
10268199|F|0-53:C>G-53:C>G	A/G	CA1	5384760	.	.	.	.	.	.	.	AA	AA	AA	AA	AA	AA	AA	AA	AA	AA	AA	AA	AA	AA	AA	AA	AA	AA	AA	AA	AA	AA	AA	AA	AA	AA	AA	AA	AA	AA	AA	AA	AA	AA	AA	AA	AA	AA	AA
10268199|F|0-10:C>T-10:C>T	A/G	CA1	5384760	.	.	.	.	.	.	.	AA	AA	AA	AA	AA	AA	AA	AA	AA	AA	AA	AA	AA	AA	AA	AA	AA	AA	AA	AA	AA	AA	AA	AA	AA	AA	AA	AA	AA	AA	AA	AA	AA	AA	AA	AA	AA	AA	AA
10268199|F|0-21:A>T-21:A>T	A/G	CA1	5384760	.	.	.	.	.	.	.	AA	AA	AA	AA	AA	AA	AA	AA	AA	AA	AA	AA	AA	AA	AA	AA	AA	AA	AA	AA	AA	AA	AA	AA	AA	AA	AA	AA	AA	AA	AA	AA	AA	AA	AA	AA	AA	AA	AA
10269437	A/G	CA1	5399093	.	.	.	.	.	.	.	GG	GG	GG	GG	GG	GG	GG	GG	GG	GG	GG	GG	NN	NN	GG	GG	GG	GG	GG	GG	GG	GG	GG	GG	GG	GG	GG	GG	GG	GG	GG	GG	GG	GG	GG	GG	GG	GG	GG
10263538	A/G	CA1	5406817	.	.	.	.	.	.	.	GG	GG	GG	GG	GG	GG	GG	GG	GG	GG	NN	GG	GG	GG	GG	GG	GG	GG	GG	GG	GG	GG	GG	GG	GG	GG	GG	GG	GG	GG	GG	GG	GG	NN	GG	GG	GG	GG	GG
10261213	A/G	CA1	5406817	.	.	.	.	.	.	.	AA	AA	AA	AA	AA	AA	AA	AA	AA	AA	AA	AA	AA	AA	AA	AA	AA	AA	AA	AA	AA	AA	AA	AA	AA	AA	AA	AA	AA	AA	AA	AA	AA	AA	AA	AA	AA	AA	AA
8822771	A/G	CA1	5522364	.	.	.	.	.	.	.	GG	GG	GG	GG	GG	GG	NN	GG	GG	GG	GG	GG	GG	GG	GG	GG	GG	GG	GG	GG	GG	GG	GG	GG	GG	GG	GG	GG	GG	GG	NN	GG	NN	GG	GG	GG	GG	GG	GG
8822683	A/G	CA1	5522414	.	.	.	.	.	.	.	NN	GG	GG	GG	GG	GG	GG	GG	GG	GG	GG	GG	GG	GG	GG	GG	GG	GG	GG	GG	GG	GG	GG	GG	GG	GG	GG	GG	GG	GG	GG	GG	GG	GG	GG	GG	GG	GG	GG
8776069|F|0-9:T>G-9:T>G	A/G	CA1	5528179	.	.	.	.	.	.	.	GG	GG	GG	GG	GG	GG	GG	GG	GG	GG	GG	GG	GG	GG	GG	GG	GG	GG	GG	GG	GG	GG	GG	GG	GG	GG	GG	GG	GG	GG	GG	GG	GG	GG	GG	GG	GG	GG	GG
8776069	A/G	CA1	5528179	.	.	.	.	.	.	.	GG	NN	GG	GG	GG	GG	NN	GG	GG	GG	GG	GG	GG	GG	GG	GG	GG	GG	GG	GG	GG	GG	NN	GG	GG	GG	GG	GG	GG	GG	GG	GG	GG	GG	GG	GG	GG	GG	GG
8776091|F|0-20:C>T-20:C>T	A/G	CA1	5530279	.	.	.	.	.	.	.	GG	GG	GG	GG	GG	GG	GG	GG	GG	GG	GG	GG	GG	GG	GG	GG	GG	GG	GG	GG	GG	GG	GG	GG	GG	GG	GG	GG	GG	GG	GG	GG	GG	GG	GG	GG	GG	GG	GG
10265457|F|0-17:G>T-17:G>T	A/G	CA1	5530345	.	.	.	.	.	.	.	GG	GG	GG	GG	GG	GG	GG	GG	GG	GG	GG	GG	GG	GG	GG	GG	GG	GG	GG	GG	GG	GG	GG	GG	GG	GG	GG	GG	GG	GG	GG	GG	GG	GG	GG	GG	GG	GG	GG
10269836	A/G	CA1	5530511	.	.	.	.	.	.	.	GG	GG	GG	GG	GG	GG	GG	GG	GG	GG	GG	GG	GG	GG	GG	GG	NN	GG	GG	GG	GG	NN	GG	GG	GG	GG	GG	GG	GG	GG	GG	GG	NN	GG	GG	GG	GG	GG	GG
10265002|F|0-55:A>T-55:A>T	A/G	CA1	5544337	.	.	.	.	.	.	.	AA	AA	NN	AA	AA	NN	NN	AA	AA	AA	AA	AA	AA	AA	NN	AA	NN	AA	AA	NN	AA	NN	AA	AA	AA	AA	AA	NN	NN	AA	AA	NN	AA	AA	AA	AA	AA	AA	NN
8776046|F|0-55:A>T-55:A>T	A/G	CA1	5544341	.	.	.	.	.	.	.	AA	AA	AA	AA	AA	AA	AA	AA	AA	AA	AA	AA	AA	AA	AA	AA	AA	AA	AA	AA	AA	AA	AA	AA	AA	AA	AA	AA	AA	AA	AA	AA	AA	AA	AA	AA	AA	AA	AA
10269249|F|0-53:T>C-53:T>C	A/G	CA1	5547255	.	.	.	.	.	.	.	GG	GG	GG	GG	GG	GG	GG	GG	GG	GG	GG	GG	GG	GG	GG	GG	GG	GG	GG	GG	GG	GG	GG	GG	GG	GG	GG	GG	GG	GG	GG	GG	GG	GG	GG	GG	GG	GG	GG
8776169|F|0-28:C>T-28:C>T	A/G	CA1	5625517	.	.	.	.	.	.	.	AA	AA	AA	AA	AA	AA	AA	AA	AA	AA	AA	AA	AA	AA	AA	AA	AA	AA	AA	AA	AA	AA	AA	AA	AA	AA	AA	AA	AA	AA	AA	AA	AA	AA	AA	AA	AA	AA	AA
23888898	A/G	CA1	5658438	.	.	.	.	.	.	.	GG	GG	GG	GG	GG	GG	GG	GG	GG	GG	GG	GG	GG	GG	GG	GG	GG	GG	GG	GG	GG	GG	GG	GG	GG	GG	GG	GG	GG	GG	GG	GG	GG	GG	GG	GG	GG	GG	GG
46213501|F|0-30:C>A-30:C>A	A/G	CA1	5660635	.	.	.	.	.	.	.	AA	AA	AA	AA	AA	AA	AA	AA	AA	AA	AA	AA	AA	AA	AA	AA	AA	AA	AA	AA	AA	AA	AA	AA	AA	AA	AA	AA	AA	AA	AA	AA	AA	AA	AA	AA	AA	AA	AA
10268462|F|0-6:T>A-6:T>A	A/G	CA1	5672499	.	.	.	.	.	.	.	AA	AA	AA	AA	AA	AA	AA	AA	AA	AA	AA	AA	AA	AA	AA	AA	AA	AA	AA	AA	AA	AA	AA	AA	AA	AA	AA	AA	AA	AA	AA	AA	AA	AA	AA	AA	AA	AA	AA
5825748	A/G	CA1	5686620	.	.	.	.	.	.	.	GG	GG	NN	GG	GG	GG	GG	GG	GG	GG	GG	GG	NN	AA	GG	GG	GG	GG	GG	GG	GG	GG	GG	GG	GG	GG	NN	GG	GG	NN	GG	GG	GG	GG	NN	GG	GG	NN	GG
10264720|F|0-51:T>C-51:T>C	A/G	CA1	5702365	.	.	.	.	.	.	.	GG	GG	GG	GG	GG	GG	GG	GG	GG	GG	GG	GG	GG	GG	GG	GG	GG	GG	GG	GG	GG	GG	GG	GG	GG	GG	GG	GG	GG	GG	GG	GG	GG	GG	GG	GG	GG	GG	GG
10264721	A/G	CA1	5702365	.	.	.	.	.	.	.	GG	GG	GG	NN	GG	GG	NN	GG	GG	GG	GG	NN	GG	GG	GG	GG	GG	GG	GG	GG	GG	GG	GG	GG	GG	GG	GG	GG	GG	NN	GG	GG	GG	GG	GG	GG	GG	NN	GG
36361820|F|0-7:C>G-7:C>G	A/G	CA1	5702431	.	.	.	.	.	.	.	GG	GG	GG	GG	GG	GG	GG	GG	GG	GG	GG	GG	GG	GG	GG	GG	GG	GG	GG	GG	GG	GG	GG	GG	GG	GG	GG	GG	GG	GG	GG	GG	GG	GG	GG	GG	GG	GG	GG
8776004	A/G	CA1	5707957	.	.	.	.	.	.	.	GG	GG	GG	GG	GG	NN	GG	GG	GG	GG	GG	GG	GG	GG	GG	NN	NN	GG	GG	NN	GG	GG	GG	NN	GG	NN	NN	GG	NN	GG	GG	GG	GG	GG	NN	NN	GG	GG	NN
10268403|F|0-30:T>C-30:T>C	A/G	CA1	5712755	.	.	.	.	.	.	.	AA	AA	AA	AA	AA	AA	AA	AA	AA	AA	AA	AA	AA	AA	AA	AA	AA	AA	AA	AA	AA	AA	AA	AA	AA	AA	AA	AA	AA	AA	AA	AA	AA	AA	AA	AA	AA	AA	AA
10259984	A/G	CA1	5772165	.	.	.	.	.	.	.	GG	GG	GG	GG	NN	GG	GG	NN	GG	GG	GG	GG	GG	GG	GG	GG	GG	GG	GG	GG	GG	GG	GG	GG	GG	GG	GG	NN	GG	GG	GG	GG	GG	GG	GG	GG	GG	GG	GG
10259141	A/G	CA1	5772208	.	.	.	.	.	.	.	GG	GG	GG	GG	GG	NN	GG	GG	GG	GG	GG	GG	GG	GG	GG	GG	GG	GG	GG	GG	GG	GG	GG	GG	GG	GG	GG	NN	GG	GG	GG	GG	GG	GG	GG	GG	GG	NN	GG
100010823|F|0-42:C>A-42:C>A	A/G	CA1	5776854	.	.	.	.	.	.	.	GG	GG	GG	GG	GG	GG	GG	GG	GG	GG	GG	GG	GG	GG	GG	GG	GG	GG	GG	GG	GG	GG	GG	GG	GG	GG	GG	GG	GG	GG	GG	GG	GG	GG	GG	GG	GG	GG	GG
5825229	A/G	CA1	5856895	.	.	.	.	.	.	.	GG	GG	GG	GG	GG	GG	GG	GG	AA	GG	GG	GG	GG	GG	GG	GG	GG	GG	GG	GG	GG	NN	GG	NN	GG	GG	GG	GG	GG	GG	GG	GG	GG	GG	NN	GG	GG	AA	GG
5825029	A/G	CA1	5856961	.	.	.	.	.	.	.	GG	GG	GG	GG	GG	GG	GG	GG	AA	GG	GG	GG	GG	GG	GG	GG	GG	GG	GG	GG	GG	GG	GG	GG	GG	GG	GG	GG	GG	GG	GG	GG	GG	GG	GG	GG	GG	AA	GG
29966499|F|0-16:A>C-16:A>C	A/G	CA1	5860970	.	.	.	.	.	.	.	AA	AA	AA	AA	AA	AA	AA	AA	AA	AA	AA	AA	AA	AA	AA	AA	AA	AA	AA	AA	AA	AA	AA	AA	AA	AA	AA	AA	NN	AA	AA	AA	AA	AA	AA	AA	AA	AA	AA
23885052	A/G	CA1	5892138	.	.	.	.	.	.	.	GG	GG	GG	GG	GG	GG	GG	GG	GG	GG	GG	GG	GG	GG	GG	GG	GG	GG	GG	GG	GG	GG	GG	GG	GG	GG	GG	GG	NN	NN	GG	GG	GG	GG	GG	GG	GG	GG	GG
10267014|F|0-22:C>G-22:C>G	A/G	CA1	5911918	.	.	.	.	.	.	.	GG	GG	GG	GG	GG	GG	GG	GG	GG	GG	GG	GG	GG	GG	GG	GG	GG	GG	GG	GG	GG	GG	GG	GG	GG	GG	GG	GG	GG	GG	GG	GG	GG	GG	GG	GG	GG	GG	GG
10267014	A/G	CA1	5911918	.	.	.	.	.	.	.	GG	GG	GG	GG	GG	GG	GG	GG	GG	GG	GG	GG	GG	GG	GG	GG	GG	GG	GG	GG	GG	GG	GG	GG	GG	GG	GG	GG	GG	GG	GG	GG	GG	GG	GG	GG	GG	NN	GG
37049023|F|0-64:G>C-64:G>C	A/G	CA1	5914238	.	.	.	.	.	.	.	AA	AA	AA	AA	AA	AA	AA	AA	AA	AA	AA	AA	AA	AA	AA	AA	AA	AA	AA	AA	AA	AA	AA	AA	AA	AA	AA	AA	AA	AA	AA	AA	AA	AA	AA	AA	AA	AA	AA
10264569|F|0-11:A>C-11:A>C	A/G	CA1	5922251	.	.	.	.	.	.	.	AA	AA	AA	AA	AA	AA	AA	AA	AA	AA	AA	AA	AA	AA	AA	AA	AA	AA	AA	AA	AA	AA	AA	AA	AA	AA	AA	AA	AA	AA	AA	AA	AA	AA	AA	AA	AA	AA	AA
29967300	A/G	CA1	5978197	.	.	.	.	.	.	.	GG	GG	GG	GG	NN	GG	GG	GG	GG	GG	GG	GG	GG	GG	GG	GG	GG	GG	GG	GG	GG	GG	GG	GG	GG	GG	GG	GG	GG	GG	GG	NN	GG	GG	GG	GG	GG	GG	GG
100049775|F|0-27:A>G-27:A>G	A/G	CA1	5989856	.	.	.	.	.	.	.	AA	AA	AA	AA	AA	AA	NN	AA	AA	AA	AA	AA	AA	AA	AA	AA	AA	AA	AA	AA	AA	AA	AA	AA	AA	AA	AA	AA	AA	NN	AA	AA	AA	AA	AA	AA	AA	AA	NN
23871085|F|0-29:A>G-29:A>G	A/G	CA1	6011208	.	.	.	.	.	.	.	NN	NN	NN	AA	AA	AA	AA	AA	NN	AA	AA	AA	AA	AA	NN	NN	AA	AA	AA	NN	AA	AA	AA	NN	NN	NN	NN	AA	AA	AA	AA	NN	NN	NN	NN	AA	AA	AA	NN
5825206|F|0-21:C>T-21:C>T	A/G	CA1	6037886	.	.	.	.	.	.	.	GG	GG	GG	GG	GG	GG	GG	GG	GG	GG	GG	GG	GG	GG	AA	GG	GG	GG	GG	GG	GG	GG	GG	GG	GG	GG	NN	GG	GG	GG	GG	GG	GG	GG	GG	GG	GG	GG	GG
5826008|F|0-35:C>T-35:C>T	A/G	CA1	6037952	.	.	.	.	.	.	.	GG	GG	GG	GG	GG	GG	GG	GG	GG	GG	GG	GG	GG	GG	AA	GG	GG	GG	GG	GG	GG	GG	GG	GG	GG	GG	GG	GG	GG	GG	GG	GG	GG	GG	GG	GG	GG	GG	GG
5826007	A/G	CA1	6037952	.	.	.	.	.	.	.	GG	NN	GG	NN	GG	GG	GG	GG	GG	GG	GG	GG	GG	GG	AA	NN	NN	GG	GG	GG	GG	GG	GG	GG	GG	NN	NN	GG	NN	NN	NN	GG	GG	NN	NN	NN	GG	GG	NN
5826008	A/G	CA1	6037952	.	.	.	.	.	.	.	AA	AA	AA	AA	AA	AA	AA	AA	AA	AA	AA	AA	AA	AA	NN	AA	AA	AA	AA	AA	AA	AA	AA	AA	AA	AA	AA	AA	AA	AA	AA	AA	AA	AA	AA	AA	AA	AA	AA
10269115|F|0-37:G>T-37:G>T	A/G	CA1	6130034	.	.	.	.	.	.	.	AA	AA	AA	AA	AA	AA	AA	AA	AA	AA	AA	AA	AA	AA	AA	AA	AA	AA	AA	AA	AA	AA	AA	AA	AA	AA	AA	AA	AA	AA	AA	AA	AA	AA	AA	AA	AA	AA	AA
29967631|F|0-53:A>C-53:A>C	A/G	CA1	6164080	.	.	.	.	.	.	.	AA	AA	AA	AA	AA	AA	NN	AA	AA	AA	AA	AA	AA	AA	NN	NN	AA	AA	AA	AA	AA	AA	AA	NN	AA	AA	NN	AA	AA	AA	NN	AA	NN	AA	AA	AA	AA	AA	AA
8776052	A/G	CA1	6164080	.	.	.	.	.	.	.	AA	AA	AA	AA	AA	AA	AA	AA	AA	AA	AA	AA	AA	AA	GG	NN	AA	AA	AA	AA	AA	AA	AA	AA	AA	AA	AA	AA	AA	AA	AA	AA	AA	AA	AA	AA	AA	AA	AA
10264586|F|0-17:T>G-17:T>G	A/G	CA1	6164146	.	.	.	.	.	.	.	AA	AA	AA	AA	AA	AA	AA	AA	AA	AA	AA	AA	AA	AA	AA	AA	AA	AA	AA	AA	AA	AA	AA	AA	AA	AA	AA	AA	AA	AA	AA	AA	AA	AA	AA	AA	AA	AA	AA
29631743	A/G	CA1	6164146	.	.	.	.	.	.	.	AA	AA	AA	AA	AA	AA	AA	AA	AA	AA	AA	AA	AA	AA	AA	AA	AA	AA	AA	AA	AA	AA	AA	AA	AA	AA	AA	AA	AA	AA	AA	AA	AA	AA	AA	AA	AA	AA	AA
5826228|F|0-22:T>A-22:T>A	A/G	CA1	6170558	.	.	.	.	.	.	.	AA	AA	AA	AA	AA	AA	AA	AA	AA	AA	AA	AA	AA	AA	GG	AA	AA	AA	AA	AA	AA	AA	AA	AA	AA	AA	AA	AA	AA	AA	AA	AA	AA	AA	AA	AA	AA	AA	AA
5826228|F|0-34:C>T-34:C>T	A/G	CA1	6170558	.	.	.	.	.	.	.	AA	AA	AA	AA	AA	AA	AA	AA	AA	AA	AA	AA	AA	AA	NN	AA	AA	AA	AA	AA	AA	AA	AA	AA	AA	AA	AA	AA	AA	AA	AA	AA	AA	AA	AA	AA	AA	AA	AA
5826228	A/G	CA1	6170558	.	.	.	.	.	.	.	GG	GG	GG	GG	GG	GG	GG	GG	GG	GG	GG	GG	GG	GG	AA	GG	GG	GG	GG	GG	GG	GG	GG	GG	GG	GG	NN	NN	GG	GG	GG	GG	GG	GG	GG	GG	GG	GG	GG
5826229	A/G	CA1	6170558	.	.	.	.	.	.	.	AA	AA	AA	AA	AA	AA	AA	AA	AA	AA	AA	AA	AA	AA	GG	AA	AA	AA	AA	AA	AA	AA	AA	AA	AA	AA	AA	AA	AA	AA	AA	AA	AA	AA	AA	AA	AA	AA	AA
50759787	A/G	CA1	6186160	.	.	.	.	.	.	.	GG	NN	GG	GG	GG	GG	GG	GG	GG	GG	GG	GG	GG	GG	GG	NN	GG	GG	GG	GG	GG	GG	GG	GG	GG	GG	GG	GG	GG	NN	GG	GG	GG	GG	NN	GG	GG	GG	GG
8822674|F|0-11:C>A-11:C>A	A/G	CA1	6193791	.	.	.	.	.	.	.	AA	AA	AA	AA	AA	AA	AA	AA	AA	AA	AA	AA	AA	AA	GG	AA	AA	AA	AA	AA	AA	AA	AA	AA	AA	AA	AA	AA	AA	AA	AA	AA	AA	AA	AA	AA	AA	AA	AA
8822599	A/G	CA1	6193791	.	.	.	.	.	.	.	AA	AA	AA	AA	AA	AA	AA	AA	AA	AA	AA	AA	AA	AA	AA	AA	AA	AA	AA	AA	AA	AA	AA	AA	AA	AA	AA	AA	AA	AA	AA	AA	AA	AA	AA	AA	AA	AA	AA
15990196|F|0-51:G>A-51:G>A	A/G	CA1	6194782	.	.	.	.	.	.	.	AA	AA	AA	AA	AA	AA	AA	AA	AA	AA	AA	AA	AA	AA	GG	AA	AA	AA	AA	AA	AA	AA	AA	AA	AA	AA	AA	AA	AA	AA	AA	AA	AA	AA	AA	AA	AA	AA	AA
15990196	A/G	CA1	6194782	.	.	.	.	.	.	.	GG	GG	GG	GG	GG	NN	GG	GG	GG	GG	GG	GG	GG	GG	GG	GG	GG	GG	GG	NN	NN	GG	NN	NN	GG	GG	GG	GG	NN	NN	GG	GG	GG	NN	GG	GG	GG	GG	GG
42026602	A/G	CA1	6196589	.	.	.	.	.	.	.	GG	GG	GG	GG	GG	GG	GG	GG	GG	GG	GG	GG	GG	GG	GG	GG	GG	GG	GG	GG	GG	GG	NN	GG	GG	GG	GG	GG	GG	GG	GG	GG	GG	GG	GG	GG	GG	GG	GG
8776166|F|0-24:G>A-24:G>A	A/G	CA1	6213106	.	.	.	.	.	.	.	GG	GG	GG	GG	GG	GG	GG	GG	GG	GG	GG	GG	GG	GG	GG	GG	GG	GG	GG	AG	GG	GG	GG	GG	GG	GG	GG	GG	GG	GG	GG	GG	AG	GG	GG	GG	GG	GG	GG
8776166	A/G	CA1	6213106	.	.	.	.	.	.	.	GG	GG	GG	GG	GG	NN	GG	GG	GG	GG	GG	GG	GG	GG	NN	GG	GG	GG	GG	GG	GG	GG	GG	NN	GG	GG	GG	GG	NN	GG	GG	NN	GG	GG	GG	NN	GG	GG	GG
23884800	A/G	CA1	6243296	.	.	.	.	.	.	.	GG	GG	GG	GG	GG	GG	NN	GG	GG	GG	GG	GG	GG	GG	GG	GG	GG	GG	GG	GG	GG	GG	GG	GG	GG	GG	GG	GG	GG	GG	GG	GG	GG	GG	GG	GG	GG	GG	GG
100050130|F|0-65:A>T-65:A>T	A/G	CA1	6247858	.	.	.	.	.	.	.	GG	GG	GG	GG	GG	GG	GG	GG	GG	GG	GG	GG	GG	GG	GG	GG	GG	GG	GG	GG	GG	GG	GG	GG	GG	GG	NN	GG	NN	GG	GG	GG	GG	GG	GG	GG	GG	GG	GG
8776042|F|0-27:G>A-27:G>A	A/G	CA1	6247924	.	.	.	.	.	.	.	AA	AA	AA	AA	AA	AA	AA	AA	AA	AA	AA	AA	AA	AA	GG	AA	AA	AA	AA	AA	AA	AA	AA	AA	AA	AA	AA	AA	AA	AA	AA	AA	AA	AA	AA	AA	AA	AA	AA
8822677	A/G	CA1	6252425	.	.	.	.	.	.	.	GG	GG	GG	GG	GG	GG	NN	GG	GG	GG	NN	GG	GG	GG	AA	NN	NN	GG	GG	GG	GG	GG	GG	GG	GG	NN	NN	GG	GG	NN	NN	GG	GG	NN	NN	GG	GG	NN	GG
8822661	A/G	CA1	6252491	.	.	.	.	.	.	.	GG	GG	GG	NN	GG	GG	GG	GG	GG	NN	GG	GG	GG	GG	AA	GG	GG	GG	GG	GG	GG	GG	GG	NN	GG	GG	GG	GG	GG	GG	NN	GG	GG	NN	GG	GG	GG	GG	GG
8776023|F|0-24:G>A-24:G>A	A/G	CA1	6279218	.	.	.	.	.	.	.	AA	AA	AA	AA	AA	AA	AA	AA	AA	AA	AA	AA	AA	AA	AA	AA	AA	AA	AA	AA	AA	AA	AA	AA	AA	AA	AA	AA	AA	AA	AA	AA	AA	AA	AA	AA	AA	AA	AA
8776102|F|0-37:A>T-37:A>T	A/G	CA1	6298243	.	.	.	.	.	.	.	AA	AA	AA	AA	AA	AA	AA	AA	AA	AA	AA	AA	AA	AA	NN	AA	AA	AA	AA	AA	AA	AA	AA	AA	AA	AA	AA	AA	AA	AA	AA	AA	AA	AA	AA	AA	AA	AA	AA
8776102	A/G	CA1	6298243	.	.	.	.	.	.	.	GG	GG	GG	GG	GG	NN	GG	GG	GG	GG	GG	GG	GG	GG	AA	GG	NN	GG	GG	NN	GG	NN	GG	GG	GG	GG	NN	GG	NN	NN	NN	GG	GG	NN	GG	GG	GG	NN	GG
10269792|F|0-34:C>A-34:C>A	A/G	CA1	6306487	.	.	.	.	.	.	.	AA	AA	AA	AA	AA	AA	AA	AA	AA	AA	AA	AA	AA	AA	AA	AA	AA	AA	AA	AA	AA	AA	AA	AA	AA	AA	AA	AA	AA	AA	AA	AA	AA	AA	AA	AA	AA	AA	AA
10269792|F|0-26:C>A-26:C>A	A/G	CA1	6306487	.	.	.	.	.	.	.	AA	AA	AA	AA	AA	AA	AA	AA	AA	AA	AA	AA	AA	AA	AA	AA	AA	AA	AA	AA	AA	AA	AA	AA	AA	AA	AA	AA	AA	AA	AA	AA	AA	AA	AA	AA	AA	AA	AA
10269792	A/G	CA1	6306487	.	.	.	.	.	.	.	GG	GG	GG	GG	GG	GG	GG	GG	GG	GG	GG	GG	GG	GG	GG	GG	GG	GG	GG	GG	GG	GG	GG	GG	GG	GG	GG	GG	GG	GG	GG	GG	GG	GG	NN	GG	GG	GG	GG
23870937|F|0-42:C>G-42:C>G	A/G	CA1	6306524	.	.	.	.	.	.	.	AA	AA	AA	AA	AA	AA	AA	AA	AA	AA	AA	AA	AA	AA	NN	AA	AA	AA	AA	AA	AA	AA	AA	AA	AA	AA	AA	AA	AA	AA	AA	AA	AA	AA	AA	AA	AA	AA	AA
23870976|F|0-50:T>G-50:T>G	A/G	CA1	6332165	.	.	.	.	.	.	.	GG	GG	GG	GG	GG	GG	GG	GG	GG	GG	GG	GG	GG	GG	AA	GG	GG	GG	GG	GG	GG	GG	GG	GG	GG	GG	NN	GG	GG	GG	GG	GG	GG	GG	GG	GG	GG	NN	GG
23885394	A/G	CA1	6342891	.	.	.	.	.	.	.	GG	GG	GG	GG	GG	GG	GG	GG	GG	GG	GG	NN	GG	GG	GG	GG	GG	GG	GG	GG	GG	GG	GG	GG	GG	GG	NN	GG	GG	GG	GG	GG	GG	GG	GG	GG	GG	GG	GG
10269754|F|0-9:G>A-9:G>A	A/G	CA1	6344862	.	.	.	.	.	.	.	GG	GG	GG	GG	GG	GG	GG	GG	GG	GG	GG	GG	GG	GG	AA	GG	GG	GG	GG	GG	GG	GG	GG	GG	GG	GG	GG	GG	GG	GG	GG	GG	GG	GG	GG	GG	GG	GG	GG
10269753|F|0-41:C>G-41:C>G	A/G	CA1	6344862	.	.	.	.	.	.	.	GG	GG	GG	GG	GG	GG	GG	GG	GG	GG	GG	GG	GG	GG	NN	GG	GG	GG	GG	GG	GG	GG	GG	GG	GG	GG	GG	GG	GG	GG	GG	GG	GG	GG	GG	GG	GG	GG	GG
10269754	A/G	CA1	6344862	.	.	.	.	.	.	.	GG	GG	GG	GG	GG	GG	GG	GG	GG	GG	GG	GG	GG	GG	GG	GG	GG	GG	GG	GG	GG	GG	GG	GG	GG	GG	GG	GG	GG	GG	GG	GG	GG	GG	GG	GG	GG	GG	GG
10258376	A/G	CA1	6346567	.	.	.	.	.	.	.	GG	GG	GG	NN	GG	GG	NN	GG	GG	GG	GG	GG	GG	GG	AA	NN	GG	NN	GG	GG	GG	GG	GG	GG	GG	GG	GG	GG	GG	NN	GG	NN	GG	NN	NN	NN	GG	GG	GG
8776030|F|0-18:C>G-18:C>G	A/G	CA1	6347486	.	.	.	.	.	.	.	AA	AA	AA	AA	AA	AA	AA	AA	AA	AA	AA	AA	AA	AA	GG	AA	AA	AA	AA	AA	AA	AA	AA	AA	AA	AA	AA	AA	AA	AA	AA	AA	AA	AA	AA	AA	AA	AA	AA
8776030|F|0-17:T>C-17:T>C	A/G	CA1	6347486	.	.	.	.	.	.	.	AA	AA	AA	AA	AA	AG	AA	AA	AA	AA	AA	AA	AA	AA	NN	AA	AA	AA	AA	AA	AA	AA	AA	AA	AA	AA	AA	AA	AA	AA	AA	AA	AA	AG	AA	AG	AG	AA	AA
10264064|F|0-56:A>G-56:A>G	A/G	CA1	6347552	.	.	.	.	.	.	.	GG	GG	GG	GG	GG	GG	GG	GG	GG	GG	GG	GG	GG	GG	AA	GG	GG	GG	GG	GG	GG	GG	GG	GG	GG	GG	GG	GG	GG	GG	GG	GG	GG	GG	GG	GG	GG	GG	GG
10266161|F|0-12:A>G-12:A>G	A/G	CA1	6355721	.	.	.	.	.	.	.	GG	GG	GG	GG	GG	GG	GG	GG	GG	GG	GG	GG	GG	GG	AA	GG	GG	GG	GG	GG	GG	GG	GG	GG	GG	GG	GG	GG	GG	GG	GG	GG	GG	GG	GG	GG	GG	GG	GG
10266161	A/G	CA1	6355721	.	.	.	.	.	.	.	AA	AA	AA	AA	AA	AA	AA	AA	AA	AA	AA	AA	AA	AA	GG	NN	AA	AA	AA	AA	AA	AA	AA	AA	AA	AA	AA	AA	AA	AA	AA	AA	AA	AA	AA	AA	AA	AA	AA
100011113|F|0-8:T>G-8:T>G	A/G	CA1	6385594	.	.	.	.	.	.	.	AA	AA	AA	AA	AA	AA	AA	AA	AA	AA	AA	AA	AA	AA	AG	AA	AA	AA	AA	AA	AA	AA	AA	AA	AA	AA	AA	AA	AA	AA	AA	AA	AA	AA	AA	AA	AA	AA	AA
10268181|F|0-39:G>T-39:G>T	A/G	CA1	6403665	.	.	.	.	.	.	.	GG	GG	GG	GG	GG	GG	GG	GG	GG	GG	GG	GG	GG	GG	AA	GG	GG	GG	GG	GG	GG	GG	GG	GG	GG	GG	GG	GG	GG	GG	GG	GG	GG	GG	GG	GG	GG	GG	GG
10264522|F|0-54:G>A-54:G>A	A/G	CA1	6413896	.	.	.	.	.	.	.	AG	AA	AA	AA	AA	AA	AA	AA	AA	AA	AA	AA	AA	AA	GG	AA	AA	AA	AA	AA	AA	AA	AA	AA	AA	NN	AA	AA	AA	AA	AA	AA	AA	AA	AA	AA	AA	AA	AA
10264113|F|0-53:C>T-53:C>T	A/G	CA1	6413962	.	.	.	.	.	.	.	AA	AA	AA	AA	AA	AA	AA	AA	AA	AA	AA	AA	AA	AA	NN	AA	AA	AA	AA	AA	AA	AA	AA	AA	AA	AA	AA	AA	AA	AA	AA	AA	AA	AA	AA	AA	AA	AA	AA
10264113|F|0-13:G>T-13:G>T	A/G	CA1	6413962	.	.	.	.	.	.	.	GG	GG	GG	GG	GG	GG	GG	GG	GG	GG	GG	GG	GG	GG	AA	GG	GG	GG	GG	GG	GG	GG	GG	GG	GG	GG	GG	GG	GG	GG	GG	GG	GG	GG	GG	GG	GG	GG	GG
15990191|F|0-66:G>A-66:G>A	A/G	CA1	6413962	.	.	.	.	.	.	.	GG	GG	GG	GG	GG	GG	GG	GG	GG	GG	GG	GG	GG	GG	NN	GG	GG	GG	GG	GG	GG	GG	GG	GG	GG	GG	GG	GG	GG	GG	GG	GG	GG	GG	GG	GG	GG	GG	GG
15990191	A/G	CA1	6413962	.	.	.	.	.	.	.	AA	AA	AA	AA	AA	AA	AA	AA	AA	AA	AA	AA	AA	AA	GG	AA	AA	AA	AA	AA	AA	AA	AA	AA	AA	AA	AA	AA	AA	AA	AA	AA	AA	AA	AA	AA	AA	AA	AA
15979490|F|0-15:T>C-15:T>C	A/G	CA1	6415985	.	.	.	.	.	.	.	NN	AA	AA	AA	AA	AA	AA	AA	AA	AA	AA	AA	AA	AA	GG	AA	NN	AA	AA	AA	AA	AA	AA	AA	AA	AA	AA	AA	NN	AA	AA	AA	AA	AA	AA	AA	AA	AA	AA
42026339	A/G	CA1	6447213	.	.	.	.	.	.	.	GG	NN	GG	GG	GG	GG	GG	GG	GG	GG	GG	GG	GG	GG	GG	GG	GG	GG	GG	GG	GG	GG	GG	GG	GG	GG	GG	GG	GG	GG	GG	GG	GG	GG	GG	GG	GG	GG	GG
10264036|F|0-65:T>A-65:T>A	A/G	CA1	6447268	.	.	.	.	.	.	.	AA	AA	AA	AA	AA	AA	AA	AA	AA	AA	AA	AA	AA	AA	AA	AA	AA	AA	AA	AA	AA	AA	AA	AA	AA	AA	AA	AA	AA	AA	AA	AA	AA	AA	AA	AA	AA	AA	AA
23870836|F|0-68:C>G-68:C>G	A/G	CA1	6525805	.	.	.	.	.	.	.	GG	GG	GG	GG	GG	GG	GG	GG	GG	GG	GG	GG	GG	GG	GG	GG	GG	GG	GG	GG	GG	GG	GG	GG	GG	GG	GG	GG	GG	GG	GG	GG	GG	GG	GG	GG	GG	GG	GG
23870836	A/G	CA1	6525805	.	.	.	.	.	.	.	GG	GG	GG	GG	GG	NN	GG	GG	GG	GG	GG	GG	GG	GG	GG	GG	GG	GG	GG	GG	GG	GG	NN	GG	GG	NN	NN	GG	NN	GG	GG	NN	GG	NN	NN	GG	GG	NN	NN
35487163	A/G	CA1	6525871	.	.	.	.	.	.	.	GG	GG	GG	GG	GG	GG	GG	GG	GG	GG	GG	GG	GG	GG	GG	GG	NN	GG	GG	GG	GG	GG	GG	NN	GG	NN	GG	GG	GG	GG	GG	GG	GG	GG	NN	NN	GG	GG	GG
37048773	A/G	CA1	6527318	.	.	.	.	.	.	.	GG	GG	GG	GG	GG	GG	GG	GG	NN	GG	GG	GG	GG	GG	GG	NN	GG	GG	GG	GG	GG	NN	GG	GG	GG	NN	NN	GG	AA	GG	GG	GG	GG	GG	GG	GG	GG	GG	NN
10258557	A/G	CA1	6533655	.	.	.	.	.	.	.	GG	GG	GG	NN	GG	GG	GG	GG	GG	GG	GG	GG	GG	GG	GG	GG	NN	GG	GG	GG	GG	GG	GG	GG	GG	NN	GG	GG	NN	GG	GG	GG	GG	NN	GG	GG	GG	GG	GG
37048024	A/G	CA1	6536177	.	.	.	.	.	.	.	GG	GG	GG	GG	GG	GG	GG	GG	GG	GG	GG	GG	GG	GG	GG	GG	NN	GG	GG	GG	GG	NN	GG	GG	GG	GG	GG	GG	NN	GG	GG	GG	GG	GG	GG	GG	GG	GG	GG
23884827	A/G	CA1	6536243	.	.	.	.	.	.	.	GG	NN	GG	NN	GG	GG	NN	GG	GG	GG	GG	GG	GG	GG	GG	NN	NN	GG	GG	GG	NN	GG	NN	GG	GG	NN	GG	GG	NN	NN	NN	NN	GG	NN	GG	NN	GG	NN	NN
23888714	A/G	CA1	6596392	.	.	.	.	.	.	.	GG	GG	GG	GG	GG	GG	GG	GG	NN	GG	GG	GG	GG	GG	GG	GG	GG	GG	GG	GG	GG	GG	GG	GG	GG	GG	GG	GG	NN	GG	GG	GG	GG	GG	GG	GG	GG	NN	NN
100010602|F|0-41:G>C-41:G>C	A/G	CA1	6621244	.	.	.	.	.	.	.	AA	AA	AA	AA	AA	AA	AA	AA	AA	AA	AA	AA	AA	AA	AA	AA	AA	AA	AA	AA	AA	AA	AA	AA	AA	AA	AA	AA	AA	AA	AA	AA	AA	AA	AA	AA	AA	AA	AA
50760062	A/G	CA1	6677987	.	.	.	.	.	.	.	GG	GG	GG	GG	GG	GG	GG	GG	GG	GG	GG	GG	GG	GG	GG	GG	GG	GG	GG	GG	GG	GG	GG	GG	NN	GG	GG	GG	GG	GG	GG	GG	GG	NN	GG	GG	GG	GG	GG
30068535|F|0-30:A>C-30:A>C	A/G	CA1	6678029	.	.	.	.	.	.	.	AA	AA	AA	AA	AA	AA	AA	AA	AA	AA	AA	AA	AA	AA	AA	AA	AA	AA	AA	AA	AA	AA	AA	AA	AA	AA	AA	AA	AA	AA	AA	AA	AA	AA	AA	AA	AA	AA	AA
100011269|F|0-8:C>T-8:C>T	A/G	CA1	6696937	.	.	.	.	.	.	.	AA	AA	AA	AA	AA	AA	AA	AA	AA	AA	AA	NN	AA	AA	AA	AA	AA	AA	AA	AA	AA	AA	AA	AA	AA	AA	AA	AA	AA	AA	AA	AA	AA	AA	AA	AA	AA	AA	AA
15979992	A/G	CA1	6700097	.	.	.	.	.	.	.	GG	GG	GG	GG	GG	GG	NN	NN	GG	GG	GG	GG	GG	GG	GG	GG	GG	GG	GG	GG	NN	GG	GG	GG	GG	GG	GG	GG	GG	GG	GG	GG	GG	NN	GG	GG	GG	GG	GG
10268280	A/G	CA1	6707307	.	.	.	.	.	.	.	GG	GG	GG	GG	GG	GG	GG	GG	GG	NN	GG	GG	GG	GG	GG	GG	GG	GG	NN	GG	GG	GG	GG	GG	GG	GG	GG	GG	GG	NN	GG	GG	GG	GG	GG	GG	GG	GG	GG
10263665|F|0-12:A>G-12:A>G	A/G	CA1	6758236	.	.	.	.	.	.	.	AA	AA	AA	AA	AA	AA	AA	AA	AA	AA	AA	AA	AA	AA	AA	AA	AA	AA	AA	AA	AA	AA	AA	AA	AA	AA	AA	AA	AA	AA	AA	AA	AA	AA	AA	AA	AA	AA	AA
10263665	A/G	CA1	6758236	.	.	.	.	.	.	.	GG	GG	GG	GG	GG	GG	GG	GG	GG	GG	GG	GG	GG	GG	GG	GG	GG	GG	GG	GG	NN	GG	GG	NN	GG	GG	GG	GG	GG	GG	GG	GG	GG	GG	GG	GG	GG	NN	GG
10264900	A/G	CA1	6759889	.	.	.	.	.	.	.	GG	GG	GG	GG	GG	GG	GG	GG	GG	GG	GG	GG	GG	GG	GG	NN	NN	GG	GG	NN	GG	NN	GG	GG	GG	NN	NN	GG	GG	NN	GG	GG	GG	NN	GG	GG	GG	GG	GG
10265461|F|0-15:C>G-15:C>G	A/G	CA1	6759955	.	.	.	.	.	.	.	AA	AA	AA	AA	AA	AA	AA	AA	AA	AA	AA	AA	AA	AA	AA	AA	AA	AA	AA	AA	AA	AA	AA	AA	AA	AA	AA	AA	AA	AA	AA	AA	AA	AA	AA	AA	AA	AA	AA
10269489|F|0-48:A>G-48:A>G	A/G	CA1	6770401	.	.	.	.	.	.	.	GG	GG	GG	GG	GG	GG	GG	GG	GG	GG	GG	GG	GG	AG	GG	AG	GG	GG	GG	GG	GG	GG	GG	GG	GG	GG	GG	GG	GG	GG	GG	GG	GG	GG	GG	GG	GG	GG	GG
15989668|F|0-29:G>T-29:G>T	A/G	CA1	6787669	.	.	.	.	.	.	.	AA	AA	AA	AA	AA	AA	AA	AA	AA	AA	AA	AA	AA	AA	AA	AA	AA	AA	AA	AA	AA	AA	AA	AA	AA	AA	AA	AA	AA	AA	AA	AA	AA	AA	AA	AA	AA	AA	AA
100079243|F|0-21:G>C-21:G>C	A/G	CA1	6830854	.	.	.	.	.	.	.	GG	GG	GG	GG	GG	GG	GG	GG	GG	GG	GG	GG	GG	GG	NN	GG	GG	GG	GG	GG	GG	GG	GG	GG	GG	GG	GG	GG	NN	GG	GG	GG	GG	GG	NN	GG	GG	GG	NN
100079244|F|0-67:T>G-67:T>G	A/G	CA1	6830854	.	.	.	.	.	.	.	GG	GG	GG	GG	GG	GG	GG	GG	GG	GG	GG	GG	GG	GG	NN	GG	GG	GG	GG	GG	GG	GG	GG	GG	GG	GG	GG	GG	NN	GG	GG	GG	GG	GG	NN	GG	GG	GG	NN
10269421	A/G	CA1	6830854	.	.	.	.	.	.	.	GG	GG	GG	GG	GG	GG	GG	GG	GG	GG	GG	GG	GG	GG	GG	GG	NN	GG	GG	GG	GG	GG	GG	GG	GG	GG	GG	GG	GG	GG	GG	GG	GG	GG	GG	GG	GG	GG	GG
10267378	A/G	CA1	6974700	.	.	.	.	.	.	.	GG	GG	GG	GG	GG	GG	GG	GG	GG	GG	GG	GG	GG	GG	GG	GG	GG	GG	GG	GG	GG	GG	GG	GG	GG	GG	GG	GG	GG	GG	GG	GG	GG	GG	GG	GG	GG	GG	GG
10263489	A/G	CA1	6998388	.	.	.	.	.	.	.	GG	GG	GG	GG	GG	NN	GG	GG	GG	GG	GG	NN	GG	GG	GG	GG	NN	GG	GG	GG	GG	GG	GG	GG	GG	GG	GG	NN	GG	GG	NN	GG	GG	GG	GG	GG	GG	NN	NN
29967414|F|0-9:T>G-9:T>G	A/G	CA1	7007135	.	.	.	.	.	.	.	AA	AA	AA	AA	AA	AA	AA	AA	AA	AA	AA	AA	AA	AA	AA	AA	AA	AA	AA	AA	AA	AA	AA	AA	AA	AA	AA	AA	AA	AA	AA	AA	AA	AA	AA	AA	AA	AA	AA
29967414|F|0-45:C>G-45:C>G	A/G	CA1	7007135	.	.	.	.	.	.	.	AA	AA	AA	AA	AA	AA	AA	AA	AA	AA	AA	AA	AA	AA	AA	AA	AA	AA	AA	AA	AA	AA	AA	AA	AA	AA	AA	AA	AA	AA	AA	AA	AA	AA	AA	AA	AA	AA	AA
10257997	A/G	CA1	7079837	.	.	.	.	.	.	.	GG	GG	GG	GG	GG	GG	NN	GG	GG	GG	GG	NN	GG	GG	GG	GG	GG	GG	GG	GG	GG	GG	GG	GG	GG	GG	GG	GG	NN	GG	NN	GG	GG	GG	GG	GG	GG	GG	GG
10263785	A/G	CA1	7080240	.	.	.	.	.	.	.	GG	GG	GG	GG	NN	GG	GG	GG	GG	GG	GG	GG	GG	GG	GG	GG	GG	GG	GG	NN	NN	GG	GG	GG	GG	GG	NN	GG	GG	GG	GG	GG	GG	GG	GG	GG	GG	GG	GG
10258887|F|0-33:C>G-33:C>G	A/G	CA1	7157008	.	.	.	.	.	.	.	AA	AA	AA	AA	AA	AA	AA	AA	AA	AA	AA	AA	AA	AA	AA	AA	AA	AA	AA	AA	AA	AA	AA	AA	AA	AA	AA	AA	AA	AA	AA	AA	AA	AG	AA	AA	AA	AA	AA
10258887	A/G	CA1	7157008	.	.	.	.	.	.	.	GG	GG	GG	GG	GG	GG	GG	GG	GG	GG	GG	GG	GG	GG	GG	GG	GG	GG	GG	GG	GG	NN	GG	GG	GG	GG	GG	NN	GG	GG	GG	GG	GG	GG	GG	GG	GG	GG	GG
10257826	A/G	CA1	7157074	.	.	.	.	.	.	.	GG	GG	GG	NN	GG	GG	GG	GG	GG	GG	GG	GG	GG	GG	GG	GG	GG	GG	GG	GG	GG	GG	GG	GG	GG	GG	GG	GG	NN	NN	GG	GG	GG	NN	GG	GG	GG	GG	GG
10265744|F|0-22:C>A-22:C>A	A/G	CA1	7160752	.	.	.	.	.	.	.	AA	AA	AA	AA	AA	AA	AA	AA	AA	AA	AA	AA	AA	AA	AA	AA	AA	AA	AA	AA	AA	AA	AA	AA	AA	AA	AA	AA	AA	AA	AA	AA	AA	AA	AA	AA	AA	AA	AA
10265744|F|0-44:C>G-44:C>G	A/G	CA1	7160752	.	.	.	.	.	.	.	AA	AA	AA	AA	AA	AA	AA	AA	AA	AA	AA	AA	AA	AA	AA	AA	AA	AA	AA	AA	AA	AA	AA	AA	AA	AA	AA	AA	AA	AA	AA	AA	AA	AA	AA	AA	AA	AA	AA
10265743	A/G	CA1	7160752	.	.	.	.	.	.	.	AA	AA	AA	AA	AA	AA	AA	AA	AA	AA	AA	AA	AA	AA	AA	AA	AA	AA	AA	AA	AA	AA	AA	AA	AA	AA	AA	AA	AA	AA	AA	AA	AA	AA	AA	AA	AA	AA	AA
37049808|F|0-12:G>A-12:G>A	A/G	CA1	7160818	.	.	.	.	.	.	.	AA	AA	AA	AA	AA	AA	AA	AA	AA	AA	AA	AA	AA	AA	AA	AA	AA	AA	GG	AA	GG	GG	AA	AA	AA	AA	GG	AA	AA	AA	AA	AA	AA	AA	AA	AA	AA	AA	GG
37049808|F|0-5:A>G-5:A>G	A/G	CA1	7160818	.	.	.	.	.	.	.	AA	AA	AA	AA	AA	AA	AA	AA	AA	AA	AA	AA	AA	AA	AA	AA	AA	AA	NN	AA	NN	GG	AA	AA	AA	AA	NN	AA	AA	AA	AA	AA	AA	AA	AA	AA	AA	AA	NN
10270116|F|0-65:T>C-65:T>C	A/G	CA1	7166944	.	.	.	.	.	.	.	AA	AA	AA	AA	AA	AA	AA	AA	AA	AA	AA	AA	AA	AA	AA	AG	AA	AA	AA	AA	AA	AA	AA	AA	AA	AA	AA	AA	AA	AA	AA	AA	AA	AA	AA	AA	AA	AA	AA
10267561|F|0-20:A>G-20:A>G	A/G	CA1	7168598	.	.	.	.	.	.	.	AA	AA	AA	AA	AA	AA	AA	AA	AA	AA	AA	AA	AA	AA	AA	AA	AA	AA	AA	AA	AA	AA	AA	AA	AA	AA	AA	AA	AA	AA	AA	AA	AA	AA	AA	AA	AA	AA	AA
10267561	A/G	CA1	7168598	.	.	.	.	.	.	.	GG	GG	GG	GG	GG	GG	GG	GG	GG	GG	GG	NN	GG	GG	GG	GG	GG	NN	GG	GG	GG	GG	GG	GG	GG	GG	GG	GG	GG	GG	GG	GG	GG	GG	GG	GG	GG	GG	GG
30068554	A/G	CA1	7168639	.	.	.	.	.	.	.	GG	GG	GG	NN	GG	GG	GG	GG	GG	GG	GG	GG	GG	GG	GG	GG	NN	GG	GG	GG	GG	GG	GG	GG	GG	GG	NN	GG	NN	GG	GG	NN	GG	GG	GG	GG	GG	GG	GG
23886136	A/G	CA1	7169742	.	.	.	.	.	.	.	GG	GG	GG	GG	GG	GG	NN	GG	GG	GG	GG	GG	GG	GG	GG	GG	GG	GG	GG	GG	GG	GG	NN	GG	GG	GG	GG	GG	NN	GG	GG	GG	GG	GG	GG	GG	GG	GG	NN
10263699|F|0-7:T>C-7:T>C	A/G	CA1	7169808	.	.	.	.	.	.	.	GG	GG	GG	GG	GG	GG	GG	GG	GG	GG	GG	GG	GG	GG	GG	GG	GG	GG	GG	GG	GG	GG	GG	GG	GG	GG	GG	GG	GG	GG	GG	GG	GG	GG	GG	GG	GG	GG	GG
8822549	A/G	CA1	7169808	.	.	.	.	.	.	.	GG	NN	GG	GG	GG	GG	GG	GG	GG	GG	GG	GG	GG	GG	GG	GG	GG	GG	GG	GG	GG	GG	GG	GG	GG	GG	GG	GG	GG	GG	GG	GG	GG	NN	GG	GG	GG	GG	GG
10263699	A/G	CA1	7169808	.	.	.	.	.	.	.	AA	AA	AA	AA	AA	AA	AA	AA	AA	AA	AA	AA	AA	AA	AA	AA	AA	AA	AA	AA	AA	AA	AA	AA	AA	AA	AA	AA	AA	AA	AA	AA	AA	AA	AA	AA	AA	AA	AA
10260556	A/G	CA1	7194913	.	.	.	.	.	.	.	AA	AA	AA	AA	AA	AA	AA	AA	AA	AA	AA	AA	AA	AA	AA	AA	AA	AA	AA	AA	AA	AA	AA	AA	AA	AA	AA	AA	AA	AA	AA	AA	AA	AA	AA	AA	AA	AA	AA
10258671	A/G	CA1	7194979	.	.	.	.	.	.	.	GG	GG	GG	GG	GG	GG	GG	GG	GG	GG	GG	GG	GG	GG	GG	GG	GG	GG	GG	GG	GG	GG	GG	GG	GG	GG	GG	GG	GG	GG	GG	GG	GG	GG	GG	GG	GG	GG	GG
8776083|F|0-47:C>A-47:C>A	A/G	CA1	7251648	.	.	.	.	.	.	.	AA	AA	AA	AA	AA	AA	AA	AA	AA	AA	AA	AA	AA	AA	AA	AA	AA	AA	AA	AA	AA	AA	AA	AA	AA	AA	AA	AA	AA	AA	AA	AA	AA	AA	AA	AA	AA	AA	AA
13145828	A/G	CA1	7253901	.	.	.	.	.	.	.	GG	GG	GG	GG	GG	GG	GG	GG	GG	GG	GG	GG	GG	GG	GG	GG	GG	GG	GG	GG	GG	GG	GG	GG	GG	GG	NN	GG	GG	NN	NN	GG	GG	GG	GG	GG	GG	GG	GG
10266354	A/G	CA1	7268192	.	.	.	.	.	.	.	GG	GG	GG	GG	GG	GG	GG	GG	GG	GG	GG	GG	GG	GG	GG	GG	NN	GG	GG	NN	NN	GG	GG	NN	GG	GG	GG	NN	GG	GG	GG	GG	GG	NN	GG	GG	GG	NN	NN
10261224	A/G	CA1	7268192	.	.	.	.	.	.	.	AA	AA	AA	AA	AA	AA	AA	AA	AA	AA	AA	AA	AA	AA	AA	AA	AA	AA	AA	AA	AA	AA	AA	AA	AA	AA	AA	AA	AA	AA	AA	AA	AA	AA	AA	AA	AA	AA	AA
10270051|F|0-40:T>C-40:T>C	A/G	CA1	7275700	.	.	.	.	.	.	.	GG	GG	GG	GG	GG	GG	GG	GG	GG	GG	GG	GG	GG	GG	GG	GG	GG	GG	GG	GG	GG	GG	GG	GG	GG	GG	GG	GG	GG	GG	GG	GG	GG	GG	GG	GG	GG	GG	GG
10265685|F|0-59:G>A-59:G>A	A/G	CA1	7285344	.	.	.	.	.	.	.	GG	GG	GG	GG	GG	GG	GG	AG	GG	GG	GG	GG	GG	GG	GG	GG	AG	GG	GG	GG	GG	GG	GG	GG	GG	AG	GG	AG	GG	GG	GG	GG	GG	GG	GG	GG	GG	GG	GG
46214168	A/G	CA1	7292740	.	.	.	.	.	.	.	GG	GG	GG	NN	GG	GG	GG	GG	GG	GG	GG	GG	GG	GG	GG	GG	NN	GG	GG	NN	GG	GG	GG	GG	GG	GG	NN	GG	NN	GG	NN	GG	GG	GG	NN	NN	GG	NN	NN
10263656|F|0-64:C>T-64:C>T	A/G	CA1	7306377	.	.	.	.	.	.	.	GG	GG	GG	AA	GG	GG	GG	GG	GG	GG	GG	GG	GG	GG	GG	GG	GG	GG	GG	GG	GG	GG	GG	GG	GG	GG	GG	GG	GG	GG	GG	GG	GG	GG	GG	GG	GG	GG	GG
15990347|F|0-27:T>C-27:T>C	A/G	CA1	7339118	.	.	.	.	.	.	.	AA	AA	AA	AA	AA	AA	AA	AA	AA	AA	AA	AA	AA	AA	AA	AA	AA	AA	AA	AA	AA	AA	AA	AA	AA	AA	AA	AA	AA	AA	AA	AA	AA	AA	AA	AA	AA	AA	AA
15990347	A/G	CA1	7339118	.	.	.	.	.	.	.	GG	GG	GG	GG	GG	GG	GG	GG	GG	GG	GG	GG	GG	GG	GG	GG	GG	GG	GG	GG	GG	GG	GG	GG	GG	GG	GG	GG	GG	GG	NN	GG	GG	GG	GG	GG	GG	GG	GG
10265001|F|0-19:A>G-19:A>G	A/G	CA1	7353492	.	.	.	.	.	.	.	AA	AA	AA	GG	AA	AA	AA	AA	AA	AA	AA	AA	AA	AA	AA	AA	AA	AA	GG	AA	GG	GG	AA	AA	AA	AA	GG	AA	AA	AA	AA	AA	AA	AA	AA	AA	AA	GG	GG
37050164|F|0-11:G>A-11:G>A	A/G	CA1	7359702	.	.	.	.	.	.	.	AA	AA	AA	GG	AA	AA	AA	AA	AA	AA	AA	AA	AA	AA	AA	AA	AA	AA	AA	AA	AA	AA	AA	AA	AA	AA	AG	AA	AA	AA	AA	AA	AA	AA	AA	AA	AA	AA	AA
10268954|F|0-27:C>T-27:C>T	A/G	CA1	7360931	.	.	.	.	.	.	.	AA	AA	AA	AA	AA	AA	AA	AA	AA	AA	AA	AA	AA	AA	AA	AA	AA	AA	AA	AA	AA	AA	AA	AA	AA	AA	AA	AA	AA	AA	AA	AA	AA	AA	AA	AA	AA	AA	AA
37047815	A/G	CA1	7383700	.	.	.	.	.	.	.	GG	GG	GG	AA	GG	GG	GG	GG	GG	GG	GG	GG	GG	GG	GG	GG	AA	GG	AA	GG	AA	AA	GG	GG	GG	GG	AA	GG	NN	GG	NN	NN	GG	NN	AA	GG	GG	AA	AA
10268478|F|0-37:C>T-37:C>T	A/G	CA1	7383766	.	.	.	.	.	.	.	GG	GG	GG	AA	GG	GG	GG	GG	GG	GG	GG	GG	GG	GG	GG	GG	GG	GG	AA	GG	AA	AA	GG	GG	GG	GG	AA	GG	GG	GG	GG	GG	GG	GG	GG	GG	GG	AA	AA
29967616|F|0-9:G>A-9:G>A	A/G	CA1	7385897	.	.	.	.	.	.	.	AA	AA	AA	GG	AA	AA	AA	AA	AA	AA	AA	AA	AA	AA	AA	AA	AA	AA	GG	AA	GG	GG	AA	AA	AA	AA	GG	AA	AA	AA	AA	AA	AA	AA	AA	AA	AA	GG	GG
10264164	A/G	CA1	7385897	.	.	.	.	.	.	.	AA	AA	AA	GG	AA	AA	AA	AA	AA	AA	AA	AA	AA	AA	AA	AA	AA	AA	GG	AA	GG	GG	AA	AA	AA	AA	NN	AA	AA	AA	AA	AA	AA	AA	AA	AA	AA	NN	GG
10258107	A/G	CA1	7419042	.	.	.	.	.	.	.	GG	GG	GG	AA	GG	NN	GG	GG	GG	GG	GG	GG	GG	GG	GG	NN	GG	GG	AA	NN	AA	AA	NN	GG	GG	GG	AA	GG	GG	NN	NN	GG	NN	NN	GG	GG	GG	AA	AA
5824850|F|0-16:G>A-16:G>A	A/G	CA1	7456854	.	.	.	.	.	.	.	AA	AA	AA	GG	AA	AA	AA	AA	AA	AA	AA	AA	AA	AA	AA	AA	AA	AA	GG	AA	GG	GG	AA	AA	AA	AA	GG	AA	AA	AA	AA	AA	AA	AA	AA	AA	AA	GG	GG
5824850	A/G	CA1	7456854	.	.	.	.	.	.	.	GG	GG	NN	AA	GG	GG	GG	GG	GG	GG	GG	GG	GG	GG	GG	GG	GG	GG	AA	GG	AA	AA	NN	GG	GG	GG	AA	GG	GG	GG	GG	GG	GG	GG	GG	GG	GG	AA	AA
8776008|F|0-17:G>C-17:G>C	A/G	CA1	7456920	.	.	.	.	.	.	.	AA	AA	AA	GG	AA	AA	AA	AA	AA	AA	AA	AA	AA	AA	AA	AA	AA	AA	GG	AA	GG	GG	AA	AA	AA	AA	GG	AA	NN	NN	AA	AA	AA	AA	AA	AA	AA	GG	GG
15979532|F|0-49:T>G-49:T>G	A/G	CA1	7473436	.	.	.	.	.	.	.	AA	AA	NN	GG	AA	AA	AA	AA	AA	AA	AA	NN	AA	AA	AA	AA	AA	AA	GG	AA	GG	GG	AA	AA	AA	NN	GG	AA	AA	NN	AA	AA	NN	NN	AA	AA	AA	GG	NN
5825779|F|0-48:A>T-48:A>T	A/G	CA1	7475202	.	.	.	.	.	.	.	AA	AA	AA	GG	AA	AA	AA	AA	AA	AA	AA	AA	AA	AA	AA	AA	AA	AA	GG	AA	GG	GG	AA	AA	AA	AA	GG	AA	AA	AA	AA	AA	AA	AA	AA	AA	AA	GG	GG
5825171|F|0-7:A>G-7:A>G	A/G	CA1	7475256	.	.	.	.	.	.	.	AA	AA	AA	GG	AA	AA	AA	AA	AA	AA	AA	AA	AA	AA	AA	AA	AA	AA	GG	AA	GG	GG	AA	AA	AA	AA	GG	AA	AA	AA	AA	AA	AA	AA	AA	AA	AA	GG	GG
5825172|F|0-19:C>G-19:C>G	A/G	CA1	7475256	.	.	.	.	.	.	.	GG	GG	GG	NN	GG	GG	GG	GG	GG	GG	GG	GG	GG	GG	GG	GG	GG	GG	NN	GG	NN	NN	GG	GG	GG	GG	NN	GG	GG	GG	GG	GG	GG	GG	GG	GG	GG	NN	NN
5825171	A/G	CA1	7475256	.	.	.	.	.	.	.	GG	GG	GG	AA	GG	NN	GG	GG	GG	GG	GG	GG	GG	GG	GG	GG	GG	GG	AA	GG	AA	AA	GG	NN	GG	GG	AA	GG	NN	NN	GG	GG	GG	GG	GG	GG	GG	AA	AA
5825172	A/G	CA1	7475256	.	.	.	.	.	.	.	AA	AA	AA	GG	AA	AA	AA	AA	AA	AA	NN	AA	AA	AA	AA	AA	AA	AA	GG	AA	GG	GG	AA	AA	AA	AA	GG	AA	AA	AA	AA	AA	AA	AA	AA	AA	AA	GG	GG
10265238	A/G	CA1	7509642	.	.	.	.	.	.	.	GG	GG	GG	GG	GG	GG	NN	GG	GG	GG	GG	GG	GG	GG	GG	GG	GG	GG	GG	GG	GG	GG	GG	GG	GG	NN	GG	GG	NN	GG	GG	GG	GG	GG	GG	GG	GG	GG	GG
15990261|F|0-49:G>C-49:G>C	A/G	CA1	7518474	.	.	.	.	.	.	.	GG	GG	GG	GG	GG	GG	GG	GG	GG	GG	NN	GG	GG	GG	GG	GG	GG	GG	GG	GG	GG	GG	GG	GG	GG	GG	GG	GG	GG	GG	GG	GG	GG	GG	GG	GG	GG	GG	GG
10266405|F|0-27:G>A-27:G>A	A/G	CA1	7518540	.	.	.	.	.	.	.	GG	GG	GG	AA	GG	GG	GG	GG	GG	GG	GG	GG	GG	GG	GG	GG	GG	GG	AA	GG	AA	AA	GG	GG	GG	GG	AA	GG	GG	GG	GG	GG	GG	GG	GG	GG	GG	AA	AA
5825591|F|0-39:C>T-39:C>T	A/G	CA1	7536625	.	.	.	.	.	.	.	GG	GG	GG	GG	GG	GG	GG	GG	GG	GG	GG	GG	GG	GG	GG	GG	GG	GG	GG	GG	GG	GG	GG	GG	GG	GG	GG	GG	GG	GG	GG	GG	GG	GG	GG	GG	GG	GG	GG
5826248|F|0-18:T>C-18:T>C	A/G	CA1	7580246	.	.	.	.	.	.	.	AA	AA	AA	AA	AA	AA	AA	AA	AA	AA	AA	AA	AA	AA	AA	AA	AA	AA	AA	AA	AA	AA	AA	AA	AA	AA	AA	AA	AA	AA	AA	AA	AA	AA	AA	AA	AA	AA	AA
5826248	A/G	CA1	7580246	.	.	.	.	.	.	.	GG	NN	GG	GG	GG	GG	GG	GG	GG	GG	GG	GG	GG	GG	GG	GG	GG	GG	GG	NN	GG	NN	GG	NN	GG	GG	GG	GG	GG	GG	GG	GG	GG	GG	GG	GG	GG	GG	GG
5825642	A/G	CA1	7639941	.	.	.	.	.	.	.	GG	AA	GG	GG	GG	NN	AA	GG	GG	GG	AA	GG	NN	AA	GG	GG	GG	GG	GG	GG	GG	GG	GG	GG	GG	GG	GG	GG	GG	NN	GG	AA	GG	GG	GG	GG	GG	GG	GG
5824871|F|0-28:C>A-28:C>A	A/G	CA1	7640007	.	.	.	.	.	.	.	AA	NN	AA	AA	AA	AA	NN	AA	AA	AA	NN	AA	AA	NN	AA	AA	AA	AA	AA	AA	AA	AA	AA	AA	AA	AA	AA	AA	AA	AA	AA	NN	AA	AA	AA	AA	AA	AA	AA
5824871	A/G	CA1	7640007	.	.	.	.	.	.	.	GG	AA	GG	GG	GG	GG	AA	GG	NN	GG	AA	GG	NN	AA	GG	GG	NN	GG	GG	GG	GG	NN	GG	GG	GG	NN	GG	GG	GG	NN	GG	AA	GG	NN	GG	GG	GG	GG	GG
8776158|F|0-6:G>A-6:G>A	A/G	CA1	7699692	.	.	.	.	.	.	.	AA	NN	NN	AA	AA	NN	GG	AA	NN	AA	GG	AA	GG	NN	NN	AA	NN	NN	AA	AA	AA	NN	NN	NN	NN	NN	AA	AA	AA	NN	AA	GG	AA	AA	NN	NN	AA	NN	AA
5825750|F|0-6:G>A-6:G>A	A/G	CA1	7699696	.	.	.	.	.	.	.	AA	GG	AA	AA	AA	AA	GG	AA	AA	AA	GG	AA	AG	GG	AA	AA	AA	AA	AA	AA	AA	AA	AA	AA	AA	AA	AA	AA	AA	AA	AA	GG	AA	AA	AA	AA	AA	AA	AA
8776125|F|0-19:A>G-19:A>G	A/G	CA1	7772654	.	.	.	.	.	.	.	AA	GG	AA	AA	AA	NN	GG	AA	AA	AA	GG	AA	AG	GG	AA	AA	AA	AA	AA	AA	AA	AA	AA	AA	AA	AA	NN	AA	AA	AA	AA	GG	AA	AA	AA	AA	AA	AA	AA
36360197	A/G	CA1	7772720	.	.	.	.	.	.	.	GG	NN	GG	GG	GG	GG	NN	GG	GG	GG	NN	GG	NN	NN	GG	GG	GG	GG	GG	GG	GG	GG	GG	GG	GG	GG	GG	GG	GG	GG	GG	NN	GG	GG	GG	GG	GG	GG	GG
5826129|F|0-33:G>A-33:G>A	A/G	CA1	7782723	.	.	.	.	.	.	.	GG	AA	GG	GG	GG	GG	AA	GG	GG	GG	AA	GG	AG	AA	GG	GG	GG	GG	GG	GG	GG	GG	GG	GG	GG	GG	GG	GG	GG	GG	GG	AA	GG	GG	GG	GG	GG	GG	GG
5824848	A/G	CA1	7866973	.	.	.	.	.	.	.	GG	AA	GG	GG	GG	GG	AA	GG	GG	GG	AA	GG	AA	AA	GG	GG	NN	GG	GG	GG	NN	NN	GG	NN	GG	GG	GG	GG	NN	NN	NN	AA	GG	NN	GG	GG	GG	GG	GG
5824691	A/G	CA1	7866973	.	.	.	.	.	.	.	AA	GG	AA	AA	AA	AA	GG	AA	AA	AA	GG	AA	GG	GG	AA	AA	AA	AA	AA	AA	AA	AA	AA	AA	AA	AA	AA	AA	AA	AA	AA	GG	AA	AA	AA	AA	AA	AA	AA
5826134|F|0-21:G>T-21:G>T	A/G	CA1	7928229	.	.	.	.	.	.	.	AA	GG	AA	AA	AA	AA	GG	AA	AA	AA	GG	AA	AG	GG	AA	AA	AA	AA	AA	AA	AA	AA	AA	AA	AA	AA	AA	AA	AA	AA	AA	GG	AA	AA	AA	AA	AA	AA	AA
5826134	A/G	CA1	7928229	.	.	.	.	.	.	.	GG	GG	GG	NN	GG	GG	GG	GG	GG	GG	GG	GG	GG	GG	GG	GG	GG	GG	GG	GG	GG	GG	GG	GG	GG	GG	GG	GG	NN	NN	GG	GG	GG	GG	GG	GG	GG	GG	GG
5825438|F|0-20:C>T-20:C>T	A/G	CA1	7928291	.	.	.	.	.	.	.	GG	AA	GG	GG	GG	GG	AA	GG	GG	GG	AA	GG	AG	AA	GG	GG	GG	GG	GG	GG	GG	GG	GG	GG	GG	GG	GG	GG	GG	GG	GG	AA	GG	GG	GG	GG	GG	GG	GG
5826053|F|0-39:C>T-39:C>T	A/G	CA1	7931075	.	.	.	.	.	.	.	AA	GG	AA	AA	AA	AA	GG	AA	AA	AA	GG	AA	GG	GG	AA	AA	AA	AA	AA	AA	AA	AA	AA	AA	AA	AA	AA	AA	AA	AA	AA	GG	AA	AA	AA	AA	AA	AA	AA
5825332|F|0-26:A>C-26:A>C	A/G	CA1	7931585	.	.	.	.	.	.	.	AA	GG	AA	AA	AA	AA	GG	AA	AA	AA	GG	AA	AG	GG	AA	AA	AA	AA	AA	AA	AA	AA	AA	AA	AA	AA	AA	AA	AA	AA	AA	GG	AA	AA	AA	AA	AA	AA	AA
5825177|F|0-45:C>T-45:C>T	A/G	CA1	7931651	.	.	.	.	.	.	.	AA	GG	AA	AA	AG	AA	GG	AA	AA	AA	GG	AA	AG	GG	AA	AA	AG	AA	AA	AA	AA	AA	AA	AA	AA	AA	AA	AA	AA	AA	AA	GG	AA	AA	AA	AA	AA	AA	AA
8776161|F|0-18:C>T-18:C>T	A/G	CA1	7934821	.	.	.	.	.	.	.	GG	AA	GG	GG	GG	GG	AA	GG	GG	GG	AA	GG	AG	AA	GG	GG	GG	GG	GG	GG	GG	GG	GG	GG	AG	GG	GG	GG	GG	GG	GG	AA	GG	GG	GG	GG	GG	GG	GG
100011545|F|0-66:A>T-66:A>T	A/G	CA1	7945719	.	.	.	.	.	.	.	GG	GG	GG	GG	GG	NN	GG	GG	GG	GG	NN	NN	GG	GG	GG	NN	NN	GG	GG	GG	GG	GG	GG	GG	GG	GG	GG	GG	GG	GG	NN	GG	GG	NN	GG	NN	GG	GG	GG
30068320|F|0-31:G>C-31:G>C	A/G	CA1	7945785	.	.	.	.	.	.	.	AA	AA	AA	AA	AA	AA	AA	AA	AA	AA	AA	AA	AA	AA	AA	AA	AA	AA	AA	AA	AA	AA	AA	AA	AA	AA	AA	AA	AA	AA	AA	AA	AA	AA	AA	AA	AA	AA	AA
10263693	A/G	CA1	7976799	.	.	.	.	.	.	.	GG	GG	GG	GG	GG	NN	GG	GG	GG	GG	GG	GG	GG	NN	GG	GG	NN	GG	GG	GG	GG	GG	GG	GG	GG	GG	GG	GG	GG	GG	GG	GG	GG	GG	GG	NN	GG	GG	GG
10265033|F|0-50:G>A-50:G>A	A/G	CA1	7976865	.	.	.	.	.	.	.	AA	AA	AA	AA	AA	AA	AA	AA	AA	AA	AA	AA	AA	AA	AA	AA	AA	AA	AA	AA	AA	AA	AA	AA	AA	AA	AA	AA	AA	AA	AA	AA	AA	AA	AA	AA	AA	AA	AA
29967494	A/G	CA1	7992846	.	.	.	.	.	.	.	GG	GG	GG	GG	GG	GG	GG	NN	GG	GG	GG	GG	GG	GG	GG	GG	GG	GG	GG	GG	GG	GG	GG	GG	GG	GG	GG	GG	GG	GG	GG	GG	GG	GG	GG	NN	GG	GG	GG
15979112	A/G	CA1	7992902	.	.	.	.	.	.	.	GG	GG	GG	NN	GG	GG	GG	GG	GG	GG	GG	GG	GG	GG	GG	GG	GG	GG	GG	GG	GG	GG	GG	GG	GG	GG	GG	GG	GG	GG	GG	NN	GG	NN	GG	GG	GG	GG	GG
13146262|F|0-37:G>T-37:G>T	A/G	CA1	7996644	.	.	.	.	.	.	.	AA	AA	AA	AA	AA	AA	AA	AA	AA	AA	AA	AA	AA	AA	AA	AA	AA	AA	AA	AA	AA	AA	AA	AA	AA	AA	AA	AA	AA	AA	AA	AA	AA	AA	AA	AA	AA	AA	AA
36360144	A/G	CA1	7998916	.	.	.	.	.	.	.	GG	GG	GG	GG	GG	GG	GG	GG	GG	GG	GG	GG	GG	GG	GG	GG	GG	GG	GG	GG	GG	GG	GG	GG	GG	GG	NN	GG	GG	GG	GG	GG	GG	GG	GG	GG	GG	GG	GG
37050199|F|0-45:G>C-45:G>C	A/G	CA1	7999679	.	.	.	.	.	.	.	AA	AA	AA	AA	AA	AA	AA	AA	AA	AA	AA	AA	AA	AA	AA	AA	AA	AA	AA	AA	AA	AA	AA	AA	AA	AA	AA	AA	AA	AA	AA	AA	AA	AA	AA	AA	AA	AA	AA
100010025|F|0-16:G>A-16:G>A	A/G	CA1	8000949	.	.	.	.	.	.	.	AA	AA	AA	AA	AA	AA	AA	AA	AA	AA	AA	AA	AA	AA	AA	AA	AA	AA	AA	AA	AA	AA	AA	AA	AA	AA	AA	AA	AA	AA	AA	AA	AA	AA	AA	AA	AA	AA	AA
23885857	A/G	CA1	8001015	.	.	.	.	.	.	.	GG	GG	NN	GG	GG	GG	GG	GG	GG	GG	GG	GG	GG	GG	GG	GG	GG	GG	GG	GG	GG	NN	GG	GG	NN	GG	NN	NN	GG	NN	GG	GG	GG	GG	NN	GG	GG	GG	GG
10263625|F|0-11:A>C-11:A>C	A/G	CA1	8022405	.	.	.	.	.	.	.	AA	AA	AA	AA	AA	AA	AA	AA	AA	AA	AA	AA	AA	AA	AA	AA	AA	AA	AA	AA	AA	AA	AA	AA	AA	AA	AA	AA	AA	AA	AA	AA	AA	AA	AA	AA	AA	AA	AA
10263625	A/G	CA1	8022405	.	.	.	.	.	.	.	GG	GG	GG	GG	GG	NN	GG	NN	GG	GG	GG	GG	GG	GG	GG	GG	GG	GG	GG	GG	GG	GG	GG	GG	GG	GG	GG	GG	GG	GG	GG	GG	NN	GG	GG	GG	GG	GG	GG
23887835	A/G	CA1	8024873	.	.	.	.	.	.	.	GG	GG	GG	NN	GG	GG	GG	GG	GG	GG	GG	NN	GG	GG	GG	GG	GG	GG	GG	GG	GG	GG	GG	GG	GG	GG	GG	GG	GG	GG	NN	GG	GG	GG	GG	GG	GG	GG	GG
47928821	A/G	CA1	8026705	.	.	.	.	.	.	.	GG	GG	GG	GG	GG	GG	GG	GG	GG	GG	GG	NN	GG	GG	GG	GG	GG	GG	GG	GG	GG	GG	GG	GG	GG	GG	GG	GG	GG	GG	NN	GG	GG	GG	GG	GG	GG	GG	GG
10264388	A/G	CA1	8174392	.	.	.	.	.	.	.	GG	GG	GG	NN	GG	NN	NN	GG	GG	GG	GG	GG	GG	GG	GG	NN	NN	GG	GG	GG	GG	NN	GG	GG	GG	NN	GG	GG	NN	NN	GG	GG	GG	GG	GG	GG	GG	NN	NN
36360061	A/G	CA1	8241689	.	.	.	.	.	.	.	GG	GG	GG	NN	GG	GG	GG	GG	GG	GG	GG	GG	GG	GG	GG	NN	GG	GG	GG	GG	GG	GG	GG	GG	GG	GG	GG	GG	GG	NN	GG	GG	GG	NN	GG	GG	GG	NN	GG
37048429	A/G	CA1	8279112	.	.	.	.	.	.	.	GG	NN	GG	GG	GG	GG	GG	GG	GG	GG	GG	GG	GG	GG	GG	GG	NN	GG	GG	GG	GG	GG	GG	GG	GG	GG	GG	GG	GG	GG	GG	GG	GG	NN	GG	GG	GG	GG	NN
10266488|F|0-33:C>T-33:C>T	A/G	CA1	8309916	.	.	.	.	.	.	.	AA	AA	AA	AA	AA	AA	AA	AA	AA	AA	AA	AA	AA	AA	AA	AA	AA	AA	AA	AA	AA	AA	AA	AA	AA	AA	AA	AA	AA	AA	AA	AA	AA	AA	AA	AA	AA	AA	AA
10267199	A/G	CA1	8319876	.	.	.	.	.	.	.	GG	GG	GG	GG	GG	GG	GG	GG	GG	GG	GG	GG	GG	GG	GG	GG	GG	GG	GG	GG	GG	GG	NN	GG	GG	GG	GG	GG	GG	GG	GG	GG	GG	GG	GG	GG	GG	GG	GG
35487964	A/G	CA1	8443410	.	.	.	.	.	.	.	GG	GG	GG	GG	GG	GG	GG	GG	GG	GG	GG	GG	GG	GG	GG	GG	GG	GG	GG	GG	GG	NN	GG	GG	GG	GG	GG	GG	GG	GG	NN	GG	GG	GG	GG	NN	GG	NN	GG
23870912|F|0-6:T>G-6:T>G	A/G	CA1	8465942	.	.	.	.	.	.	.	GG	GG	GG	GG	GG	GG	GG	GG	GG	AA	GG	GG	GG	GG	GG	GG	GG	AA	GG	GG	AA	AA	GG	GG	GG	GG	GG	GG	GG	GG	GG	GG	GG	GG	GG	GG	GG	AA	GG
10265575|F|0-8:G>C-8:G>C	A/G	CA1	8465942	.	.	.	.	.	.	.	AA	AA	AA	AA	AA	AA	AA	AA	AA	NN	AA	AA	AA	AA	AA	AA	AA	NN	AA	AA	NN	NN	AA	AA	AA	AA	AA	AA	AA	AA	AA	AA	AA	AA	AA	AA	AA	NN	AA
10265575	A/G	CA1	8465942	.	.	.	.	.	.	.	GG	GG	GG	GG	GG	GG	NN	GG	GG	AA	NN	NN	GG	GG	GG	GG	GG	AA	GG	GG	AA	AA	GG	GG	GG	GG	NN	GG	GG	NN	GG	GG	GG	GG	GG	GG	GG	AA	GG
23870912	A/G	CA1	8465942	.	.	.	.	.	.	.	AA	AA	AA	AA	AA	AA	AA	AA	AA	NN	AA	AA	AA	AA	AA	AA	AA	GG	AA	AA	GG	NN	AA	AA	AA	AA	AA	AA	AA	AA	AA	AA	AA	AA	AA	AA	AA	NN	AA
15979652	A/G	CA1	8470444	.	.	.	.	.	.	.	GG	GG	GG	NN	GG	GG	GG	NN	GG	GG	NN	GG	GG	GG	GG	GG	GG	GG	GG	GG	GG	GG	GG	GG	GG	NN	NN	GG	GG	GG	GG	GG	GG	NN	GG	GG	GG	GG	GG
10269330|F|0-21:T>C-21:T>C	A/G	CA1	8488604	.	.	.	.	.	.	.	AA	AA	AA	AA	AA	AA	AA	AA	AA	GG	AA	AA	AA	AA	AA	AA	AA	GG	AA	AA	GG	GG	AA	AA	AA	AA	AA	AA	AA	AA	AA	AA	AA	AA	AA	AA	AA	GG	AA
10269330|F|0-57:T>C-57:T>C	A/G	CA1	8488604	.	.	.	.	.	.	.	AA	AA	AA	AA	AA	AA	AA	AA	AA	NN	AA	AA	AA	AA	AA	AA	AA	NN	AA	AA	NN	NN	AA	AA	AA	AA	AA	AA	AA	AA	AA	AA	AA	AA	AA	AA	AA	NN	AA
10269330|F|0-33:A>G-33:A>G	A/G	CA1	8488604	.	.	.	.	.	.	.	AA	AA	AA	AA	AA	AA	AA	AA	AA	NN	AA	AA	AA	AA	AA	AA	AA	NN	AA	AA	NN	NN	AA	AA	AA	AA	AA	AA	AA	AA	AA	AA	AA	AA	AA	AA	AA	NN	AA
10260224	A/G	CA1	8507564	.	.	.	.	.	.	.	AA	AA	AA	AA	AA	AA	AA	AA	AA	GG	AA	AA	AA	AA	AA	AA	AA	GG	AA	AA	GG	GG	AA	AA	AA	AA	AA	AA	AA	AA	AA	AA	AA	AA	AA	AA	AA	GG	AA
10257926	A/G	CA1	8507582	.	.	.	.	.	.	.	GG	GG	GG	NN	GG	NN	GG	GG	GG	AA	GG	GG	GG	GG	GG	GG	NN	AA	GG	NN	AA	AA	GG	GG	GG	NN	NN	GG	NN	NN	NN	GG	GG	NN	NN	NN	GG	AA	NN
10269474	A/G	CA1	8513256	.	.	.	.	.	.	.	GG	GG	GG	GG	GG	GG	GG	GG	GG	GG	GG	NN	GG	GG	NN	GG	GG	GG	GG	GG	GG	GG	GG	GG	GG	GG	GG	GG	GG	GG	GG	GG	GG	GG	GG	GG	GG	GG	GG
40898679	A/G	CA1	8513301	.	.	.	.	.	.	.	GG	GG	GG	GG	GG	GG	GG	GG	GG	GG	GG	GG	GG	GG	GG	GG	GG	GG	GG	GG	NN	GG	GG	GG	GG	GG	NN	GG	NN	GG	NN	GG	GG	NN	GG	GG	GG	GG	GG
23889066|F|0-28:G>T-28:G>T	A/G	CA1	8517844	.	.	.	.	.	.	.	GG	GG	GG	GG	GG	GG	GG	GG	GG	GG	GG	GG	GG	GG	GG	GG	NN	GG	GG	GG	GG	GG	GG	GG	GG	AG	GG	GG	NN	GG	GG	NN	GG	GG	GG	GG	GG	GG	GG
10264644|F|0-27:T>C-27:T>C	A/G	CA1	8550184	.	.	.	.	.	.	.	AA	AA	AA	AA	AA	AA	AA	AA	AA	AA	AA	AA	AA	AA	AA	AA	AA	AA	AA	AA	AA	AA	AA	AA	AA	AA	AA	AA	AA	AA	AA	AA	AA	AA	AA	AA	AA	AA	AA
10268023	A/G	CA1	8581310	.	.	.	.	.	.	.	AA	AA	AA	AA	AA	AA	AA	AA	AA	GG	AA	AA	AA	AA	AA	AA	AA	GG	AA	AA	GG	GG	AA	AA	AA	AA	AA	AA	AA	AA	AA	AA	AA	AA	AA	AA	AA	GG	NN
10268843	A/G	CA1	8581320	.	.	.	.	.	.	.	GG	GG	GG	GG	GG	GG	GG	GG	GG	AA	GG	NN	GG	GG	GG	GG	GG	AA	GG	GG	AA	AA	GG	GG	GG	GG	GG	GG	GG	GG	GG	GG	GG	GG	GG	GG	GG	AA	GG
13144438|F|0-12:G>T-12:G>T	A/G	CA1	8625943	.	.	.	.	.	.	.	AA	AA	AA	AA	AA	AA	AA	AA	AA	GG	AA	AA	AA	AA	AA	AA	AA	GG	AA	AA	GG	GG	AA	AA	AA	AA	AA	AA	AA	AA	AA	AA	AA	AA	AA	AA	AA	AA	AG
10264345|F|0-45:G>A-45:G>A	A/G	CA1	8630504	.	.	.	.	.	.	.	AA	AA	AA	AA	AA	AA	AA	AA	AA	GG	AA	AA	AA	AA	AA	AA	AA	GG	AA	AA	GG	GG	AA	AA	AA	AA	AA	AA	AA	AA	AA	AA	AA	AA	AA	AA	AA	AA	AA
13144404|F|0-16:T>G-16:T>G	A/G	CA1	8632965	.	.	.	.	.	.	.	GG	GG	GG	GG	GG	GG	GG	GG	GG	AA	GG	GG	GG	GG	GG	GG	GG	AA	GG	GG	AA	AA	GG	GG	GG	GG	GG	GG	NN	GG	GG	GG	GG	GG	GG	GG	GG	GG	GG
13144416|F|0-60:A>T-60:A>T	A/G	CA1	8633031	.	.	.	.	.	.	.	GG	GG	GG	GG	GG	GG	GG	GG	GG	AA	GG	GG	GG	GG	GG	GG	GG	AA	GG	GG	AA	AA	GG	GG	GG	GG	GG	GG	GG	GG	GG	GG	NN	GG	GG	GG	GG	GG	GG
13145826	A/G	CA1	8636235	.	.	.	.	.	.	.	GG	GG	GG	GG	GG	NN	GG	GG	GG	GG	GG	GG	GG	GG	GG	GG	NN	NN	GG	GG	GG	GG	GG	NN	GG	NN	NN	GG	GG	GG	GG	GG	GG	NN	GG	NN	GG	NN	GG
36360453	A/G	CA1	8644229	.	.	.	.	.	.	.	GG	GG	GG	GG	GG	GG	GG	GG	GG	GG	GG	GG	GG	GG	GG	NN	GG	GG	GG	GG	GG	GG	GG	GG	GG	GG	GG	GG	GG	GG	NN	GG	GG	GG	GG	GG	GG	GG	GG
10257824	A/G	CA1	8644971	.	.	.	.	.	.	.	GG	GG	GG	GG	GG	GG	GG	GG	GG	GG	GG	GG	GG	GG	GG	GG	NN	GG	GG	GG	GG	GG	GG	GG	GG	GG	GG	GG	GG	GG	GG	GG	GG	NN	GG	GG	GG	GG	GG
13144308	A/G	CA1	8650319	.	.	.	.	.	.	.	AA	AA	AA	AA	AA	AA	AA	AA	AA	GG	AA	AA	AA	AA	AA	AA	AA	GG	AA	AA	GG	GG	AA	AA	AA	AA	AA	AA	AA	AA	AA	AA	AA	AA	AA	AA	AA	AA	AA
10264116|F|0-16:A>T-16:A>T	A/G	CA1	8650385	.	.	.	.	.	.	.	AA	AA	AA	AA	AA	AA	AA	AA	AA	GG	AA	AA	AA	AA	AA	AA	AA	GG	AA	AA	GG	GG	AA	AA	AA	AA	AA	AA	AA	AA	AA	AA	AA	AA	AA	AA	AA	AA	AA
10264116	A/G	CA1	8650385	.	.	.	.	.	.	.	GG	GG	GG	GG	GG	GG	GG	GG	GG	AA	GG	GG	GG	GG	GG	NN	GG	AA	GG	GG	AA	AA	GG	GG	GG	GG	GG	GG	GG	GG	GG	GG	GG	GG	GG	GG	GG	GG	GG
10264117	A/G	CA1	8650385	.	.	.	.	.	.	.	AA	AA	AA	AA	AA	AA	AA	AA	AA	GG	AA	AA	AA	AA	AA	AA	AA	GG	AA	AA	GG	GG	AA	AA	AA	AA	AA	AA	AA	AA	AA	AA	AA	AA	AA	AA	AA	AA	AA
13144432|F|0-18:G>T-18:G>T	A/G	CA1	8653037	.	.	.	.	.	.	.	AA	AA	AA	AA	AA	AA	AA	AA	AA	GG	AA	AA	AA	AA	AA	AA	AA	GG	AA	AA	GG	GG	AA	AA	AA	AA	AA	AA	AA	AA	AA	AA	AA	AA	AA	AA	AA	AA	AA
10265063|F|0-24:A>T-24:A>T	A/G	CA1	8665891	.	.	.	.	.	.	.	GG	GG	GG	GG	GG	GG	GG	GG	GG	AA	GG	GG	GG	GG	GG	GG	GG	AA	GG	GG	AA	AA	GG	GG	GG	GG	GG	GG	GG	GG	GG	GG	GG	GG	GG	GG	GG	GG	GG
10268340|F|0-5:G>C-5:G>C	A/G	CA1	8693343	.	.	.	.	.	.	.	GG	GG	GG	GG	GG	GG	GG	GG	GG	AA	GG	GG	GG	GG	GG	GG	GG	AA	GG	GG	AA	AA	GG	GG	GG	GG	GG	GG	GG	GG	GG	GG	GG	GG	GG	GG	GG	GG	GG
10268341	A/G	CA1	8693343	.	.	.	.	.	.	.	GG	GG	GG	GG	GG	GG	GG	GG	GG	AA	GG	GG	GG	GG	GG	GG	GG	AA	GG	GG	AA	AA	GG	GG	GG	NN	NN	GG	GG	GG	GG	GG	GG	GG	NN	GG	GG	GG	NN
10268340	A/G	CA1	8693343	.	.	.	.	.	.	.	AA	AA	AA	AA	AA	AA	AA	AA	AA	GG	AA	AA	AA	AA	AA	AA	AA	GG	AA	AA	GG	GG	AA	AA	AA	AA	AA	AA	AA	AA	AA	AA	AA	AA	AA	AA	AA	AA	AA
13144440|F|0-51:G>C-51:G>C	A/G	CA1	8713459	.	.	.	.	.	.	.	AA	AA	AA	AA	AA	AA	AA	AA	AA	GG	AA	AA	AA	AA	AA	AA	AA	GG	AA	AA	GG	GG	AA	AA	AA	AA	AA	AA	AA	AA	AA	AA	AA	AA	AA	AA	AA	AA	AA
8822793	A/G	CA1	8730827	.	.	.	.	.	.	.	GG	GG	GG	GG	GG	GG	GG	GG	GG	AA	GG	GG	GG	GG	GG	GG	GG	AA	GG	GG	AA	AA	GG	GG	GG	GG	GG	GG	GG	GG	GG	GG	GG	GG	GG	GG	GG	GG	GG
8776175|F|0-7:A>T-7:A>T	A/G	CA1	8730893	.	.	.	.	.	.	.	AA	AA	AA	AA	AA	AA	AA	AA	AA	GG	AA	AA	AA	AA	AA	AA	AA	GG	AA	AA	GG	GG	AA	AA	AA	AA	AA	AA	AA	AA	AA	AA	AA	AA	AA	AA	AA	AA	AA
8776175	A/G	CA1	8730893	.	.	.	.	.	.	.	GG	GG	GG	GG	GG	GG	GG	GG	GG	AA	GG	GG	GG	GG	GG	GG	NN	AA	GG	GG	AA	AA	GG	GG	GG	GG	GG	GG	NN	GG	GG	GG	GG	GG	GG	GG	GG	GG	GG
23889150	A/G	CA1	8739515	.	.	.	.	.	.	.	GG	GG	GG	GG	GG	GG	GG	GG	GG	NN	GG	NN	GG	GG	GG	GG	GG	GG	GG	GG	GG	GG	GG	GG	GG	GG	NN	GG	GG	NN	GG	GG	GG	GG	GG	NN	GG	GG	GG
10264883	A/G	CA1	8744633	.	.	.	.	.	.	.	GG	GG	NN	GG	GG	NN	GG	GG	GG	GG	GG	GG	NN	GG	GG	NN	GG	GG	GG	GG	GG	NN	GG	GG	GG	GG	GG	GG	GG	NN	GG	GG	GG	GG	GG	GG	GG	GG	GG
10258074	A/G	CA1	8744699	.	.	.	.	.	.	.	GG	GG	GG	NN	GG	GG	NN	GG	NN	GG	GG	GG	GG	GG	GG	GG	GG	GG	GG	GG	GG	GG	GG	GG	GG	GG	GG	GG	GG	GG	GG	GG	GG	GG	NN	GG	GG	NN	GG
8776172|F|0-12:C>T-12:C>T	A/G	CA1	8746808	.	.	.	.	.	.	.	AA	AA	AA	AA	AA	AA	AA	AA	AA	GG	AA	AA	AA	AA	AA	AA	AA	GG	AA	AA	GG	GG	AA	AA	AA	AA	AA	AA	AA	AA	AA	AA	AA	AA	AA	AA	AA	AA	AA
10258056|F|0-51:T>G-51:T>G	A/G	CA1	8748529	.	.	.	.	.	.	.	AA	AA	AA	AA	AA	AA	AA	AA	AA	AA	AA	AA	AA	AA	AA	AA	AA	AA	AA	AA	AA	AA	AA	AA	AA	AA	AA	AA	AA	AA	AA	AA	AA	AA	AA	AA	AA	AA	AA
13146197	A/G	CA1	8793075	.	.	.	.	.	.	.	GG	GG	GG	GG	GG	GG	GG	GG	GG	GG	GG	GG	GG	GG	GG	GG	GG	GG	GG	GG	GG	GG	GG	GG	GG	GG	NN	GG	NN	NN	GG	GG	GG	GG	GG	GG	GG	GG	GG
42026440	A/G	CA1	8829283	.	.	.	.	.	.	.	GG	GG	GG	GG	GG	GG	GG	GG	GG	GG	GG	GG	GG	GG	GG	GG	GG	GG	GG	GG	GG	GG	GG	GG	GG	GG	GG	GG	GG	GG	GG	GG	NN	GG	GG	GG	GG	GG	GG
10265827|F|0-44:A>G-44:A>G	A/G	CA1	8885728	.	.	.	.	.	.	.	AA	AA	AA	AA	AA	AA	AA	AA	AA	GG	AA	AA	AA	AA	AA	AA	AA	GG	AA	AA	GG	GG	AA	AA	AA	AA	AA	AA	AA	AA	AA	AA	AA	AA	AA	AA	AA	AA	AA
10257566	A/G	CA1	8928424	.	.	.	.	.	.	.	GG	NN	GG	GG	GG	GG	NN	GG	GG	AA	GG	GG	GG	GG	GG	GG	GG	AA	GG	GG	AA	AA	GG	GG	GG	GG	GG	AA	NN	NN	AA	GG	AA	AA	AA	AA	GG	GG	GG
10260170	A/G	CA1	8938127	.	.	.	.	.	.	.	AA	AA	AA	AA	AA	AA	AA	AA	AA	GG	AA	AA	AA	AA	AA	AA	AA	GG	AA	AA	GG	GG	AA	AA	AA	AA	AA	GG	AA	AA	GG	AA	GG	GG	GG	GG	AA	AA	AA
10268186|F|0-34:G>A-34:G>A	A/G	CA1	8938457	.	.	.	.	.	.	.	AA	AA	AA	AA	AA	AA	AA	AA	AA	GG	AA	AA	AA	AA	AA	AA	AA	GG	AA	AA	GG	GG	AA	AA	AA	AA	AA	GG	AA	AA	GG	AA	GG	GG	GG	GG	AA	AA	AA
35487394|F|0-8:T>C-8:T>C	A/G	CA1	8942100	.	.	.	.	.	.	.	GG	GG	GG	GG	GG	GG	GG	GG	GG	AA	GG	GG	GG	GG	GG	GG	GG	AA	GG	GG	AG	AA	GG	GG	GG	GG	GG	AA	GG	GG	AA	GG	AA	AG	AA	AA	GG	GG	GG
46214190|F|0-15:T>C-15:T>C	A/G	CA1	8968693	.	.	.	.	.	.	.	AA	AA	AA	NN	AA	AA	AA	AA	AA	GG	NN	AA	AA	AA	AA	AA	AA	GG	AA	AA	GG	GG	NN	AA	AA	AA	NN	GG	AA	AA	GG	AA	GG	GG	GG	GG	AA	AA	AA
46214190|F|0-28:C>T-28:C>T	A/G	CA1	8968693	.	.	.	.	.	.	.	GG	NN	GG	GG	GG	GG	NN	NN	GG	AA	GG	GG	GG	GG	GG	GG	GG	AG	GG	GG	AG	AG	GG	GG	GG	GG	GG	AG	GG	GG	AG	GG	AG	AG	AG	AG	GG	GG	GG
10260145	A/G	CA1	8993563	.	.	.	.	.	.	.	AA	AA	AA	AA	AA	AA	AA	AA	AA	GG	AA	AA	AA	AA	AA	AA	AA	GG	AA	AA	GG	GG	AA	AA	AA	AA	AA	GG	AA	AA	GG	AA	GG	GG	GG	GG	AA	AA	AA
10260171	A/G	CA1	8993623	.	.	.	.	.	.	.	AA	AA	AA	AA	AA	AA	AA	AA	AA	GG	AA	AA	AA	AA	AA	AA	AA	GG	AA	AA	GG	GG	AA	NN	AA	AA	AA	GG	AA	AA	NN	AA	GG	NN	NN	GG	AA	AA	AA
10260131	A/G	CA1	9006228	.	.	.	.	.	.	.	GG	AA	AA	GG	AA	GG	AA	AA	AA	AA	AA	GG	GG	AA	AA	AA	AA	AA	AA	AA	AA	AA	AA	AA	AA	AA	AA	AA	AA	AA	AA	GG	AA	AA	AA	AA	AA	AA	AA
10265648|F|0-17:A>G-17:A>G	A/G	CA1	9029597	.	.	.	.	.	.	.	GG	GG	GG	GG	GG	GG	GG	GG	GG	AA	GG	GG	GG	GG	GG	GG	GG	AA	GG	GG	AA	AA	GG	GG	GG	GG	GG	AA	GG	GG	AA	GG	AA	AA	AA	AA	GG	GG	GG
10269597|F|0-54:T>C-54:T>C	A/G	CA1	9054962	.	.	.	.	.	.	.	AA	AA	AA	AA	AA	AA	AA	AA	AA	GG	AA	AA	AA	AA	AA	AA	AA	GG	AA	AA	GG	GG	AA	AA	AA	AA	AA	GG	AA	AA	GG	AA	GG	GG	GG	GG	AA	AA	AA
5826110	A/G	CA1	9054962	.	.	.	.	.	.	.	GG	AA	AA	GG	AA	NN	AA	AA	AA	GG	GG	GG	GG	AA	GG	NN	AA	GG	AA	AA	GG	GG	AA	AA	AA	GG	GG	GG	AA	AA	NN	GG	GG	GG	GG	GG	GG	GG	AA
10270126|F|0-14:C>T-14:C>T	A/G	CA1	9130809	.	.	.	.	.	.	.	GG	GG	GG	GG	GG	GG	GG	GG	GG	AA	GG	GG	GG	GG	GG	GG	GG	AA	GG	GG	AA	AA	GG	AA	GG	GG	GG	AA	GG	GG	AA	GG	AA	AA	AA	AA	GG	GG	GG
100010658|F|0-66:A>C-66:A>C	A/G	CA1	9131888	.	.	.	.	.	.	.	AA	AA	AA	AA	AA	AA	AA	AA	AA	AA	AA	AA	AA	AA	AA	AA	AA	AA	AA	NN	AA	AA	AA	AA	AA	AA	AA	AA	AA	AA	AA	AA	AA	AA	AA	AA	AA	AA	AA
10257861	A/G	CA1	9134635	.	.	.	.	.	.	.	GG	GG	GG	GG	GG	GG	GG	GG	GG	AA	GG	GG	GG	GG	GG	GG	GG	AA	GG	NN	AA	AA	GG	AA	GG	GG	NN	AA	NN	NN	AA	GG	AA	AA	AA	AA	GG	GG	GG
10264275|F|0-7:A>G-7:A>G	A/G	CA1	9144683	.	.	.	.	.	.	.	AA	AA	AA	AA	AA	AA	AA	AA	AA	AA	AA	AA	AA	AA	AA	AA	AA	AA	AA	AA	AA	AA	AA	AA	AA	AA	AA	AA	AA	AA	AA	AA	AA	AA	AA	AA	AA	AA	AA
30069919	A/G	CA1	9206551	.	.	.	.	.	.	.	GG	GG	GG	GG	GG	GG	GG	GG	GG	GG	GG	GG	GG	GG	GG	GG	NN	GG	GG	GG	GG	GG	GG	GG	GG	GG	GG	GG	GG	GG	GG	GG	GG	GG	GG	GG	GG	GG	GG
46342446|F|0-20:T>C-20:T>C	A/G	CA1	9216864	.	.	.	.	.	.	.	AA	AA	AA	AA	AA	AA	AA	AA	AA	AA	AA	AA	AA	AA	AA	AA	AA	AA	AA	AA	AA	AA	AA	AA	AA	AA	AA	AA	AA	AA	AA	AA	AA	AA	AA	AA	AA	AA	AA
100010586|F|0-6:T>C-6:T>C	A/G	CA1	9253854	.	.	.	.	.	.	.	GG	GG	GG	GG	GG	GG	GG	GG	GG	GG	GG	GG	GG	GG	GG	GG	GG	GG	GG	GG	GG	GG	GG	GG	GG	GG	GG	GG	GG	GG	GG	GG	GG	GG	GG	GG	GG	GG	GG
36361855	A/G	CA1	9264220	.	.	.	.	.	.	.	GG	GG	GG	GG	GG	GG	GG	GG	GG	GG	GG	GG	GG	GG	GG	GG	GG	GG	GG	GG	GG	GG	GG	GG	GG	GG	GG	GG	NN	GG	GG	GG	GG	GG	GG	GG	GG	GG	GG
36360681	A/G	CA1	9301378	.	.	.	.	.	.	.	GG	GG	GG	GG	GG	GG	GG	GG	GG	GG	GG	NN	GG	GG	GG	GG	GG	GG	GG	GG	NN	GG	GG	GG	GG	GG	GG	GG	GG	GG	GG	GG	GG	GG	GG	GG	GG	GG	GG
100010519|F|0-12:T>C-12:T>C	A/G	CA1	9316614	.	.	.	.	.	.	.	AA	AA	NN	AA	AA	AA	AA	AA	AA	AA	AA	AA	AA	AA	AA	AA	AA	AA	AA	AA	AA	AA	AA	AA	AA	AA	AA	AA	AA	AA	AA	AA	AA	AA	AA	AA	AA	AA	AA
10264399|F|0-39:T>C-39:T>C	A/G	CA1	9332272	.	.	.	.	.	.	.	AA	AA	AA	AA	AA	AA	AA	AA	AA	AA	AA	AA	AA	AA	AA	AA	AA	AA	AA	AA	AA	AA	AA	AA	AA	AA	AA	AA	AA	AA	AA	AA	AA	AA	AA	AA	AA	AA	AA
5825724|F|0-40:G>A-40:G>A	A/G	CA1	9345375	.	.	.	.	.	.	.	AA	AA	AA	AA	AA	AA	AA	AA	AA	GG	AA	AA	AA	AA	AA	AA	AA	AA	AA	AA	AA	AA	AA	AA	AA	AA	AA	AA	AA	AA	AA	AA	AA	AA	AA	AA	AA	AA	AA
10264465|F|0-17:T>G-17:T>G	A/G	CA1	9373222	.	.	.	.	.	.	.	AA	AA	AA	AA	AA	AA	AA	AA	AA	AA	AA	AA	AA	AA	AA	AA	AA	AA	AA	AA	AA	AA	AA	AA	AA	AA	AA	AA	AA	AA	AA	AA	AA	AA	AA	AA	AA	AA	AA
37048808|F|0-17:C>T-17:C>T	A/G	CA1	9373288	.	.	.	.	.	.	.	AA	AA	AA	AA	AA	AA	AA	AA	AA	AA	AA	AA	AA	AA	AA	AA	AA	AA	AA	AA	AA	AA	AA	AA	AA	AA	AA	AA	AA	AA	AA	AA	AA	AA	AA	AA	AA	AA	AA
10263555|F|0-6:G>A-6:G>A	A/G	CA1	9421144	.	.	.	.	.	.	.	AA	AA	AA	AA	AA	AA	AA	AA	AA	AA	AA	AA	AA	AA	AA	AA	AA	AA	AA	AA	AA	AA	AA	AA	AA	AA	AA	AA	AA	AA	AA	AA	AA	AA	AA	AA	AA	AA	AA
13147370|F|0-34:G>A-34:G>A	A/G	CA1	9424922	.	.	.	.	.	.	.	AA	AA	AA	AA	AA	AA	AA	AA	AA	AA	AA	AA	AA	AA	AA	AA	AA	AA	AA	AG	AA	AA	AA	AA	AA	AA	AA	AA	AA	AA	AA	AA	AA	AA	AA	AA	AA	AA	AA
30070159	A/G	CA1	9436593	.	.	.	.	.	.	.	GG	GG	GG	GG	GG	GG	GG	GG	GG	GG	GG	GG	GG	GG	GG	GG	GG	GG	GG	GG	GG	GG	GG	GG	GG	GG	GG	GG	GG	GG	GG	GG	GG	GG	GG	NN	GG	NN	GG
42025386	A/G	CA1	9437872	.	.	.	.	.	.	.	GG	NN	GG	GG	NN	GG	GG	NN	GG	GG	GG	GG	GG	GG	GG	GG	GG	GG	GG	GG	NN	GG	GG	GG	GG	GG	GG	GG	GG	GG	GG	GG	GG	GG	GG	GG	NN	GG	NN
13147470	A/G	CA1	9461728	.	.	.	.	.	.	.	GG	GG	GG	GG	GG	GG	GG	GG	GG	GG	GG	GG	GG	GG	GG	GG	GG	GG	GG	GG	GG	GG	GG	GG	GG	GG	GG	GG	GG	GG	GG	GG	GG	GG	GG	GG	GG	GG	GG
46213731	A/G	CA1	9464979	.	.	.	.	.	.	.	GG	GG	NN	GG	GG	NN	GG	GG	GG	GG	GG	GG	GG	GG	GG	GG	GG	GG	GG	GG	GG	GG	GG	GG	GG	GG	GG	GG	NN	NN	GG	GG	GG	NN	NN	GG	GG	GG	GG
35488073	A/G	CA1	9519308	.	.	.	.	.	.	.	GG	GG	GG	GG	GG	GG	GG	GG	NN	GG	GG	GG	GG	GG	GG	NN	GG	GG	GG	GG	NN	GG	GG	NN	GG	GG	GG	GG	GG	GG	GG	GG	GG	GG	GG	GG	GG	GG	GG
50759412	A/G	CA1	9576164	.	.	.	.	.	.	.	GG	GG	GG	GG	GG	NN	GG	GG	GG	GG	GG	NN	GG	GG	GG	NN	GG	GG	GG	NN	GG	GG	GG	GG	GG	GG	GG	GG	GG	NN	NN	GG	GG	GG	GG	NN	GG	GG	GG
47928283|F|0-45:T>C-45:T>C	A/G	CA1	9656497	.	.	.	.	.	.	.	AA	AA	AA	AA	AA	AA	AA	AA	AA	AA	AA	AA	AA	AA	AA	AA	AA	AA	AA	AA	AA	AA	AA	AA	AA	NN	AA	AA	AA	AA	AA	AA	AA	NN	AA	AA	AA	AA	AA
10265375|F|0-26:G>T-26:G>T	A/G	CA1	9687371	.	.	.	.	.	.	.	GG	GG	GG	GG	GG	GG	GG	GG	GG	GG	GG	GG	GG	GG	GG	GG	GG	GG	GG	GG	GG	GG	GG	GG	GG	GG	GG	GG	GG	GG	GG	GG	GG	GG	GG	GG	GG	GG	GG
10266264|F|0-21:G>A-21:G>A	A/G	CA1	9695355	.	.	.	.	.	.	.	AA	AA	AA	AA	AA	AA	AA	AA	AA	AA	AA	AA	AA	AA	AA	AA	AA	AA	AA	AA	AA	AA	AA	AA	AA	AA	AA	AA	AA	AA	AA	AA	AA	AA	AA	AA	AA	AA	AA
10259442	A/G	CA1	9763099	.	.	.	.	.	.	.	GG	GG	GG	GG	GG	GG	GG	GG	GG	GG	GG	GG	GG	GG	GG	GG	GG	GG	GG	GG	GG	GG	GG	GG	GG	GG	GG	GG	GG	GG	GG	GG	GG	GG	GG	GG	GG	GG	GG
10269029|F|0-28:A>G-28:A>G	A/G	CA1	9799148	.	.	.	.	.	.	.	AA	AA	AA	AA	AA	AA	AA	AA	AA	AA	AA	AA	AA	AA	AA	AA	AA	AA	AA	AA	AA	AA	AA	AA	AA	AA	AA	AA	AA	AA	AA	AA	AA	AA	AA	AA	AA	AA	AA
10269029	A/G	CA1	9799148	.	.	.	.	.	.	.	GG	GG	GG	GG	GG	GG	GG	GG	GG	GG	GG	GG	GG	GG	GG	GG	GG	GG	GG	GG	NN	GG	GG	GG	GG	GG	GG	GG	GG	GG	NN	GG	GG	GG	GG	GG	GG	GG	GG
10266272|F|0-62:C>T-62:C>T	A/G	CA1	9806553	.	.	.	.	.	.	.	AA	AA	AA	AA	AA	AA	AA	AA	AA	AA	AG	AA	AA	AA	AA	AA	AA	AA	AA	AA	AA	AA	AA	AA	AA	AA	AA	AA	AA	AA	AA	AA	AA	AA	AA	AA	AA	AA	AA
10258457	A/G	CA1	9842641	.	.	.	.	.	.	.	GG	GG	GG	GG	GG	GG	NN	GG	GG	NN	GG	GG	GG	GG	GG	GG	GG	GG	GG	GG	GG	GG	GG	GG	GG	GG	GG	GG	GG	GG	NN	GG	GG	GG	GG	GG	GG	GG	GG
23887318|F|0-31:T>G-31:T>G	A/G	CA1	9882548	.	.	.	.	.	.	.	AA	AA	AA	AA	AA	AA	AA	AA	AA	AA	AA	AA	AA	AA	AA	AA	AA	AA	AA	AA	AA	AA	AA	AA	AA	AA	AA	AA	AA	AA	AA	AA	AA	AA	AA	AA	AA	AA	AA
100011042|F|0-48:T>C-48:T>C	A/G	CA1	9889647	.	.	.	.	.	.	.	GG	NN	GG	NN	GG	GG	GG	GG	GG	GG	GG	GG	NN	GG	GG	GG	NN	GG	GG	GG	GG	GG	NN	GG	GG	GG	GG	GG	GG	GG	GG	GG	GG	NN	GG	GG	GG	GG	GG
10263683|F|0-30:G>T-30:G>T	A/G	CA1	9902873	.	.	.	.	.	.	.	GG	GG	GG	GG	GG	GG	GG	GG	GG	GG	GG	GG	GG	GG	GG	GG	GG	GG	GG	GG	GG	GG	GG	GG	GG	GG	GG	GG	GG	GG	GG	GG	GG	GG	GG	GG	GG	GG	GG
36360072|F|0-17:C>A-17:C>A	A/G	CA1	9905744	.	.	.	.	.	.	.	AA	AA	AA	AA	AA	AA	AA	AA	AA	AA	AA	AA	AG	AA	AA	AA	AA	AA	AA	AA	AA	AA	AA	AA	AA	AA	AA	AA	AA	AA	AA	AA	AA	AA	AA	AA	AA	AA	AA
23885693	A/G	CA1	9947075	.	.	.	.	.	.	.	GG	NN	GG	GG	GG	GG	GG	GG	GG	GG	GG	GG	GG	GG	GG	NN	GG	GG	NN	GG	GG	GG	GG	GG	GG	GG	GG	GG	GG	NN	GG	GG	GG	NN	NN	GG	GG	GG	GG
30068500|F|0-36:A>C-36:A>C	A/G	CA1	9947672	.	.	.	.	.	.	.	AA	AA	AA	AA	AA	AA	AA	AA	AA	AA	AA	AA	AA	AA	AA	AA	AA	AA	AA	AA	AA	AA	AA	AA	AA	AA	AA	AA	AA	AA	AA	AA	AA	AA	AA	AA	AA	AA	AA
10265569|F|0-52:C>G-52:C>G	A/G	CA1	10015088	.	.	.	.	.	.	.	AA	AA	AA	AA	AA	AA	AA	AA	AA	AA	AA	AA	AA	AA	AA	AA	AA	AA	AA	AA	AA	AA	AA	AA	AA	AA	AA	AA	AA	AA	AA	AA	AA	AA	AA	AA	AA	AA	AA
10265569	A/G	CA1	10015088	.	.	.	.	.	.	.	GG	NN	GG	GG	GG	GG	GG	GG	GG	GG	GG	GG	GG	GG	GG	GG	GG	GG	GG	GG	NN	GG	GG	GG	GG	GG	GG	GG	GG	GG	GG	GG	GG	NN	NN	GG	GG	GG	GG
5825811|F|0-11:G>A-11:G>A	A/G	CA1	10031996	.	.	.	.	.	.	.	AA	AA	AA	AA	AA	AA	AA	AA	AA	AA	AA	AA	AA	AA	AA	AA	AA	AA	AA	AA	AA	AA	AA	AA	AA	AA	AA	AA	AA	AA	AA	AA	AA	AA	AA	AA	AA	AA	AA
5825811|F|0-44:T>C-44:T>C	A/G	CA1	10031996	.	.	.	.	.	.	.	AA	AA	AA	AA	AA	AA	AA	AA	AA	AA	AA	AA	AA	AA	AA	AA	AA	AA	AA	AA	AA	AA	AA	AA	AA	AA	AA	AA	AA	AA	AA	AA	AA	AA	AA	AA	AA	AA	AA
35486382|F|0-30:A>C-30:A>C	A/G	CA1	10032062	.	.	.	.	.	.	.	GG	GG	GG	GG	GG	GG	GG	GG	GG	GG	GG	GG	GG	GG	GG	GG	GG	GG	GG	GG	GG	GG	GG	GG	GG	GG	GG	GG	GG	GG	GG	GG	GG	GG	GG	GG	GG	GG	GG
36361674|F|0-29:A>C-29:A>C	A/G	CA1	10041729	.	.	.	.	.	.	.	AA	AA	AA	AA	AA	AA	AA	AA	AA	AA	AA	AA	AA	AA	AA	AA	AA	AA	AA	AA	AA	AA	AA	AA	AA	AA	AA	AA	AA	AA	AA	AA	AA	AA	AA	AA	AA	AA	AA
10267637|F|0-52:T>A-52:T>A	A/G	CA1	10060648	.	.	.	.	.	.	.	AA	AA	AA	AA	AA	AA	AA	AA	AA	AA	AA	NN	AA	AA	AA	AA	AA	AA	AA	AA	AA	AA	AA	AA	AA	AA	AA	AA	AA	AA	AA	AA	AA	AA	AA	AA	AA	AA	AA
47928694|F|0-50:T>A-50:T>A	A/G	CA1	10060706	.	.	.	.	.	.	.	AA	AA	AA	AA	AA	AA	AA	AA	AA	AA	AA	AA	AA	AA	AA	AA	AA	AA	AA	AA	AA	AA	AA	AA	AA	AA	AA	AA	AA	AA	AA	AA	AA	AA	AA	AA	AA	AA	AA
36361085|F|0-17:T>A-17:T>A	A/G	CA1	10120638	.	.	.	.	.	.	.	AA	AA	AA	AA	AA	AA	AA	AA	AA	AA	AA	AA	AA	AA	AA	AA	AA	AA	AA	AA	AA	AA	AA	AA	AA	AA	AA	AA	AA	AA	AA	AA	AA	AA	AA	AA	AA	AA	AA
36361085	A/G	CA1	10120638	.	.	.	.	.	.	.	GG	GG	GG	GG	GG	GG	GG	GG	GG	GG	GG	GG	GG	GG	GG	GG	GG	GG	GG	GG	GG	GG	GG	GG	GG	GG	GG	GG	GG	GG	NN	GG	GG	GG	GG	GG	GG	NN	GG
10265831	A/G	CA1	10120704	.	.	.	.	.	.	.	NN	GG	GG	GG	GG	GG	GG	GG	GG	NN	GG	GG	GG	GG	GG	GG	GG	GG	GG	GG	GG	GG	GG	GG	GG	GG	GG	GG	GG	GG	GG	GG	GG	GG	GG	GG	GG	GG	GG
10258865	A/G	CA1	10166577	.	.	.	.	.	.	.	GG	GG	GG	GG	GG	GG	GG	GG	GG	GG	GG	GG	GG	GG	GG	GG	GG	GG	GG	GG	GG	GG	GG	GG	GG	GG	GG	GG	GG	GG	NN	GG	GG	NN	GG	GG	GG	GG	NN
37048518	A/G	CA1	10204604	.	.	.	.	.	.	.	GG	GG	GG	GG	GG	GG	GG	NN	GG	GG	NN	GG	GG	GG	GG	NN	NN	GG	GG	GG	GG	GG	GG	GG	GG	NN	GG	GG	NN	GG	GG	GG	GG	GG	GG	GG	GG	GG	GG
29966582	A/G	CA1	10242863	.	.	.	.	.	.	.	GG	GG	GG	GG	GG	GG	GG	GG	GG	GG	GG	GG	GG	GG	GG	GG	NN	GG	GG	GG	GG	GG	NN	GG	GG	NN	GG	GG	NN	GG	GG	GG	GG	GG	NN	GG	GG	GG	GG
10259228|F|0-9:C>T-9:C>T	A/G	CA1	10265489	.	.	.	.	.	.	.	AA	AA	AA	AA	AA	AA	AA	AA	AA	AA	AA	AA	AA	AA	AA	AA	AA	AA	AA	AA	AA	AA	AA	AA	AA	AA	AA	AA	AA	AA	AA	AA	AA	AA	AA	AA	AA	AA	AA
29967074	A/G	CA1	10340003	.	.	.	.	.	.	.	GG	GG	GG	GG	GG	GG	GG	GG	GG	GG	GG	GG	GG	GG	GG	GG	GG	GG	GG	GG	GG	GG	GG	GG	GG	GG	GG	GG	GG	GG	GG	GG	GG	GG	GG	GG	GG	GG	GG
10266074	A/G	CA1	10358526	.	.	.	.	.	.	.	GG	NN	GG	GG	GG	GG	GG	GG	GG	GG	GG	GG	GG	GG	GG	GG	NN	GG	GG	GG	GG	GG	GG	GG	GG	GG	GG	GG	NN	GG	NN	GG	GG	GG	GG	GG	GG	GG	GG
37048312|F|0-27:T>G-27:T>G	A/G	CA1	10395657	.	.	.	.	.	.	.	AA	AA	AA	AA	AA	AA	AA	AA	AA	AA	AA	AA	AA	AA	AA	AA	AA	AA	AA	AA	AA	AA	AA	AA	AA	AA	AA	AA	AA	AA	AA	AA	AA	AA	AA	AA	AA	AA	AA
37049603	A/G	CA1	10412975	.	.	.	.	.	.	.	GG	GG	GG	GG	GG	GG	GG	GG	GG	GG	GG	GG	GG	GG	GG	GG	GG	GG	GG	GG	GG	GG	GG	GG	GG	GG	GG	GG	GG	GG	GG	GG	GG	GG	GG	GG	GG	GG	GG
100010740|F|0-51:A>C-51:A>C	A/G	CA1	10435613	.	.	.	.	.	.	.	GG	GG	GG	GG	NN	GG	GG	GG	GG	GG	GG	GG	GG	GG	GG	NN	GG	GG	GG	GG	GG	NN	GG	GG	GG	GG	GG	GG	GG	GG	NN	GG	GG	GG	GG	GG	GG	GG	GG
10267361	A/G	CA1	10435679	.	.	.	.	.	.	.	GG	GG	GG	NN	GG	GG	GG	GG	GG	GG	GG	GG	GG	GG	GG	GG	GG	GG	GG	GG	GG	GG	GG	GG	GG	GG	GG	GG	NN	NN	GG	GG	GG	GG	GG	GG	GG	GG	GG
10258981|F|0-41:C>G-41:C>G	A/G	CA1	10466473	.	.	.	.	.	.	.	AA	AA	AA	AA	AA	AA	AA	AA	AA	AA	AA	AA	AA	AA	AA	AA	AA	AA	AA	AA	AA	AA	AA	AA	AA	AA	AA	AA	AA	AA	AA	AA	AA	AA	AA	AA	AA	AA	AA
37048588	A/G	CA1	10467184	.	.	.	.	.	.	.	GG	GG	NN	GG	GG	NN	GG	GG	GG	GG	GG	GG	GG	GG	GG	GG	GG	GG	GG	GG	GG	NN	GG	GG	GG	GG	NN	GG	NN	NN	GG	GG	GG	NN	GG	GG	GG	GG	GG
42025909	A/G	CA1	10471210	.	.	.	.	.	.	.	GG	GG	GG	GG	GG	GG	GG	GG	GG	NN	NN	GG	GG	GG	GG	GG	GG	GG	GG	GG	GG	GG	GG	GG	GG	NN	NN	GG	GG	GG	GG	NN	GG	GG	NN	GG	GG	NN	GG
10265789|F|0-60:C>G-60:C>G	A/G	CA1	10471276	.	.	.	.	.	.	.	AA	AA	AA	AA	AA	AA	AA	AA	AA	AA	AA	AA	AA	AA	AA	AA	AA	AA	AA	AA	AA	AA	AA	AA	AA	AA	AA	AA	AA	AA	AA	AA	AA	AA	AA	AA	AA	AA	AA
10265789	A/G	CA1	10471276	.	.	.	.	.	.	.	GG	GG	GG	GG	GG	GG	GG	GG	GG	GG	NN	GG	GG	GG	GG	GG	GG	GG	GG	GG	GG	GG	GG	GG	GG	GG	GG	GG	GG	GG	GG	GG	GG	GG	GG	GG	GG	GG	GG
46213326	A/G	CA1	10480329	.	.	.	.	.	.	.	GG	GG	GG	GG	GG	GG	GG	GG	GG	GG	GG	GG	GG	GG	GG	GG	NN	GG	GG	GG	GG	GG	GG	GG	GG	GG	GG	GG	GG	GG	GG	GG	GG	NN	NN	GG	GG	GG	GG
23888425	A/G	CA1	10493778	.	.	.	.	.	.	.	GG	NN	GG	GG	GG	GG	NN	GG	GG	GG	GG	GG	NN	GG	GG	GG	GG	GG	GG	GG	NN	GG	GG	GG	GG	GG	GG	GG	GG	GG	GG	GG	GG	GG	GG	GG	GG	GG	GG
36360373	A/G	CA1	10506712	.	.	.	.	.	.	.	GG	GG	GG	NN	GG	NN	GG	GG	GG	NN	GG	GG	GG	GG	GG	GG	GG	GG	GG	GG	GG	GG	GG	GG	GG	GG	GG	GG	GG	NN	GG	GG	GG	GG	NN	GG	GG	NN	GG
5825197	A/G	CA1	10544644	.	.	.	.	.	.	.	GG	GG	GG	GG	GG	GG	GG	GG	GG	GG	GG	NN	GG	GG	GG	GG	GG	GG	GG	NN	GG	GG	GG	GG	GG	NN	GG	GG	NN	GG	GG	GG	GG	NN	NN	GG	GG	GG	GG
23888758	A/G	CA1	10614576	.	.	.	.	.	.	.	GG	GG	GG	NN	GG	GG	NN	GG	GG	GG	GG	GG	GG	GG	GG	GG	GG	GG	GG	GG	GG	GG	GG	GG	GG	GG	GG	GG	GG	NN	GG	GG	GG	NN	GG	GG	GG	NN	GG
37048105	A/G	CA1	10646916	.	.	.	.	.	.	.	GG	GG	GG	GG	GG	GG	GG	GG	GG	GG	NN	NN	GG	GG	GG	GG	GG	GG	GG	GG	GG	GG	GG	GG	GG	GG	GG	GG	GG	NN	NN	NN	GG	GG	GG	GG	GG	GG	GG
36362156|F|0-58:C>G-58:C>G	A/G	CA1	10646982	.	.	.	.	.	.	.	AA	AA	AA	AA	AA	AA	AA	AA	AA	AA	AA	AA	AA	AA	AA	AA	AA	AA	AA	AA	AA	AA	AA	AA	AA	AA	AA	AA	AA	AA	AA	AA	AA	AA	AA	AA	AA	AA	AA
10269638|F|0-10:G>A-10:G>A	A/G	CA1	10657896	.	.	.	.	.	.	.	AA	AA	AA	AA	AA	AA	AA	AA	AA	AA	AA	AA	AA	AA	AA	AA	AA	AA	AA	AA	AA	AA	AA	AA	AA	AA	AA	AA	AA	AA	AA	AA	AA	AA	AA	AA	AA	AA	AA
10269638	A/G	CA1	10657896	.	.	.	.	.	.	.	GG	GG	GG	GG	GG	GG	GG	GG	GG	GG	NN	GG	GG	GG	GG	GG	GG	GG	GG	GG	GG	GG	GG	GG	GG	GG	GG	GG	GG	GG	NN	GG	GG	GG	GG	GG	GG	GG	GG
100010113|F|0-10:G>T-10:G>T	A/G	CA1	10657962	.	.	.	.	.	.	.	AA	AA	AA	AA	AA	AA	AA	AA	AA	AA	AA	AA	AA	AA	AA	AA	AA	AA	AA	AA	AA	AA	AA	AA	AA	AA	AA	AA	AA	AA	AA	AA	AA	AA	AA	AA	AA	AA	AA
40899366|F|0-59:G>T-59:G>T	A/G	CA1	10658133	.	.	.	.	.	.	.	AA	AA	AA	AA	AA	AA	AA	AA	AA	AA	AA	AA	AA	AA	AA	AA	AA	AA	AA	AA	AA	AA	AA	AA	AA	AA	AA	AA	AA	AA	AA	AA	AA	AA	AA	AA	AA	AG	AA
10269639|F|0-21:C>A-21:C>A	A/G	CA1	10682616	.	.	.	.	.	.	.	AA	AA	AA	AA	AA	AA	AA	AA	AA	AA	AA	AA	AA	AA	AA	AA	AA	AA	AA	AA	AA	AA	AA	AA	AA	AA	AA	AA	AA	AA	AA	AA	AA	AA	AA	AA	AA	AA	AA
10269639	A/G	CA1	10682616	.	.	.	.	.	.	.	GG	GG	GG	GG	GG	GG	GG	GG	GG	GG	GG	NN	GG	GG	GG	NN	GG	GG	GG	GG	GG	GG	GG	GG	GG	GG	GG	GG	GG	GG	GG	GG	GG	GG	GG	GG	GG	GG	GG
37048930	A/G	CA1	10694432	.	.	.	.	.	.	.	GG	GG	NN	NN	GG	NN	GG	GG	GG	GG	GG	GG	GG	GG	GG	GG	NN	GG	GG	NN	GG	GG	GG	GG	NN	GG	NN	GG	NN	GG	NN	GG	GG	GG	NN	GG	GG	GG	GG
10266018|F|0-56:A>C-56:A>C	A/G	CA1	10694498	.	.	.	.	.	.	.	AA	AA	AA	AA	AA	AA	AA	AA	AA	AA	AA	AA	AA	AA	AA	AA	AA	AA	AA	AA	AA	AA	AA	AA	AA	AA	AA	AA	AA	AA	AA	AA	AA	AA	AA	AA	AA	AA	AA
10259447	A/G	CA1	10723958	.	.	.	.	.	.	.	GG	GG	GG	GG	GG	GG	GG	GG	GG	GG	GG	GG	GG	GG	GG	GG	GG	NN	GG	GG	GG	GG	GG	GG	GG	GG	GG	GG	GG	GG	GG	GG	GG	GG	GG	GG	GG	GG	GG
37048165	A/G	CA1	10745863	.	.	.	.	.	.	.	GG	GG	GG	NN	GG	GG	GG	GG	GG	GG	GG	GG	GG	GG	GG	NN	NN	GG	GG	NN	GG	NN	GG	GG	NN	GG	NN	GG	NN	NN	GG	NN	GG	NN	NN	GG	GG	NN	GG
50759897	A/G	CA1	10781781	.	.	.	.	.	.	.	GG	GG	GG	GG	GG	GG	GG	GG	GG	GG	NN	GG	GG	GG	GG	GG	GG	GG	GG	GG	GG	GG	GG	GG	GG	GG	GG	GG	GG	GG	GG	GG	GG	GG	GG	GG	GG	GG	GG
37049450	A/G	CA1	10781838	.	.	.	.	.	.	.	GG	GG	GG	GG	GG	GG	GG	NN	GG	GG	GG	GG	GG	GG	GG	GG	GG	GG	GG	GG	GG	GG	GG	GG	GG	GG	GG	GG	GG	GG	GG	GG	GG	GG	GG	GG	GG	GG	GG
10267688	A/G	CA1	10819280	.	.	.	.	.	.	.	GG	GG	GG	NN	GG	GG	GG	GG	GG	GG	GG	GG	GG	GG	GG	GG	GG	GG	GG	GG	GG	GG	GG	GG	GG	GG	GG	GG	GG	GG	GG	GG	GG	GG	GG	GG	GG	GG	GG
29967738	A/G	CA1	10826924	.	.	.	.	.	.	.	GG	GG	GG	GG	GG	GG	GG	GG	GG	NN	GG	GG	GG	GG	GG	GG	GG	GG	GG	GG	GG	GG	GG	GG	GG	GG	GG	GG	GG	GG	GG	GG	GG	GG	NN	GG	GG	GG	GG
36361681|F|0-17:C>A-17:C>A	A/G	CA1	10826990	.	.	.	.	.	.	.	AA	AA	AA	AA	AA	AA	AA	AA	AA	AA	AA	AA	AA	AA	AA	AA	AA	AA	AA	AA	AA	AA	AA	AA	AA	AA	AA	AA	AA	AA	AA	AA	AA	AA	AA	AA	AA	AA	AA
36361681	A/G	CA1	10826990	.	.	.	.	.	.	.	GG	GG	GG	NN	GG	GG	NN	GG	GG	GG	GG	GG	GG	GG	GG	GG	NN	GG	GG	GG	GG	GG	NN	GG	GG	GG	NN	GG	NN	GG	GG	GG	GG	GG	GG	NN	GG	NN	GG
5826227|F|0-35:C>T-35:C>T	A/G	CA1	10836239	.	.	.	.	.	.	.	AA	AA	AA	AA	AA	AA	AA	AA	AA	AA	AA	AA	AA	AA	AA	AA	AA	AA	AA	AA	AA	AA	AA	AA	AA	AA	AA	AA	AA	AA	AA	AA	AA	AA	AA	AA	AA	AA	AA
23887654	A/G	CA1	10839928	.	.	.	.	.	.	.	GG	GG	GG	GG	GG	GG	GG	GG	GG	GG	GG	NN	GG	GG	NN	GG	GG	GG	GG	GG	GG	GG	GG	NN	GG	GG	GG	GG	GG	NN	GG	GG	GG	GG	GG	GG	GG	GG	GG
13146241	A/G	CA1	10840566	.	.	.	.	.	.	.	GG	NN	GG	GG	GG	GG	GG	GG	GG	GG	GG	GG	GG	GG	GG	GG	NN	GG	GG	NN	GG	GG	GG	GG	NN	GG	GG	GG	GG	NN	GG	GG	GG	NN	GG	GG	GG	GG	GG
10264227	A/G	CA1	10857178	.	.	.	.	.	.	.	GG	GG	GG	GG	GG	GG	GG	GG	GG	GG	GG	GG	GG	GG	GG	GG	GG	GG	GG	GG	GG	GG	GG	GG	GG	GG	GG	GG	GG	GG	GG	GG	GG	GG	GG	GG	GG	GG	GG
42026952|F|0-46:C>T-46:C>T	A/G	CA1	10883736	.	.	.	.	.	.	.	GG	GG	GG	GG	GG	GG	GG	GG	GG	GG	GG	GG	GG	GG	GG	GG	GG	GG	GG	GG	GG	GG	GG	GG	GG	GG	GG	GG	GG	GG	GG	GG	GG	GG	GG	GG	GG	GG	GG
23887692	A/G	CA1	10884492	.	.	.	.	.	.	.	GG	GG	GG	GG	GG	GG	GG	GG	GG	GG	NN	GG	GG	GG	GG	GG	NN	GG	GG	GG	GG	GG	GG	GG	GG	GG	GG	GG	GG	GG	GG	GG	GG	GG	GG	GG	GG	GG	GG
23870784	A/G	CA1	10904436	.	.	.	.	.	.	.	GG	GG	GG	GG	GG	GG	GG	GG	NN	GG	GG	GG	GG	GG	GG	GG	GG	GG	GG	GG	GG	GG	GG	GG	GG	GG	GG	GG	GG	GG	GG	GG	GG	GG	GG	GG	GG	GG	GG
36360274	A/G	CA1	10911856	.	.	.	.	.	.	.	GG	GG	GG	NN	GG	GG	NN	GG	GG	GG	GG	GG	GG	GG	GG	GG	NN	GG	GG	NN	GG	GG	GG	GG	NN	GG	NN	GG	NN	NN	GG	GG	GG	NN	NN	NN	GG	NN	GG
5824564|F|0-28:A>C-28:A>C	A/G	CA1	10914658	.	.	.	.	.	.	.	AA	AA	AA	NN	AA	AA	AA	AA	AA	AA	AA	AA	AA	AA	AA	AA	AA	AA	AA	AA	AA	AA	AA	NN	AA	AA	AA	AA	AA	AA	AA	AA	AA	AA	AA	AA	AA	AA	AA
5824564	A/G	CA1	10914658	.	.	.	.	.	.	.	GG	GG	GG	AA	GG	GG	NN	NN	GG	GG	GG	GG	GG	GG	GG	GG	NN	GG	GG	GG	GG	GG	GG	AA	GG	GG	NN	GG	GG	GG	GG	GG	GG	GG	GG	GG	GG	GG	GG
5824563	A/G	CA1	10914658	.	.	.	.	.	.	.	AA	AA	AA	GG	AA	AA	AA	AA	AA	AA	AA	AA	AA	AA	AA	AA	AA	AA	AA	AA	AA	AA	AA	GG	AA	AA	AA	AA	AA	AA	AA	AA	AA	AA	AA	AA	AA	AA	AA
29631664|F|0-67:A>C-67:A>C	A/G	CA1	10954910	.	.	.	.	.	.	.	GG	GG	GG	GG	GG	GG	GG	GG	GG	GG	GG	GG	GG	GG	GG	GG	GG	GG	GG	NN	GG	GG	GG	GG	GG	GG	GG	GG	GG	GG	NN	GG	GG	GG	NN	GG	GG	GG	GG
10257896	A/G	CA1	10955345	.	.	.	.	.	.	.	GG	GG	GG	GG	GG	GG	GG	GG	GG	GG	GG	GG	GG	GG	GG	GG	GG	GG	GG	GG	GG	GG	GG	GG	GG	NN	GG	GG	GG	GG	NN	GG	GG	GG	GG	GG	GG	GG	GG
47928818	A/G	CA1	10955627	.	.	.	.	.	.	.	GG	GG	GG	GG	GG	GG	GG	GG	GG	NN	GG	NN	GG	GG	GG	GG	GG	GG	GG	GG	GG	GG	GG	GG	GG	GG	GG	GG	GG	GG	GG	GG	GG	GG	GG	GG	GG	GG	GG
10259028	A/G	CA1	10984597	.	.	.	.	.	.	.	GG	NN	NN	GG	GG	GG	GG	GG	GG	GG	GG	GG	GG	GG	GG	GG	GG	GG	GG	GG	GG	GG	GG	GG	GG	GG	GG	NN	GG	GG	GG	GG	GG	GG	GG	GG	GG	GG	GG
10264097|F|0-7:C>A-7:C>A	A/G	CA1	11000831	.	.	.	.	.	.	.	AA	AA	AA	AA	AA	AA	AA	AA	AA	AA	AA	AA	AA	AA	AA	AA	AA	AA	AA	AA	AA	AA	AA	AA	AA	AA	AA	AA	AA	AA	AA	AA	AA	AA	AA	AA	AA	AA	AA
5825213|F|0-40:C>A-40:C>A	A/G	CA1	11010071	.	.	.	.	.	.	.	AA	AA	AA	AA	AA	AA	AA	AA	AA	AA	AA	AA	AA	AA	AA	AA	AA	AA	AA	AA	AA	AA	AA	AA	AA	AA	AA	AA	AA	AA	AA	AA	AA	AA	AA	AA	AA	AA	AA
10258167	A/G	CA1	11015932	.	.	.	.	.	.	.	GG	GG	GG	GG	GG	GG	GG	GG	GG	GG	GG	GG	GG	GG	GG	GG	GG	GG	GG	GG	GG	GG	GG	NN	GG	NN	NN	GG	GG	NN	NN	GG	GG	GG	GG	GG	GG	GG	GG
15979436|F|0-42:A>T-42:A>T	A/G	CA1	11043323	.	.	.	.	.	.	.	AA	AA	AA	AA	AA	AA	AA	AA	AA	AA	AA	AA	AA	AA	AA	AA	AA	AA	AA	AA	AA	AA	AA	AA	AA	AA	AA	AA	NN	AA	AA	AA	AA	AA	AA	AA	AA	AA	AA
52861220	A/G	CA1	11043389	.	.	.	.	.	.	.	GG	GG	GG	GG	GG	GG	GG	GG	GG	GG	GG	GG	GG	GG	GG	GG	GG	GG	GG	GG	NN	GG	GG	NN	GG	GG	GG	GG	GG	GG	GG	GG	NN	NN	GG	GG	GG	GG	GG
15979658|F|0-39:G>T-39:G>T	A/G	CA1	11056407	.	.	.	.	.	.	.	GG	GG	GG	GG	GG	GG	GG	GG	GG	GG	GG	GG	GG	GG	GG	GG	GG	GG	GG	GG	GG	GG	GG	GG	GG	GG	GG	GG	GG	GG	GG	GG	GG	NN	GG	GG	GG	GG	GG
13146071	A/G	CA1	11101595	.	.	.	.	.	.	.	GG	GG	GG	GG	GG	GG	GG	GG	GG	GG	GG	GG	GG	GG	GG	GG	GG	GG	GG	GG	GG	GG	GG	GG	GG	GG	GG	GG	GG	NN	GG	GG	GG	GG	GG	GG	GG	GG	GG
23888890	A/G	CA1	11107665	.	.	.	.	.	.	.	GG	GG	NN	GG	GG	GG	NN	GG	GG	GG	GG	GG	GG	GG	GG	GG	GG	GG	GG	GG	NN	GG	GG	NN	GG	GG	GG	NN	GG	GG	GG	GG	GG	GG	GG	GG	GG	GG	GG
5825414|F|0-44:G>A-44:G>A	A/G	CA1	11110172	.	.	.	.	.	.	.	AA	AA	AA	AA	AA	AA	AA	AA	AA	AA	AA	AA	AA	AA	AA	AA	AA	AA	AA	AA	AA	AA	AA	AA	AA	AA	AA	AA	AA	AA	AA	AA	AA	AA	AA	AA	AA	AA	AA
23884861	A/G	CA1	11125659	.	.	.	.	.	.	.	GG	GG	GG	GG	GG	GG	GG	GG	GG	GG	GG	GG	GG	GG	GG	GG	GG	GG	GG	GG	GG	GG	GG	GG	GG	GG	GG	GG	GG	NN	GG	NN	GG	NN	GG	GG	GG	GG	GG
23870927|F|0-60:G>C-60:G>C	A/G	CA1	11182758	.	.	.	.	.	.	.	GG	GG	GG	GG	GG	GG	GG	GG	GG	GG	GG	GG	GG	GG	GG	GG	GG	GG	GG	GG	GG	GG	GG	GG	GG	GG	GG	GG	GG	NN	GG	GG	GG	GG	GG	GG	GG	GG	GG
30068950|F|0-31:A>C-31:A>C	A/G	CA1	11250773	.	.	.	.	.	.	.	AA	AA	AA	AA	AA	AA	AA	AA	AA	AA	AA	AA	AA	AA	AA	AA	AA	AA	AA	AA	AA	AA	AA	AA	AA	AA	AA	AA	AA	AA	AA	AA	AA	AA	AA	AA	AA	AA	AA
5824725	A/G	CA1	11290360	.	.	.	.	.	.	.	AA	AA	AA	AA	AA	AA	AA	AA	AA	GG	AA	GG	GG	AA	AA	AA	AA	AA	AA	AA	GG	NN	AA	AA	AA	AA	GG	AA	AA	AA	AA	AA	AA	AA	AA	AA	AA	GG	NN
5824601|F|0-10:T>G-10:T>G	A/G	CA1	11290426	.	.	.	.	.	.	.	NN	NN	NN	NN	NN	NN	NN	NN	NN	AA	NN	AA	AA	NN	NN	NN	NN	NN	NN	NN	AA	AA	NN	NN	NN	NN	AA	NN	NN	NN	NN	NN	NN	NN	NN	NN	NN	AA	AA
37048303	A/G	CA1	11304195	.	.	.	.	.	.	.	GG	GG	GG	GG	GG	GG	GG	GG	GG	GG	GG	GG	GG	GG	GG	GG	GG	GG	GG	NN	GG	GG	GG	NN	GG	NN	NN	GG	NN	NN	GG	GG	GG	NN	GG	GG	GG	GG	GG
5825568|F|0-48:A>G-48:A>G	A/G	CA1	11339523	.	.	.	.	.	.	.	AA	AA	AA	AA	AA	AA	AA	AA	AA	GG	AA	GG	GG	AA	AA	AA	AA	AA	AA	AA	GG	GG	AA	AA	AA	AA	GG	AA	AA	AA	AA	AA	AA	AA	AA	AA	AA	GG	GG
5824549	A/G	CA1	11339820	.	.	.	.	.	.	.	AA	AA	AA	AA	AA	AA	AA	AA	AA	NN	AA	GG	GG	AA	AA	AA	AA	AA	AA	AA	GG	GG	AA	AA	AA	AA	GG	AA	AA	AA	AA	AA	AA	AA	AA	AA	AA	GG	GG
5824560	A/G	CA1	11343873	.	.	.	.	.	.	.	AA	AA	AA	AA	AA	AA	AA	AA	AA	GG	AA	GG	GG	AA	AA	AA	AA	AA	AA	AA	GG	GG	AA	AA	AA	AA	GG	AA	AA	AA	AA	AA	AA	AA	AA	AA	AA	GG	GG
5824891	A/G	CA1	11381152	.	.	.	.	.	.	.	GG	GG	GG	GG	GG	GG	GG	GG	GG	AA	GG	AA	AA	GG	GG	GG	GG	GG	GG	GG	AA	AA	GG	GG	GG	GG	AA	GG	GG	GG	GG	GG	GG	NN	GG	GG	GG	AA	AA
5824894	A/G	CA1	11381220	.	.	.	.	.	.	.	GG	GG	GG	GG	GG	NN	GG	GG	GG	AA	GG	AA	AA	GG	GG	GG	NN	GG	GG	NN	AA	AA	GG	GG	GG	GG	AA	GG	GG	NN	GG	GG	GG	GG	NN	GG	GG	AA	AA
5825272|F|0-31:A>G-31:A>G	A/G	CA1	11381627	.	.	.	.	.	.	.	GG	GG	GG	GG	GG	GG	GG	GG	GG	AA	GG	AA	AG	GG	GG	GG	GG	GG	GG	GG	AA	AA	GG	GG	AG	GG	AA	GG	GG	GG	GG	GG	GG	AG	GG	GG	GG	AA	AA
5825272	A/G	CA1	11381627	.	.	.	.	.	.	.	GG	GG	GG	NN	GG	GG	NN	GG	GG	GG	NN	GG	GG	GG	GG	NN	GG	GG	GG	NN	GG	NN	NN	NN	GG	GG	NN	GG	NN	NN	GG	GG	GG	NN	GG	GG	GG	NN	GG
5824690	A/G	CA1	11391483	.	.	.	.	.	.	.	AA	NN	NN	AA	AA	AA	AA	AA	AA	GG	AA	GG	GG	AA	AA	NN	AA	NN	AA	AA	GG	GG	AA	AA	AA	AA	GG	NN	AA	AA	AA	NN	AA	AA	AA	AA	AA	GG	GG
15979425|F|0-9:A>G-9:A>G	A/G	CA1	11392982	.	.	.	.	.	.	.	GG	GG	GG	NN	GG	GG	GG	GG	GG	AA	NN	AA	AA	GG	GG	GG	GG	GG	GG	NN	AA	AA	GG	GG	GG	GG	AA	GG	NN	GG	GG	GG	GG	GG	GG	GG	GG	AA	AA
35487568	A/G	CA1	11451661	.	.	.	.	.	.	.	GG	GG	GG	GG	GG	GG	GG	GG	GG	GG	GG	GG	GG	GG	GG	GG	NN	GG	GG	GG	GG	GG	GG	GG	GG	GG	GG	GG	GG	GG	NN	GG	GG	GG	GG	GG	GG	GG	NN
36360391	A/G	CA1	11451864	.	.	.	.	.	.	.	GG	NN	GG	GG	GG	GG	GG	GG	GG	NN	GG	GG	GG	GG	GG	GG	GG	GG	GG	GG	GG	GG	GG	GG	GG	GG	GG	GG	GG	GG	GG	GG	GG	GG	GG	GG	GG	GG	GG
10269033|F|0-21:A>G-21:A>G	A/G	CA1	11464728	.	.	.	.	.	.	.	AA	AA	AA	AA	AA	AA	AA	AA	AA	AA	AA	AA	AA	AA	AA	AA	AA	AA	AA	AA	AA	AA	AA	AA	AA	AA	AA	AA	AA	AA	AA	AA	AA	AA	AA	AA	AA	AA	AA
10264663|F|0-18:T>C-18:T>C	A/G	CA1	11494864	.	.	.	.	.	.	.	AA	AA	AA	AA	AA	AA	AA	AA	AA	AA	AA	AA	AA	AA	AA	AA	AA	AA	AA	AA	AA	AA	AA	AA	AA	AA	AA	AA	AA	AA	AA	AA	AA	AA	AA	AA	AA	AA	AA
10264663	A/G	CA1	11494864	.	.	.	.	.	.	.	GG	GG	GG	GG	GG	GG	GG	GG	GG	GG	GG	GG	GG	GG	GG	GG	GG	GG	GG	GG	GG	GG	GG	GG	GG	NN	GG	GG	GG	GG	GG	GG	GG	GG	NN	NN	GG	GG	GG
10268961|F|0-23:C>G-23:C>G	A/G	CA1	11570916	.	.	.	.	.	.	.	AA	AA	AA	AA	AA	AA	AA	AA	AA	AA	AA	AA	AA	AA	AA	AA	AA	AA	AA	AA	AA	AA	AA	AA	AA	AA	AA	AA	AA	AA	AA	AA	AA	AA	AA	AA	AA	AA	AA
10267607	A/G	CA1	11593422	.	.	.	.	.	.	.	GG	GG	GG	NN	GG	GG	GG	GG	GG	GG	GG	GG	GG	GG	GG	GG	GG	GG	GG	GG	GG	GG	GG	GG	GG	GG	GG	GG	GG	GG	NN	GG	GG	GG	GG	GG	GG	GG	GG
10264515	A/G	CA1	11599981	.	.	.	.	.	.	.	GG	GG	GG	GG	GG	GG	NN	GG	GG	GG	GG	GG	GG	GG	GG	GG	GG	GG	GG	GG	GG	GG	GG	GG	GG	GG	GG	GG	GG	GG	GG	GG	GG	GG	GG	GG	GG	NN	GG
100010883|F|0-9:G>A-9:G>A	A/G	CA1	11676725	.	.	.	.	.	.	.	AA	AA	AA	AA	AA	AA	AA	AA	AA	AA	AA	AA	AA	AA	AA	AA	AA	AA	AA	AA	AA	AA	AA	AA	AA	AA	AA	AA	AA	AA	AA	AA	AA	AA	AA	NN	AA	AA	AA
10267458	A/G	CA1	11743176	.	.	.	.	.	.	.	GG	GG	GG	GG	GG	GG	GG	NN	GG	GG	GG	NN	NN	GG	GG	GG	GG	GG	GG	GG	GG	GG	GG	GG	GG	GG	GG	GG	GG	GG	GG	GG	GG	GG	GG	GG	NN	GG	GG
10264359|F|0-18:G>C-18:G>C	A/G	CA1	11758851	.	.	.	.	.	.	.	GG	GG	GG	GG	GG	GG	GG	GG	GG	GG	GG	GG	GG	GG	GG	GG	GG	GG	GG	GG	GG	GG	GG	GG	GG	GG	GG	GG	GG	GG	GG	GG	GG	GG	GG	GG	GG	GG	GG
10264360	A/G	CA1	11758851	.	.	.	.	.	.	.	GG	GG	NN	NN	GG	GG	GG	GG	GG	GG	GG	GG	GG	GG	GG	GG	GG	GG	GG	GG	GG	GG	GG	GG	GG	GG	GG	GG	NN	GG	GG	GG	GG	GG	GG	GG	GG	NN	GG
10266551|F|0-19:C>T-19:C>T	A/G	CA1	11860371	.	.	.	.	.	.	.	GG	GG	GG	GG	GG	GG	GG	GG	GG	GG	GG	GG	GG	GG	GG	GG	GG	GG	GG	GG	GG	GG	GG	GG	GG	GG	GG	GG	GG	GG	GG	GG	GG	GG	GG	GG	GG	GG	GG
29967671	A/G	CA1	11931335	.	.	.	.	.	.	.	GG	GG	GG	GG	GG	GG	GG	GG	GG	GG	GG	GG	GG	GG	GG	GG	GG	GG	GG	GG	NN	GG	GG	GG	GG	GG	GG	GG	GG	GG	GG	GG	GG	GG	NN	GG	GG	GG	GG
13146130|F|0-11:A>T-11:A>T	A/G	CA1	11931373	.	.	.	.	.	.	.	AA	AA	AA	AA	AA	AA	AA	AA	AA	AA	AA	AA	AA	AA	AA	AA	AA	AA	AA	AA	AA	AA	AA	AA	AA	AA	AA	AA	AA	AA	AA	AA	AA	AA	AA	AA	AA	AA	AA
10264205|F|0-64:C>A-64:C>A	A/G	CA1	11933053	.	.	.	.	.	.	.	AA	AA	AA	AA	AA	AA	AA	AA	AA	AA	AA	AA	AA	AA	AA	AA	AA	AA	AA	AA	AA	AA	AA	AA	AA	AA	AA	AA	AA	AA	AA	AA	AA	AA	AA	AA	AA	AA	AA
48323524|F|0-37:G>A-37:G>A	A/G	CA1	11937691	.	.	.	.	.	.	.	AA	AA	AA	AA	AA	AA	AA	AA	AA	AA	AA	AA	AA	AA	AA	AA	AA	AA	AA	AA	AA	AA	AA	AA	AA	AA	AA	AA	AA	AA	AA	AA	AA	AA	AA	AA	AA	AA	AA
10268342	A/G	CA1	11980617	.	.	.	.	.	.	.	GG	GG	GG	GG	GG	GG	GG	GG	GG	GG	GG	GG	GG	GG	GG	GG	GG	GG	GG	GG	GG	GG	GG	GG	GG	GG	GG	GG	NN	GG	NN	GG	GG	GG	GG	GG	GG	GG	GG
10269673|F|0-13:C>T-13:C>T	A/G	CA1	11984928	.	.	.	.	.	.	.	AA	AA	AA	AA	AA	AA	AA	AA	AA	AA	AA	AA	AA	AA	AA	AA	AA	AA	AA	AA	AA	AA	AA	AA	AA	AA	AA	AA	AA	AA	AA	AA	AA	AA	AA	AA	AA	AA	AA
36361075	A/G	CA1	11993171	.	.	.	.	.	.	.	GG	GG	GG	GG	GG	GG	GG	GG	GG	NN	NN	GG	GG	GG	GG	NN	GG	GG	GG	GG	GG	NN	GG	GG	NN	NN	NN	GG	NN	GG	GG	GG	GG	NN	GG	GG	GG	GG	GG
30068373|F|0-9:T>C-9:T>C	A/G	CA1	11993237	.	.	.	.	.	.	.	AA	AA	AA	AA	AA	AA	AA	AA	AA	AA	AA	AA	AA	AA	AA	AA	AA	AA	AA	AA	AA	AA	AA	AA	AA	AA	AA	AA	AA	AA	AA	AA	AA	AA	AA	AA	AA	AA	AA
30070071|F|0-5:C>T-5:C>T	A/G	CA1	12058165	.	.	.	.	.	.	.	AA	NN	AA	AA	AA	AA	AA	AA	AA	AA	AA	AA	AA	AA	AA	AA	AA	NN	AA	AA	AA	AA	AA	AA	AA	AA	AA	AA	AA	AA	AA	AA	AA	NN	AA	AA	AA	AA	AA
100010489|F|0-53:T>A-53:T>A	A/G	CA1	12065722	.	.	.	.	.	.	.	AA	AA	AA	AA	AA	AA	AA	AA	AA	AA	AA	AA	AA	AA	AA	AA	AA	AA	AA	AA	AA	AA	AA	AA	AA	AA	AA	AA	AA	AA	AA	AA	AA	AA	AA	AA	AA	AA	AA
10258093|F|0-8:C>T-8:C>T	A/G	CA1	12073060	.	.	.	.	.	.	.	AA	AA	AA	AA	AA	AA	AA	AA	AA	AA	AA	AA	AA	AA	AA	AA	AA	AA	AA	AA	AA	AA	AA	AA	AA	AA	AA	AA	AA	AA	AA	AA	AA	AA	AA	AA	AA	AA	AA
23888472	A/G	CA1	12098992	.	.	.	.	.	.	.	GG	GG	GG	GG	GG	NN	GG	GG	GG	GG	GG	GG	GG	GG	GG	GG	GG	GG	GG	GG	GG	GG	GG	GG	GG	GG	GG	GG	GG	GG	GG	GG	GG	GG	GG	NN	GG	GG	GG
40898598|F|0-9:C>T-9:C>T	A/G	CA1	12099097	.	.	.	.	.	.	.	AA	AA	AA	AA	AA	AA	AA	AA	AA	AA	AA	AA	AA	AA	AA	AA	AA	AA	AA	AA	AA	AA	AA	AA	AA	AA	AA	AA	AA	AA	AA	AA	AA	AA	AA	AA	AA	AA	AA
5825363|F|0-16:C>T-16:C>T	A/G	CA1	12099163	.	.	.	.	.	.	.	GG	AA	AA	GG	AA	GG	AA	GG	GG	AA	GG	AA	GG	GG	AA	AA	GG	AA	AA	AA	GG	GG	AA	AA	AG	AA	GG	AA	AA	AA	AA	AA	AA	AA	AA	AA	AG	GG	GG
10266930|F|0-24:C>T-24:C>T	A/G	CA1	12108240	.	.	.	.	.	.	.	AA	AA	AA	AA	AA	AA	AA	AA	AA	AA	AA	AA	AA	AA	AA	AA	AA	AA	AA	AA	AA	AA	AA	AA	AA	AA	AA	AA	AA	AA	AA	AA	AA	AA	AA	AA	AA	AA	AA
13146405	A/G	CA1	12118522	.	.	.	.	.	.	.	GG	GG	GG	GG	GG	GG	GG	NN	GG	NN	GG	GG	GG	GG	GG	GG	GG	GG	GG	GG	GG	GG	GG	GG	GG	GG	GG	GG	GG	GG	GG	GG	GG	GG	GG	GG	GG	NN	GG
23888687|F|0-6:T>A-6:T>A	A/G	CA1	12161095	.	.	.	.	.	.	.	AA	AA	AA	AA	AA	AA	AA	AA	AA	AA	AA	AA	AA	AA	AA	AA	AA	AA	AA	AA	AA	AA	AA	AA	AA	AA	AA	AA	AA	AA	AA	AA	AA	AA	AA	AA	AA	AA	AA
15979643	A/G	CA1	12166519	.	.	.	.	.	.	.	GG	GG	GG	GG	GG	GG	GG	NN	GG	GG	GG	GG	GG	GG	GG	GG	GG	GG	GG	NN	NN	GG	GG	GG	GG	GG	GG	GG	GG	GG	GG	GG	GG	GG	GG	GG	GG	GG	GG
13147122|F|0-64:C>A-64:C>A	A/G	CA1	12167574	.	.	.	.	.	.	.	AA	AA	AA	AA	AA	AA	AA	AA	AA	AA	AA	AA	AA	AA	AA	AA	AA	AA	AA	AA	AA	AA	AA	AA	AA	AA	AA	AA	AA	AA	AA	AA	AA	AA	AA	AA	AA	AA	AA
10264892|F|0-47:T>C-47:T>C	A/G	CA1	12175390	.	.	.	.	.	.	.	AA	AA	AA	AA	AA	AA	AA	AA	AA	AA	AA	AA	AA	AA	AA	AA	AA	AA	AA	AA	AA	AA	AA	AA	AA	AA	AA	AA	AA	AA	AA	AA	AA	AA	AA	AA	AA	AA	AA
10265294|F|0-17:A>G-17:A>G	A/G	CA1	12205459	.	.	.	.	.	.	.	AA	AA	AA	AA	AA	AA	AA	AA	AA	AA	AA	AA	AA	AA	AA	AA	AA	AA	AA	AA	AA	AA	AA	AA	AA	AA	AA	AA	AA	AA	AA	AA	AA	AA	AA	AA	AA	AA	AA
46213361	A/G	CA1	12215621	.	.	.	.	.	.	.	GG	GG	NN	NN	GG	GG	NN	GG	GG	NN	GG	GG	GG	GG	GG	GG	NN	GG	GG	NN	GG	NN	GG	GG	GG	GG	GG	GG	GG	GG	NN	GG	GG	NN	GG	NN	GG	GG	NN
40897850|F|0-5:C>A-5:C>A	A/G	CA1	12247600	.	.	.	.	.	.	.	AA	AA	AA	AA	AA	AA	AA	AA	AA	AA	AA	AA	AA	AA	AA	AA	AA	AA	AA	AA	AA	AA	AA	AA	AA	AA	AA	AA	AA	AA	AA	AA	AA	AA	AA	AA	AA	AA	AA
13146492	A/G	CA1	12353103	.	.	.	.	.	.	.	GG	GG	GG	GG	GG	GG	GG	GG	GG	GG	GG	GG	GG	GG	GG	GG	GG	GG	GG	GG	GG	GG	GG	GG	GG	GG	NN	GG	NN	NN	GG	GG	GG	NN	GG	GG	GG	GG	GG
10257774|F|0-30:A>T-30:A>T	A/G	CA1	12393598	.	.	.	.	.	.	.	AA	AA	AA	AA	AA	AA	AA	AA	AA	AA	AA	AA	AA	AA	AA	AA	AA	AA	AA	AA	AA	AA	AA	AA	AA	AA	AA	AA	AA	AA	AA	AA	AA	AA	AA	AA	AA	AA	AA
10266312|F|0-15:G>A-15:G>A	A/G	CA1	12393664	.	.	.	.	.	.	.	AA	AA	AA	AA	AA	AA	AA	AA	AA	AA	AA	AA	AA	AA	AA	AA	AA	AA	AA	AA	AA	AA	AA	AA	AA	AA	AA	AA	AA	AA	AA	AA	AA	AA	AA	AA	AA	AA	AA
10266312|F|0-31:A>C-31:A>C	A/G	CA1	12393664	.	.	.	.	.	.	.	AA	AA	AA	AA	AA	AA	AA	AA	AA	AA	AA	AA	AA	AA	AA	AA	AA	AA	AA	AA	AA	AA	AA	AA	AA	AA	AA	AA	AA	AA	AA	AA	AA	AA	AA	AA	AA	AA	AA
37048569|F|0-46:T>A-46:T>A	A/G	CA1	12396301	.	.	.	.	.	.	.	AA	AA	AA	AA	AA	AA	AA	AA	AA	AA	AA	AA	AA	AA	AA	AA	AA	AA	AA	AA	AA	AA	AA	AA	AA	AA	AA	AA	AA	AA	NN	AA	AA	AA	AA	AA	AA	AA	AA
10259405	A/G	CA1	12403226	.	.	.	.	.	.	.	GG	GG	GG	GG	GG	GG	GG	GG	GG	GG	GG	GG	GG	GG	GG	GG	GG	GG	GG	GG	GG	GG	GG	GG	GG	GG	GG	GG	GG	GG	GG	GG	GG	GG	GG	GG	GG	NN	GG
10265588|F|0-9:A>G-9:A>G	A/G	CA1	12476638	.	.	.	.	.	.	.	AA	AA	AA	AA	AA	AA	AA	AA	AA	AA	AA	AA	AA	AA	AA	AA	AA	AA	AA	AA	AA	AA	AA	AA	AA	AA	AA	AA	AA	AA	AA	AA	AA	AA	AA	AA	AA	AA	AA
8776113|F|0-40:T>G-40:T>G	A/G	CA1	12530796	.	.	.	.	.	.	.	GG	GG	GG	GG	GG	GG	GG	GG	GG	GG	GG	GG	GG	GG	GG	GG	GG	GG	GG	GG	GG	GG	AG	GG	GG	GG	GG	GG	GG	GG	GG	GG	GG	GG	GG	GG	GG	GG	GG
8776113	A/G	CA1	12530796	.	.	.	.	.	.	.	GG	GG	GG	GG	GG	GG	GG	NN	GG	GG	GG	GG	GG	GG	GG	GG	GG	GG	GG	GG	GG	GG	GG	NN	GG	GG	GG	GG	GG	GG	GG	GG	GG	GG	GG	GG	GG	GG	GG
10265185|F|0-64:G>T-64:G>T	A/G	CA1	12574765	.	.	.	.	.	.	.	AA	AA	AA	AA	AA	AA	AA	AA	AA	AA	AA	AA	AA	AA	AA	AA	AA	AA	AA	AA	AA	AA	AA	AA	AA	AA	AA	AA	AA	AA	AA	AA	AA	AA	AA	AA	AA	AA	AA
13146144	A/G	CA1	12582499	.	.	.	.	.	.	.	GG	NN	GG	GG	GG	GG	GG	GG	GG	GG	GG	GG	GG	GG	GG	GG	GG	GG	GG	GG	GG	GG	GG	GG	GG	GG	NN	GG	GG	NN	GG	GG	GG	GG	GG	GG	GG	GG	GG
23870212	A/G	CA1	12583062	.	.	.	.	.	.	.	GG	GG	GG	GG	GG	GG	GG	GG	GG	GG	GG	GG	GG	GG	GG	GG	GG	GG	GG	GG	GG	GG	GG	GG	GG	GG	GG	GG	GG	GG	GG	GG	NN	GG	NN	GG	GG	GG	GG
5824662	A/G	CA1	12614015	.	.	.	.	.	.	.	GG	AA	AA	GG	AA	GG	AA	GG	GG	GG	GG	GG	GG	GG	GG	NN	AA	AA	GG	AA	AA	AA	GG	GG	AA	NN	AA	GG	NN	NN	GG	GG	GG	GG	GG	GG	NN	AA	AA
100009834|F|0-38:G>A-38:G>A	A/G	CA1	12649857	.	.	.	.	.	.	.	AA	AA	AA	AA	AA	AA	AA	AA	AA	AA	AA	AA	AA	AA	AA	AA	AA	AA	AA	AA	AA	AA	AA	AA	AA	AA	AA	AA	AA	AA	AA	AA	AA	AA	AA	AA	AA	AA	AA
23887452	A/G	CA1	12654344	.	.	.	.	.	.	.	GG	GG	GG	GG	GG	GG	GG	GG	GG	GG	NN	GG	GG	GG	GG	GG	GG	GG	GG	GG	GG	GG	GG	GG	GG	GG	GG	GG	GG	GG	GG	GG	GG	GG	GG	GG	GG	GG	GG
23885674|F|0-16:C>A-16:C>A	A/G	CA1	12654950	.	.	.	.	.	.	.	AA	AA	AA	AA	AA	AA	AA	AA	AA	AA	AA	AA	AA	AA	AA	AA	AA	AA	AA	AA	AA	AA	AA	AA	AA	AA	AA	AA	AA	AA	AA	AA	AA	AA	AA	AA	AA	AA	AA
23885674	A/G	CA1	12654950	.	.	.	.	.	.	.	GG	GG	GG	GG	GG	GG	GG	GG	GG	NN	GG	GG	GG	GG	GG	GG	GG	GG	GG	GG	GG	GG	GG	NN	GG	NN	GG	GG	NN	GG	GG	GG	GG	GG	NN	GG	GG	GG	GG
37049094	A/G	CA1	12712953	.	.	.	.	.	.	.	GG	GG	GG	NN	GG	GG	GG	GG	GG	GG	GG	GG	GG	GG	GG	GG	GG	GG	GG	NN	NN	NN	GG	GG	GG	NN	NN	GG	NN	NN	NN	GG	NN	NN	GG	GG	GG	GG	NN
8776081	A/G	CA1	12728200	.	.	.	.	.	.	.	GG	GG	GG	NN	GG	NN	NN	GG	GG	GG	GG	GG	GG	GG	GG	GG	NN	GG	NN	GG	GG	GG	GG	GG	GG	GG	NN	NN	GG	NN	GG	GG	GG	NN	GG	GG	GG	GG	GG
8776050|F|0-55:A>G-55:A>G	A/G	CA1	12742821	.	.	.	.	.	.	.	GG	GG	GG	GG	GG	GG	GG	GG	GG	GG	GG	GG	GG	GG	GG	GG	GG	GG	GG	GG	GG	GG	GG	GG	GG	GG	GG	GG	GG	GG	GG	GG	GG	GG	GG	GG	GG	GG	GG
8776017|F|0-22:T>C-22:T>C	A/G	CA1	12813572	.	.	.	.	.	.	.	AA	AA	AA	AA	AA	AA	AA	AA	AA	AA	AA	AA	AA	AA	AA	AA	AA	AA	AA	AA	AA	AA	AA	AA	AA	AA	AA	AA	AA	AA	AA	AA	AA	AA	AA	AA	AA	AA	AA
46213342|F|0-12:T>G-12:T>G	A/G	CA1	12814284	.	.	.	.	.	.	.	AA	AA	AA	AA	AA	AA	AA	AA	AA	AA	AA	AA	AA	AA	AA	AA	AA	AA	AA	AA	AA	AA	AA	AA	AA	AA	AA	AA	AA	AA	AA	AA	AA	AA	AA	AA	AA	AA	AA
10257838	A/G	CA1	12818361	.	.	.	.	.	.	.	GG	GG	GG	GG	GG	GG	NN	GG	GG	GG	GG	GG	GG	GG	GG	GG	GG	GG	GG	GG	NN	GG	GG	GG	GG	GG	GG	GG	GG	GG	GG	GG	GG	GG	GG	GG	GG	GG	GG
10264326|F|0-47:C>A-47:C>A	A/G	CA1	12820298	.	.	.	.	.	.	.	AA	AA	AA	AA	AA	AA	AA	AA	AA	AA	AA	AA	AA	AA	AA	AA	AA	AA	AA	AA	AA	AA	AA	AA	AA	AA	AA	AA	AA	AA	AA	AA	AA	AA	AA	AA	AA	AA	AA
8776048|F|0-12:A>T-12:A>T	A/G	CA1	12838780	.	.	.	.	.	.	.	AA	AA	AA	AA	AA	AA	AA	AA	AA	AA	AA	AA	AA	AA	AA	AA	AA	AA	AA	AA	AA	AA	AA	AA	AA	AA	AA	AA	AA	AA	AA	AA	AA	AA	AA	AA	AA	AA	AA
52861251	A/G	CA1	12886538	.	.	.	.	.	.	.	GG	GG	GG	GG	GG	GG	GG	GG	GG	GG	GG	NN	GG	GG	GG	GG	GG	NN	GG	GG	GG	GG	GG	GG	GG	GG	GG	GG	GG	GG	GG	GG	GG	GG	GG	GG	GG	GG	GG
23885295	A/G	CA1	12989779	.	.	.	.	.	.	.	GG	GG	NN	GG	GG	GG	NN	GG	GG	GG	GG	GG	GG	GG	NN	GG	NN	GG	GG	GG	GG	GG	GG	NN	GG	NN	NN	GG	GG	NN	GG	GG	NN	GG	GG	GG	GG	GG	NN
36359813	A/G	CA1	13103347	.	.	.	.	.	.	.	GG	GG	GG	GG	GG	GG	GG	GG	GG	GG	GG	NN	GG	GG	GG	GG	GG	GG	GG	GG	GG	GG	GG	GG	GG	GG	GG	GG	GG	GG	GG	GG	GG	GG	GG	NN	GG	GG	GG
10258883	A/G	CA1	13107069	.	.	.	.	.	.	.	GG	GG	GG	NN	GG	GG	GG	GG	GG	GG	GG	GG	GG	GG	GG	GG	GG	GG	GG	GG	GG	GG	GG	GG	NN	GG	GG	GG	GG	GG	GG	GG	GG	GG	GG	GG	GG	GG	GG
36361023|F|0-28:T>G-28:T>G	A/G	CA1	13242315	.	.	.	.	.	.	.	AA	GG	GG	AA	GG	AA	GG	AA	GG	GG	AA	AA	AG	AA	GG	GG	GG	GG	GG	GG	GG	GG	GG	GG	GG	GG	GG	GG	GG	GG	GG	GG	GG	GG	GG	GG	GG	GG	GG
36361023	A/G	CA1	13242315	.	.	.	.	.	.	.	GG	GG	GG	GG	GG	NN	GG	GG	GG	GG	GG	GG	GG	GG	GG	GG	GG	GG	GG	NN	GG	GG	GG	GG	GG	NN	GG	GG	GG	NN	NN	GG	GG	GG	GG	GG	GG	GG	GG
13146128|F|0-54:G>A-54:G>A	A/G	CA1	13246932	.	.	.	.	.	.	.	GG	AA	AA	GG	AA	GG	AA	GG	AA	AA	GG	GG	AG	GG	AA	AA	AA	AA	AA	AA	AA	AA	AA	AA	AA	AA	AA	AA	AA	AA	AA	AA	AA	AA	AA	AA	AA	AA	AA
37049961|F|0-9:G>C-9:G>C	A/G	CA1	13246998	.	.	.	.	.	.	.	GG	AA	NN	GG	AA	GG	AA	GG	AA	AA	GG	GG	AG	GG	AA	AA	AA	AA	AA	AA	AA	AA	AA	AA	AA	AA	NN	AA	AA	AA	AA	AA	AA	NN	AA	AA	AA	AA	AA
10265248|F|0-7:T>A-7:T>A	A/G	CA1	13264758	.	.	.	.	.	.	.	AA	GG	GG	AA	GG	AA	GG	AA	GG	GG	AA	AA	AG	AA	GG	GG	GG	GG	GG	GG	GG	GG	GG	GG	GG	GG	GG	GG	GG	GG	GG	GG	GG	GG	GG	GG	GG	GG	GG
37050116|F|0-22:T>G-22:T>G	A/G	CA1	13362455	.	.	.	.	.	.	.	GG	GG	GG	GG	GG	GG	GG	GG	GG	GG	GG	GG	GG	GG	GG	GG	GG	GG	GG	GG	GG	GG	GG	GG	GG	GG	GG	GG	GG	GG	GG	GG	GG	GG	GG	GG	GG	GG	GG
23885995	A/G	CA1	13390975	.	.	.	.	.	.	.	GG	GG	GG	NN	GG	GG	NN	GG	GG	GG	GG	GG	GG	GG	GG	GG	GG	GG	GG	GG	GG	GG	GG	GG	GG	GG	NN	GG	NN	NN	GG	NN	GG	NN	NN	GG	GG	GG	GG
10265060|F|0-27:A>G-27:A>G	A/G	CA1	13398226	.	.	.	.	.	.	.	AA	AA	AA	AA	AA	AA	AA	AA	AA	AA	AA	AA	AA	AA	AA	AA	AA	AA	AA	AA	AA	AA	AA	AA	AA	AA	AA	AA	AA	AA	AA	AA	AA	AA	AA	AA	AA	AA	AA
23885048	A/G	CA1	13415993	.	.	.	.	.	.	.	GG	GG	GG	GG	GG	GG	GG	GG	GG	GG	GG	GG	GG	GG	GG	GG	NN	GG	GG	GG	GG	GG	GG	NN	GG	GG	GG	GG	NN	NN	NN	GG	GG	GG	GG	GG	GG	GG	GG
10265691|F|0-63:T>C-63:T>C	A/G	CA1	13416059	.	.	.	.	.	.	.	GG	GG	GG	GG	GG	GG	GG	GG	GG	GG	GG	GG	GG	GG	GG	GG	GG	GG	GG	GG	GG	GG	GG	GG	GG	GG	GG	GG	GG	GG	GG	GG	GG	GG	GG	GG	GG	GG	GG
36361012	A/G	CA1	13460918	.	.	.	.	.	.	.	GG	GG	GG	GG	GG	GG	NN	GG	GG	GG	GG	GG	GG	GG	GG	GG	GG	GG	GG	GG	GG	GG	GG	GG	GG	GG	GG	GG	GG	GG	GG	GG	GG	GG	GG	GG	GG	GG	GG
50759345	A/G	CA1	13483197	.	.	.	.	.	.	.	GG	GG	GG	NN	GG	GG	GG	GG	GG	GG	GG	GG	GG	GG	GG	NN	GG	GG	GG	GG	GG	GG	GG	GG	GG	GG	GG	GG	GG	GG	GG	NN	GG	GG	NN	GG	GG	GG	GG
100011127|F|0-55:A>C-55:A>C	A/G	CA1	13622410	.	.	.	.	.	.	.	AA	AA	AA	AA	AA	AA	AA	AA	AA	AA	AA	AA	AA	AA	AA	AA	AA	AA	AA	AA	AA	NN	AA	AA	AA	AA	AA	AA	AA	NN	AA	AA	AA	AA	AA	AA	AA	AA	AA
36361495|F|0-13:G>A-13:G>A	A/G	CA1	13630206	.	.	.	.	.	.	.	AA	AA	AA	AA	AA	AA	AA	AA	AA	AA	AA	AA	AA	AA	AA	AA	AA	AA	AA	AA	AA	AA	AA	AA	AA	AA	AA	AA	AA	AA	AA	AA	AA	AA	AA	AA	AA	AA	AA
10265683|F|0-59:T>A-59:T>A	A/G	CA1	13630264	.	.	.	.	.	.	.	AA	AA	AA	AA	AA	AA	AA	AA	AA	AA	AA	AA	AA	AA	AA	AA	AA	AA	AA	AA	AA	AA	AA	AA	AA	AA	AA	AA	AA	AA	AA	AA	AA	AA	AA	AA	AA	AA	AA
10265683	A/G	CA1	13630264	.	.	.	.	.	.	.	GG	GG	GG	NN	GG	GG	GG	GG	NN	GG	GG	GG	GG	GG	GG	GG	GG	GG	GG	GG	GG	GG	GG	GG	GG	GG	GG	GG	GG	GG	GG	GG	GG	GG	GG	GG	GG	NN	GG
10268927|F|0-51:T>G-51:T>G	A/G	CA1	13641521	.	.	.	.	.	.	.	AA	AA	AA	AA	AA	AA	AA	AA	AA	AA	AA	AA	AA	AA	AA	AA	AA	AA	AA	AA	AA	AA	AA	AA	AA	AA	AA	AA	AA	AA	AA	AA	AA	AA	AA	AA	AA	AA	AA
10268927	A/G	CA1	13641521	.	.	.	.	.	.	.	GG	NN	GG	GG	GG	GG	GG	GG	GG	GG	GG	GG	GG	GG	GG	GG	GG	GG	GG	GG	GG	GG	GG	NN	GG	GG	GG	GG	GG	GG	GG	GG	GG	GG	GG	GG	GG	GG	GG
10268927|F|0-10:G>A-10:G>A	A/G	CA1	13650934	.	.	.	.	.	.	.	AA	AA	AA	AA	AA	AA	AA	AA	AA	AA	AA	AA	AA	AA	AA	AA	AA	AA	AA	AA	AA	AA	AA	AA	AA	AA	AA	AA	AA	AA	AA	AA	AA	AA	AA	AA	AA	AA	AA
5825670|F|0-7:G>A-7:G>A	A/G	CA1	13650988	.	.	.	.	.	.	.	AA	AA	AA	AA	AA	AA	AA	AA	AA	AG	AA	AA	AA	AA	AG	AG	AG	AG	AG	AG	AG	AG	AG	AG	AG	AG	AG	AA	AA	AG	AG	AG	AG	AG	AG	AG	AG	AG	AG
5825670	A/G	CA1	13650988	.	.	.	.	.	.	.	GG	GG	GG	GG	GG	GG	GG	GG	GG	GG	GG	GG	GG	GG	GG	GG	GG	NN	GG	GG	GG	GG	GG	GG	GG	GG	GG	GG	GG	GG	GG	GG	GG	GG	GG	GG	GG	GG	GG
37048716	A/G	CA1	13668321	.	.	.	.	.	.	.	GG	NN	GG	NN	NN	NN	GG	GG	GG	NN	GG	GG	GG	GG	GG	NN	GG	GG	GG	GG	GG	NN	GG	GG	GG	NN	GG	GG	NN	GG	GG	GG	GG	GG	NN	GG	GG	GG	GG
47928892	A/G	CA1	13758180	.	.	.	.	.	.	.	GG	GG	GG	GG	GG	GG	GG	GG	GG	GG	GG	GG	GG	GG	GG	GG	GG	GG	GG	GG	GG	GG	GG	GG	GG	GG	GG	GG	GG	GG	GG	GG	GG	GG	GG	GG	GG	GG	GG
50759666	A/G	CA1	13798906	.	.	.	.	.	.	.	GG	GG	GG	GG	GG	GG	NN	GG	GG	GG	GG	GG	GG	GG	GG	GG	GG	GG	GG	GG	GG	GG	GG	GG	GG	GG	GG	GG	GG	NN	GG	GG	GG	GG	GG	GG	GG	GG	GG
10264010|F|0-26:T>C-26:T>C	A/G	CA1	13799180	.	.	.	.	.	.	.	AA	AA	AA	AA	AA	AA	AA	AA	AA	AA	AA	AA	AA	AA	AA	AA	AA	AA	AA	AA	AA	AA	AA	AA	AA	AA	AA	AA	AA	AA	AA	AA	AA	AA	AA	AA	AA	AA	AA
100010830|F|0-67:C>A-67:C>A	A/G	CA1	13799878	.	.	.	.	.	.	.	GG	GG	GG	GG	GG	GG	GG	GG	GG	GG	GG	GG	GG	GG	GG	GG	GG	GG	GG	GG	GG	GG	GG	GG	GG	GG	GG	GG	GG	GG	GG	GG	GG	GG	GG	GG	GG	GG	GG
100011818|F|0-28:A>G-28:A>G	A/G	CA1	13810762	.	.	.	.	.	.	.	GG	GG	GG	GG	GG	GG	GG	GG	AA	GG	NN	GG	GG	GG	GG	GG	GG	GG	GG	GG	GG	GG	GG	GG	GG	GG	GG	GG	GG	GG	GG	GG	GG	GG	GG	GG	NN	NN	GG
37049142	A/G	CA1	13837451	.	.	.	.	.	.	.	GG	GG	GG	GG	GG	GG	GG	GG	GG	GG	GG	GG	GG	GG	GG	GG	GG	NN	GG	GG	GG	GG	GG	GG	GG	GG	GG	GG	GG	GG	GG	GG	GG	GG	GG	GG	GG	NN	GG
10265722|F|0-24:A>C-24:A>C	A/G	CA1	13857792	.	.	.	.	.	.	.	AA	AA	AA	AA	AA	AA	AA	AA	AA	AA	AA	AA	AA	AA	AA	AA	AA	AA	AA	AA	AA	AA	AA	AA	AA	AA	AA	AA	AA	AA	AA	AA	AA	AA	AA	AA	AA	AA	AA
23885313	A/G	CA1	13889483	.	.	.	.	.	.	.	GG	GG	GG	GG	GG	GG	GG	GG	GG	GG	GG	GG	GG	GG	GG	GG	GG	GG	GG	GG	GG	GG	GG	NN	GG	GG	GG	GG	GG	GG	NN	GG	GG	GG	GG	NN	GG	GG	GG
23887122	A/G	CA1	14023429	.	.	.	.	.	.	.	GG	GG	GG	GG	GG	GG	GG	GG	GG	GG	GG	NN	GG	GG	NN	GG	GG	GG	GG	GG	GG	GG	GG	GG	GG	GG	GG	GG	GG	GG	GG	GG	GG	GG	NN	GG	GG	GG	GG
37050059|F|0-48:T>C-48:T>C	A/G	CA1	14024559	.	.	.	.	.	.	.	AA	AA	AA	AA	AA	AA	AA	AA	AA	AA	AA	AA	AA	AA	AA	AA	AA	AA	AA	AA	AA	AA	AA	AA	AA	AA	AA	AA	AA	AA	AA	AA	AA	AA	AA	AA	AA	AA	AA
37050059|F|0-11:G>T-11:G>T	A/G	CA1	14024559	.	.	.	.	.	.	.	AA	AA	AA	AA	AA	AA	AA	AA	AA	AA	AA	AA	AA	AA	AA	AA	AA	AA	AA	AA	AA	AA	AA	AA	AA	AA	AA	AA	AA	AA	AA	AA	AA	AA	AA	AA	AA	AA	AA
40899242|F|0-15:T>C-15:T>C	A/G	CA1	14050260	.	.	.	.	.	.	.	AA	AA	AA	AA	AA	AA	AA	AA	AA	AA	AA	AA	AA	AA	AA	AA	AA	AA	AA	AA	AA	AA	AA	AA	AA	AA	AA	AA	AA	AA	AA	AA	AA	AA	AA	AA	AA	AA	AA
40899242	A/G	CA1	14050260	.	.	.	.	.	.	.	GG	GG	GG	GG	NN	GG	GG	GG	GG	GG	GG	NN	GG	GG	GG	GG	GG	GG	GG	GG	GG	GG	GG	GG	GG	GG	GG	GG	GG	NN	GG	GG	GG	GG	GG	GG	GG	GG	GG
10259565	A/G	CA1	14053552	.	.	.	.	.	.	.	GG	GG	GG	GG	GG	GG	GG	GG	GG	GG	GG	GG	GG	GG	GG	GG	GG	GG	GG	GG	GG	GG	GG	GG	GG	GG	GG	GG	GG	GG	GG	GG	GG	GG	GG	GG	GG	GG	GG
37048838|F|0-64:G>C-64:G>C	A/G	CA1	14077644	.	.	.	.	.	.	.	AA	AA	AA	AA	AA	AA	AA	AA	AA	AA	AA	AA	AA	AA	AA	AA	AA	AA	AA	AA	AA	AA	AA	AA	AA	AA	AA	AA	AA	AA	AA	AA	AA	AA	AA	AA	AA	AA	AA
13147363	A/G	CA1	14180232	.	.	.	.	.	.	.	GG	GG	GG	GG	GG	GG	NN	GG	GG	GG	GG	GG	GG	GG	GG	GG	GG	GG	GG	GG	GG	GG	GG	GG	GG	GG	GG	GG	GG	GG	NN	GG	GG	GG	NN	GG	GG	GG	GG
15979089	A/G	CA1	14234680	.	.	.	.	.	.	.	GG	GG	GG	GG	GG	GG	GG	GG	GG	NN	GG	GG	GG	NN	GG	GG	GG	GG	GG	GG	GG	GG	GG	GG	GG	GG	GG	GG	NN	GG	GG	GG	GG	NN	GG	GG	GG	GG	GG
10266525|F|0-48:T>A-48:T>A	A/G	CA1	14272818	.	.	.	.	.	.	.	AA	AA	AA	AA	AA	AA	AA	AA	AA	AA	AA	AA	AA	AA	AA	AA	AA	AA	AA	AA	AA	AA	AA	AA	AA	AA	AA	AA	AA	AA	AA	AA	AA	AA	AA	AA	AA	AA	AA
29966877	A/G	CA1	14321538	.	.	.	.	.	.	.	GG	GG	GG	GG	GG	GG	GG	GG	GG	GG	GG	NN	GG	GG	GG	GG	GG	GG	GG	GG	GG	GG	GG	GG	GG	GG	GG	GG	GG	NN	NN	NN	GG	NN	GG	GG	GG	GG	GG
13145747	A/G	CA1	14353602	.	.	.	.	.	.	.	GG	GG	GG	GG	GG	NN	GG	GG	GG	GG	GG	GG	GG	GG	GG	GG	GG	GG	GG	GG	GG	GG	GG	GG	GG	GG	GG	GG	GG	GG	GG	GG	GG	GG	GG	GG	GG	GG	GG
23887149|F|0-18:A>C-18:A>C	A/G	CA1	14381864	.	.	.	.	.	.	.	AA	AA	AA	AA	AA	AA	AA	AA	AA	AA	AA	AA	AA	AA	AA	AA	AA	AA	AA	AA	AA	AA	AA	AA	AA	AA	AA	AA	AA	AA	AA	AA	AA	AA	AA	AA	AA	AA	AA
35486174	A/G	CA1	14420693	.	.	.	.	.	.	.	GG	GG	NN	GG	GG	NN	GG	GG	GG	NN	GG	GG	GG	GG	GG	NN	NN	GG	GG	NN	NN	GG	GG	GG	GG	GG	GG	GG	NN	NN	NN	GG	NN	GG	GG	GG	GG	GG	GG
29631654	A/G	CA1	14492109	.	.	.	.	.	.	.	GG	NN	GG	GG	GG	GG	GG	GG	GG	GG	NN	GG	GG	GG	GG	GG	GG	GG	GG	GG	GG	GG	GG	GG	GG	GG	GG	GG	GG	GG	GG	GG	GG	GG	GG	GG	GG	GG	GG
13146242|F|0-12:G>A-12:G>A	A/G	CA1	14515921	.	.	.	.	.	.	.	AA	AA	AA	AA	AA	AA	AA	AA	AA	AA	AA	AA	AA	AA	AA	AA	AA	AA	AA	AA	AA	AA	AA	AA	AA	AA	AA	AA	AA	AA	AA	AA	AA	AA	AA	AA	AA	AA	AA
13144575	A/G	CA1	14530179	.	.	.	.	.	.	.	NN	GG	GG	GG	GG	GG	GG	GG	GG	GG	GG	GG	GG	GG	GG	GG	GG	GG	GG	NN	GG	GG	GG	GG	GG	GG	GG	GG	GG	GG	GG	GG	GG	GG	GG	GG	GG	GG	GG
36360824	A/G	CA1	14603171	.	.	.	.	.	.	.	GG	NN	GG	GG	GG	GG	GG	GG	GG	NN	GG	NN	GG	GG	GG	GG	GG	GG	NN	GG	GG	GG	GG	GG	GG	GG	GG	GG	GG	GG	GG	GG	NN	GG	GG	NN	GG	GG	NN
23884602	A/G	CA1	14603229	.	.	.	.	.	.	.	GG	GG	GG	NN	GG	GG	GG	GG	GG	GG	GG	GG	GG	GG	GG	GG	GG	GG	GG	GG	GG	NN	GG	GG	GG	GG	GG	GG	GG	GG	GG	GG	GG	GG	GG	GG	GG	GG	GG
29967045|F|0-40:G>A-40:G>A	A/G	CA1	14603709	.	.	.	.	.	.	.	AA	AA	AA	AA	AA	AA	AA	AA	AA	AA	AA	AA	AA	AA	AA	AA	AA	AA	AA	AA	AA	AA	AA	AA	AA	AA	AA	AA	AA	AA	AA	AA	AA	AA	AA	AA	AA	AA	AA
35487280	A/G	CA1	14684316	.	.	.	.	.	.	.	GG	GG	GG	GG	GG	NN	GG	GG	GG	GG	GG	GG	GG	GG	GG	GG	GG	GG	GG	GG	NN	GG	GG	NN	GG	NN	NN	GG	NN	GG	GG	GG	GG	GG	GG	GG	GG	GG	GG
23870850|F|0-39:A>C-39:A>C	A/G	CA1	14684382	.	.	.	.	.	.	.	AA	AA	AA	AA	AA	AA	AA	AA	AA	AA	AA	AA	AA	AA	AA	AA	AA	AA	AA	AA	AA	AA	AA	AA	AA	AA	AA	AA	AA	AA	AA	AA	AA	AA	AA	AA	AA	AA	AA
37049664	A/G	CA1	14688379	.	.	.	.	.	.	.	NN	GG	GG	GG	GG	GG	GG	GG	GG	GG	GG	GG	GG	GG	GG	GG	GG	GG	GG	GG	GG	GG	GG	GG	GG	GG	GG	GG	GG	GG	GG	GG	GG	GG	GG	GG	GG	GG	GG
23885091	A/G	CA1	14736167	.	.	.	.	.	.	.	GG	GG	NN	GG	GG	GG	GG	GG	GG	GG	GG	GG	GG	GG	GG	GG	NN	GG	GG	NN	GG	GG	GG	GG	GG	NN	NN	GG	NN	NN	NN	GG	GG	NN	NN	NN	GG	NN	GG
40898302|F|0-66:C>T-66:C>T	A/G	CA1	14745873	.	.	.	.	.	.	.	AA	AA	AA	AA	AA	AA	AA	AA	AA	AA	AA	AA	AA	AA	AA	AA	AA	AA	AA	AA	AA	AA	AA	AA	AA	AA	AA	AA	AA	AA	AA	AA	AA	AA	AA	AA	AA	AA	AA
10263835	A/G	CA1	14764843	.	.	.	.	.	.	.	GG	GG	GG	GG	GG	GG	NN	GG	GG	GG	GG	GG	GG	GG	GG	NN	GG	GG	GG	GG	GG	GG	GG	GG	GG	NN	GG	GG	GG	NN	GG	GG	GG	GG	GG	GG	GG	GG	GG
29631785|F|0-5:T>C-5:T>C	A/G	CA1	14765105	.	.	.	.	.	.	.	AA	AA	AA	AA	AA	AA	AA	AA	AA	AA	AA	AA	AA	AA	AA	AA	AA	AA	AA	AA	AA	AA	AA	AA	AA	AA	AA	AA	AA	AA	AA	AA	AA	AA	AA	AA	AA	AA	AA
37049879|F|0-63:C>T-63:C>T	A/G	CA1	14784014	.	.	.	.	.	.	.	AA	AA	AA	AA	AA	AA	AA	AA	AA	AA	AA	AA	AA	AA	AA	AA	AA	AA	AA	AA	AA	AA	AA	AA	AA	AA	AA	AA	AA	AA	AA	AA	AA	AA	AA	AA	AA	AA	AA
37049879	A/G	CA1	14784014	.	.	.	.	.	.	.	GG	GG	NN	GG	GG	GG	GG	GG	GG	GG	NN	GG	GG	GG	GG	GG	GG	GG	GG	GG	GG	NN	GG	GG	GG	GG	GG	GG	NN	NN	GG	GG	GG	NN	GG	GG	GG	GG	GG
35485709	A/G	CA1	14846161	.	.	.	.	.	.	.	GG	GG	GG	GG	GG	GG	GG	GG	GG	GG	GG	GG	GG	GG	GG	GG	GG	GG	GG	GG	NN	NN	GG	GG	GG	GG	NN	GG	NN	NN	NN	GG	GG	NN	GG	GG	GG	GG	GG
23886163	A/G	CA1	14954383	.	.	.	.	.	.	.	GG	GG	GG	GG	GG	GG	GG	GG	GG	GG	GG	GG	GG	GG	GG	NN	GG	GG	GG	GG	GG	GG	GG	GG	GG	NN	NN	GG	GG	NN	NN	NN	GG	NN	GG	GG	GG	NN	GG
52861262	A/G	CA1	14956307	.	.	.	.	.	.	.	GG	GG	GG	GG	GG	GG	NN	NN	GG	GG	GG	GG	GG	GG	GG	GG	GG	GG	GG	GG	GG	GG	GG	GG	GG	GG	NN	NN	GG	GG	GG	GG	GG	GG	GG	NN	GG	GG	GG
10257908	A/G	CA1	15038531	.	.	.	.	.	.	.	GG	GG	GG	GG	NN	GG	GG	NN	GG	GG	GG	GG	NN	GG	GG	GG	NN	GG	GG	GG	GG	GG	GG	GG	GG	GG	GG	GG	GG	GG	GG	GG	GG	GG	GG	GG	GG	GG	GG
10267915	A/G	CA1	15220463	.	.	.	.	.	.	.	GG	GG	GG	GG	GG	GG	GG	GG	GG	GG	GG	GG	GG	GG	GG	GG	GG	GG	GG	GG	GG	GG	GG	GG	GG	GG	GG	GG	GG	GG	GG	GG	GG	GG	GG	GG	GG	GG	GG
5825223|F|0-5:C>A-5:C>A	A/G	CA1	15330635	.	.	.	.	.	.	.	GG	GG	GG	GG	GG	GG	GG	GG	GG	GG	GG	GG	GG	GG	GG	GG	GG	GG	GG	GG	GG	GG	GG	GG	GG	GG	GG	GG	GG	GG	GG	GG	GG	GG	GG	GG	GG	GG	GG
5825223	A/G	CA1	15330635	.	.	.	.	.	.	.	GG	GG	GG	GG	GG	GG	GG	GG	GG	GG	GG	GG	GG	GG	GG	NN	GG	GG	GG	NN	GG	GG	GG	GG	GG	GG	GG	GG	GG	GG	GG	GG	GG	GG	NN	GG	NN	GG	GG
23885391	A/G	CA1	15472340	.	.	.	.	.	.	.	GG	GG	GG	NN	GG	NN	NN	GG	GG	GG	GG	GG	GG	GG	NN	GG	NN	GG	GG	GG	GG	NN	GG	GG	NN	NN	GG	GG	NN	NN	GG	GG	GG	NN	NN	GG	GG	NN	NN
10265425|F|0-22:C>G-22:C>G	A/G	CA1	15571229	.	.	.	.	.	.	.	AA	AA	AA	AA	AA	AA	AA	AA	AA	AA	AA	AA	AA	AA	AA	AA	AA	AA	AA	AA	AA	AA	AA	AA	AA	AA	AA	AA	AA	AA	AA	AA	AA	AA	AA	AA	AA	AA	AA
10265871	A/G	CA1	15606688	.	.	.	.	.	.	.	GG	GG	GG	GG	GG	GG	GG	GG	NN	GG	GG	GG	GG	GG	GG	GG	NN	GG	GG	GG	NN	GG	GG	GG	GG	GG	NN	GG	GG	GG	NN	GG	GG	GG	GG	GG	GG	GG	GG
47928804	A/G	CA1	15888129	.	.	.	.	.	.	.	GG	GG	GG	GG	GG	GG	GG	GG	GG	GG	NN	NN	GG	GG	GG	GG	GG	GG	GG	GG	GG	GG	GG	GG	GG	GG	GG	GG	GG	GG	GG	GG	GG	GG	GG	GG	GG	GG	GG
13146536	A/G	CA1	15888195	.	.	.	.	.	.	.	GG	GG	GG	GG	GG	NN	GG	GG	GG	GG	GG	GG	GG	GG	GG	GG	GG	GG	GG	GG	GG	NN	GG	GG	GG	GG	GG	GG	GG	NN	NN	GG	GG	GG	GG	GG	GG	GG	NN
10266266|F|0-42:C>A-42:C>A	A/G	CA1	15896516	.	.	.	.	.	.	.	AA	AA	AA	AA	AA	AA	AA	AA	AA	AA	AA	AA	AA	AA	AA	AA	AA	AA	AA	AA	AA	AA	AA	AA	AA	AA	AA	AA	AA	AA	AA	AA	AA	AA	AA	AA	AA	AA	AA
10269166|F|0-30:C>G-30:C>G	A/G	CA1	15939634	.	.	.	.	.	.	.	AA	AA	AA	AA	AA	AA	AA	AA	AA	AA	AA	AA	AA	AA	AA	AA	AA	AA	AA	AA	AA	AA	AA	AA	AA	AA	AA	AA	AA	AA	AA	AA	AA	AA	AA	AA	AA	AA	AA
10264625|F|0-15:G>T-15:G>T	A/G	CA1	15943699	.	.	.	.	.	.	.	AA	AA	AA	AA	AA	AA	AA	AA	AA	AA	AA	AA	AA	AA	AA	AA	AA	AA	AA	AA	AA	AA	AA	AA	AA	AA	AA	AA	AA	AA	AA	AA	AA	AA	AA	AA	AA	AA	AA
5825296	A/G	CA1	16017748	.	.	.	.	.	.	.	GG	GG	NN	GG	GG	NN	GG	GG	GG	GG	GG	GG	GG	GG	GG	GG	GG	GG	GG	GG	GG	NN	GG	GG	GG	NN	NN	GG	NN	NN	NN	NN	GG	NN	GG	GG	GG	NN	NN
8776142|F|0-16:G>T-16:G>T	A/G	CA1	16018283	.	.	.	.	.	.	.	GG	GG	GG	GG	GG	GG	GG	GG	GG	GG	GG	GG	GG	GG	GG	GG	GG	GG	GG	GG	GG	GG	GG	GG	GG	GG	GG	GG	GG	GG	GG	GG	GG	GG	GG	GG	GG	GG	GG
10268320|F|0-47:G>T-47:G>T	A/G	CA1	16058705	.	.	.	.	.	.	.	AA	AA	AA	AA	AA	AA	AA	AA	AA	AA	AA	AA	AA	AA	AA	AA	AA	GG	AA	AA	GG	GG	AA	AA	AA	AA	GG	AA	AA	AA	AA	AA	AA	AA	AA	AA	AA	GG	GG
10268320|F|0-15:A>C-15:A>C	A/G	CA1	16058705	.	.	.	.	.	.	.	AA	AA	AA	AA	AA	AA	AA	AA	AA	AA	AA	AA	AA	AA	AA	AA	AA	NN	AA	AA	NN	NN	AA	AA	AA	AA	NN	AA	AA	AA	AA	AA	AA	AA	AA	AA	AA	NN	NN
15979648	A/G	CA1	16115762	.	.	.	.	.	.	.	GG	GG	GG	GG	GG	GG	GG	GG	GG	GG	GG	GG	GG	GG	GG	GG	GG	GG	GG	GG	NN	NN	GG	NN	GG	GG	GG	GG	NN	GG	GG	GG	GG	GG	GG	GG	GG	GG	GG
40898325|F|0-19:C>G-19:C>G	A/G	CA1	16126014	.	.	.	.	.	.	.	AA	AA	GG	AA	AA	AA	AA	AA	GG	AA	AA	AA	AA	AA	AA	AA	AA	AA	AA	AA	AA	AA	AA	AA	AA	AA	AA	AA	AA	AA	AA	AA	AA	AA	AA	AA	AA	AA	AA
10268733|F|0-38:G>T-38:G>T	A/G	CA1	16153559	.	.	.	.	.	.	.	AA	AA	AA	AA	AA	AA	AA	AA	AA	AA	AA	AA	AA	AA	AA	AA	AA	AA	AA	AA	AA	AA	AA	AA	AA	AA	AA	AA	AA	AA	AA	AA	AA	AA	AA	AA	AA	AA	AA
15979107	A/G	CA1	16153625	.	.	.	.	.	.	.	GG	NN	GG	GG	GG	NN	GG	GG	GG	GG	NN	GG	GG	GG	GG	GG	NN	GG	GG	NN	GG	NN	GG	GG	GG	NN	NN	GG	GG	GG	GG	NN	GG	GG	GG	GG	GG	GG	NN
10264096	A/G	CA1	16160500	.	.	.	.	.	.	.	GG	GG	GG	GG	NN	GG	GG	GG	GG	GG	GG	GG	GG	GG	GG	GG	NN	GG	GG	NN	GG	GG	NN	GG	GG	GG	GG	GG	GG	NN	GG	GG	GG	GG	NN	GG	GG	GG	GG
23887177	A/G	CA1	16333870	.	.	.	.	.	.	.	GG	GG	GG	GG	GG	GG	GG	GG	GG	GG	GG	GG	GG	GG	GG	GG	GG	GG	GG	GG	GG	GG	GG	GG	GG	GG	GG	GG	GG	GG	NN	GG	GG	NN	NN	GG	GG	GG	GG
29967656	A/G	CA1	16423885	.	.	.	.	.	.	.	GG	NN	GG	GG	GG	GG	NN	GG	GG	GG	GG	GG	GG	GG	GG	GG	GG	GG	GG	GG	NN	GG	GG	GG	GG	GG	GG	GG	GG	GG	GG	GG	GG	GG	GG	GG	GG	GG	GG
10264482|F|0-37:A>C-37:A>C	A/G	CA1	16433309	.	.	.	.	.	.	.	GG	GG	GG	GG	GG	GG	GG	GG	GG	GG	GG	GG	GG	GG	GG	GG	GG	GG	GG	GG	GG	GG	GG	GG	GG	GG	GG	GG	GG	NN	GG	GG	GG	GG	GG	GG	GG	GG	GG
10258368	A/G	CA1	16463390	.	.	.	.	.	.	.	GG	NN	GG	GG	GG	NN	NN	GG	GG	GG	GG	GG	GG	GG	NN	GG	GG	GG	GG	GG	NN	GG	GG	NN	GG	GG	GG	GG	NN	GG	GG	GG	GG	GG	GG	GG	GG	GG	GG
36361888	A/G	CA1	16464467	.	.	.	.	.	.	.	GG	GG	GG	GG	GG	GG	GG	GG	GG	GG	GG	GG	GG	GG	GG	GG	NN	GG	GG	GG	GG	GG	GG	GG	GG	GG	GG	NN	NN	GG	GG	GG	GG	GG	GG	GG	GG	GG	GG
30068777|F|0-47:G>A-47:G>A	A/G	CA1	16489159	.	.	.	.	.	.	.	AA	AA	AA	AA	AA	AG	AA	AA	AA	AA	AA	AA	AA	AA	AA	AA	AA	AA	AA	AA	AA	AA	AA	AA	AA	AA	AA	AA	AA	AA	AA	AA	AA	AA	AA	AA	AA	AA	AA
29967131|F|0-15:G>A-15:G>A	A/G	CA1	16489225	.	.	.	.	.	.	.	AA	AA	AA	AA	AA	AA	AA	AA	AA	AA	AA	AA	AA	AA	AA	AA	AA	AA	AA	AA	AA	AA	AA	AA	AA	AA	AA	AA	AA	AA	AA	AA	AA	AA	AA	AA	AA	AA	AA
29967131	A/G	CA1	16489225	.	.	.	.	.	.	.	GG	GG	GG	GG	GG	GG	GG	GG	GG	GG	GG	GG	GG	GG	NN	GG	GG	GG	GG	GG	NN	GG	GG	GG	GG	GG	GG	GG	GG	GG	NN	GG	NN	GG	GG	GG	GG	GG	GG
10259140|F|0-34:C>G-34:C>G	A/G	CA1	16523218	.	.	.	.	.	.	.	AA	AA	AA	AA	AA	AA	AA	AA	AA	AA	AA	AA	AA	AA	AA	AA	AA	AA	AA	AA	AA	AA	AA	AA	AA	AA	AA	AA	AA	AA	AA	AA	AA	AA	AA	AA	AA	AA	AA
10265781|F|0-11:A>G-11:A>G	A/G	CA1	16523260	.	.	.	.	.	.	.	AA	AA	AA	AA	AA	AA	AA	AA	AA	AA	AA	AA	AA	AA	AA	AA	AA	AA	AA	AA	AA	AA	AA	AA	AA	AA	AA	AA	AA	AA	AA	AA	AA	AA	AA	AA	AA	AA	AA
10265781	A/G	CA1	16523260	.	.	.	.	.	.	.	GG	GG	GG	GG	GG	NN	NN	GG	GG	GG	GG	NN	GG	GG	GG	GG	GG	GG	GG	GG	GG	GG	GG	GG	GG	NN	GG	GG	NN	NN	GG	GG	GG	GG	GG	GG	GG	GG	GG
10266809	A/G	CA1	16536731	.	.	.	.	.	.	.	GG	GG	GG	GG	GG	GG	GG	GG	GG	GG	GG	GG	GG	GG	GG	GG	GG	GG	GG	GG	GG	GG	GG	GG	GG	GG	GG	GG	GG	GG	GG	GG	GG	GG	GG	GG	GG	GG	GG
39411595	A/G	CA1	16614874	.	.	.	.	.	.	.	GG	GG	GG	GG	GG	GG	GG	NN	GG	NN	NN	NN	GG	GG	GG	GG	GG	GG	GG	GG	NN	GG	GG	GG	GG	GG	GG	GG	GG	GG	GG	GG	GG	GG	GG	GG	GG	NN	GG
10264069|F|0-20:A>G-20:A>G	A/G	CA1	16615454	.	.	.	.	.	.	.	GG	GG	GG	GG	GG	GG	GG	GG	GG	GG	GG	GG	GG	GG	GG	GG	GG	GG	GG	GG	GG	GG	GG	GG	GG	GG	GG	GG	GG	GG	GG	GG	GG	GG	GG	GG	GG	GG	GG
30069000|F|0-7:T>C-7:T>C	A/G	CA1	16675374	.	.	.	.	.	.	.	AA	AA	AA	AA	AA	AA	AA	AA	AA	AA	AA	AA	AA	AA	AA	AA	AA	AA	AA	AA	AA	AA	AA	AA	AA	AA	AA	AA	AA	AA	AA	AA	AA	AA	AA	AA	AA	AA	AA
23884869	A/G	CA1	16696607	.	.	.	.	.	.	.	GG	GG	GG	GG	GG	NN	GG	GG	GG	GG	GG	GG	NN	GG	GG	NN	NN	GG	GG	NN	GG	GG	GG	GG	GG	GG	NN	GG	NN	NN	NN	GG	GG	GG	GG	GG	GG	NN	NN
30068507|F|0-26:T>A-26:T>A	A/G	CA1	16775570	.	.	.	.	.	.	.	AA	AA	AA	AA	AA	AA	AA	AA	AA	AA	AA	AA	AA	AA	AA	AA	AA	AA	AA	AA	AA	AA	AA	AA	AA	AA	AA	AA	AA	AA	AA	AA	AA	AA	AA	AA	AA	AA	AA
13144402|F|0-66:T>G-66:T>G	A/G	CA1	16821442	.	.	.	.	.	.	.	GG	GG	GG	GG	GG	GG	GG	GG	GG	GG	GG	GG	GG	AA	GG	GG	GG	GG	GG	GG	GG	GG	GG	GG	GG	GG	GG	GG	GG	GG	GG	GG	GG	GG	GG	GG	GG	GG	GG
10266101|F|0-53:T>A-53:T>A	A/G	CA1	16821508	.	.	.	.	.	.	.	AA	AA	AA	AA	AA	AA	AA	AA	AA	AA	AA	AA	AA	AA	AA	AA	AA	AA	AA	AA	AA	AA	AA	AA	AA	AA	AA	AA	AA	AA	AA	AA	AA	AA	AA	AA	AA	AA	AA
10265696|F|0-8:G>T-8:G>T	A/G	CA1	16836690	.	.	.	.	.	.	.	AA	AA	AA	AA	AA	AA	AA	AA	AA	AA	AA	AA	AA	AA	AA	AA	AA	AA	AA	AA	AA	AA	AA	AA	AA	AA	AA	AA	AA	AA	AA	AA	AA	AA	AA	AA	AA	AA	AA
10257775|F|0-61:G>A-61:G>A	A/G	CA1	16858443	.	.	.	.	.	.	.	AA	AA	AA	AA	AA	AA	AA	AA	AA	AA	AA	AA	AA	GG	AA	AA	AA	AA	AA	AA	AA	AA	AA	AA	AA	AA	AA	AA	AA	AA	AA	AA	AA	AA	AA	AA	AA	AA	AA
10257775	A/G	CA1	16858443	.	.	.	.	.	.	.	GG	GG	GG	GG	GG	GG	GG	GG	GG	GG	GG	NN	GG	GG	GG	NN	GG	GG	GG	GG	GG	GG	GG	GG	GG	GG	GG	GG	NN	GG	GG	GG	GG	NN	GG	GG	GG	NN	GG
37047412|F|0-21:A>G-21:A>G	A/G	CA1	16889566	.	.	.	.	.	.	.	AA	AA	AA	AA	NN	NN	AA	AA	AA	AA	AA	AA	AA	AA	AA	AA	AA	AA	AA	NN	AA	AA	AA	AA	AA	AA	AA	AA	NN	AA	AA	AA	AA	AA	AA	AA	AA	AA	AA
36360414	A/G	CA1	16904310	.	.	.	.	.	.	.	GG	GG	GG	GG	GG	GG	GG	GG	GG	GG	GG	GG	GG	GG	GG	GG	NN	GG	GG	GG	GG	GG	GG	GG	GG	NN	GG	GG	GG	GG	GG	GG	GG	GG	GG	GG	GG	GG	GG
10259434	A/G	CA1	16905213	.	.	.	.	.	.	.	NN	GG	GG	GG	GG	GG	GG	GG	GG	GG	GG	GG	GG	GG	GG	GG	GG	GG	GG	GG	GG	GG	GG	GG	GG	GG	GG	GG	GG	GG	GG	GG	GG	GG	GG	GG	GG	GG	GG
36360136|F|0-25:T>G-25:T>G	A/G	CA1	17028928	.	.	.	.	.	.	.	AA	AA	AA	AA	AA	AA	AA	AA	AA	AA	AA	AA	AA	AA	AA	AA	AA	AA	AA	AA	AA	AA	AA	AA	AA	AA	AA	AA	AA	AA	AA	AA	AA	AA	AA	AA	AA	AA	AA
10265216|F|0-52:G>T-52:G>T	A/G	CA1	17067451	.	.	.	.	.	.	.	GG	GG	GG	GG	GG	GG	GG	GG	GG	GG	GG	GG	GG	GG	GG	GG	GG	GG	GG	GG	GG	GG	GG	GG	GG	GG	GG	GG	GG	GG	GG	GG	GG	GG	GG	GG	GG	GG	GG
5824685	A/G	CA1	17114651	.	.	.	.	.	.	.	GG	GG	GG	GG	GG	GG	GG	GG	GG	GG	GG	GG	GG	GG	GG	AA	GG	GG	GG	GG	AA	AA	GG	GG	GG	AA	AA	GG	GG	GG	GG	GG	GG	GG	GG	GG	GG	AA	AA
5824724	A/G	CA1	17114717	.	.	.	.	.	.	.	GG	GG	GG	GG	GG	GG	GG	GG	GG	GG	GG	NN	GG	GG	GG	AA	GG	GG	GG	GG	AA	AA	GG	GG	GG	AA	AA	GG	GG	GG	GG	GG	GG	GG	GG	GG	GG	AA	AA
5825497|F|0-25:T>C-25:T>C	A/G	CA1	17121320	.	.	.	.	.	.	.	GG	NN	GG	GG	NN	GG	NN	GG	GG	GG	NN	GG	GG	NN	GG	NN	NN	GG	GG	GG	NN	NN	NN	NN	GG	NN	NN	NN	GG	NN	GG	NN	NN	GG	NN	NN	NN	NN	NN
5825497	A/G	CA1	17121320	.	.	.	.	.	.	.	GG	AA	GG	GG	AA	GG	AA	GG	GG	GG	AA	GG	NN	AA	GG	AA	AA	GG	GG	GG	AA	AA	AA	AA	GG	AA	AA	AA	GG	AA	GG	AA	AA	GG	AA	AA	AA	AA	AA
5824577	A/G	CA1	17121386	.	.	.	.	.	.	.	GG	AA	GG	NN	AA	NN	AA	GG	GG	GG	AA	GG	AA	AA	GG	AA	AA	GG	GG	GG	AA	AA	AA	AA	GG	AA	AA	AA	GG	AA	GG	AA	AA	NN	AA	AA	AA	AA	AA
23885821|F|0-32:C>T-32:C>T	A/G	CA1	17239341	.	.	.	.	.	.	.	AA	AA	AA	AA	AA	AA	AA	AA	AA	AA	AA	AA	AA	AA	AA	AA	AA	AA	AA	AA	AA	AA	AA	AA	AA	AA	AA	AA	AA	AA	AA	AA	AA	AA	AA	AA	AA	AA	AA
10264047|F|0-22:G>T-22:G>T	A/G	CA1	17334744	.	.	.	.	.	.	.	GG	GG	GG	GG	GG	GG	GG	GG	GG	GG	GG	GG	GG	GG	GG	GG	GG	GG	GG	GG	GG	GG	GG	GG	GG	GG	GG	GG	GG	GG	GG	GG	GG	GG	GG	GG	GG	GG	GG
52861293	A/G	CA1	17339527	.	.	.	.	.	.	.	GG	GG	GG	GG	GG	NN	NN	GG	GG	GG	GG	GG	GG	GG	NN	GG	GG	GG	GG	GG	GG	GG	GG	GG	GG	NN	GG	GG	NN	NN	GG	GG	GG	GG	GG	GG	GG	NN	GG
23870889|F|0-13:A>C-13:A>C	A/G	CA1	17339593	.	.	.	.	.	.	.	AA	AA	AA	AA	AA	AA	AA	AA	AA	AA	AA	AA	AA	AA	AA	AA	AA	AA	AA	AA	AA	AA	AA	AA	AA	AA	AA	AA	AA	AA	AA	AA	AA	AA	AA	AA	AA	AA	AA
40898390	A/G	CA1	17434800	.	.	.	.	.	.	.	GG	GG	NN	NN	GG	GG	NN	GG	GG	GG	GG	GG	GG	NN	GG	GG	NN	GG	GG	NN	NN	GG	NN	GG	GG	NN	NN	GG	NN	NN	GG	GG	GG	NN	GG	GG	GG	NN	NN
10268205|F|0-19:C>T-19:C>T	A/G	CA1	17511331	.	.	.	.	.	.	.	AA	AA	AA	AA	AA	AA	AA	AA	AA	AA	AA	AA	AA	AA	AA	AA	AA	AA	AA	AA	AA	AA	AA	AA	AA	AA	AA	AA	AA	AA	AA	AA	AA	AA	AA	AA	AA	AA	AA
10268205	A/G	CA1	17511331	.	.	.	.	.	.	.	GG	GG	GG	GG	GG	GG	GG	GG	GG	GG	GG	GG	GG	GG	GG	GG	NN	GG	GG	GG	GG	GG	NN	GG	GG	GG	GG	GG	NN	GG	GG	GG	GG	NN	GG	NN	GG	GG	GG
23871278|F|0-21:G>C-21:G>C	A/G	CA1	17534957	.	.	.	.	.	.	.	AA	AA	AA	AA	AA	AA	AA	AA	AA	AA	AA	AA	AA	AA	AA	AA	AA	AA	AA	AA	AA	AA	AA	AA	AA	AA	AA	AA	AA	AA	AA	AA	AA	AA	AA	AA	AA	AA	AA
23871278	A/G	CA1	17534957	.	.	.	.	.	.	.	GG	GG	GG	GG	NN	GG	GG	GG	GG	GG	GG	GG	GG	GG	GG	GG	NN	GG	GG	GG	GG	GG	GG	GG	GG	GG	GG	GG	GG	GG	GG	GG	GG	GG	GG	GG	GG	GG	GG
10258233	A/G	CA1	17535702	.	.	.	.	.	.	.	GG	GG	GG	GG	GG	GG	GG	GG	GG	GG	GG	GG	GG	GG	GG	GG	GG	GG	GG	NN	GG	GG	GG	GG	GG	GG	NN	GG	NN	NN	GG	NN	GG	NN	GG	GG	GG	NN	NN
13147239	A/G	CA1	17544680	.	.	.	.	.	.	.	GG	NN	GG	GG	GG	GG	NN	GG	GG	GG	GG	GG	GG	GG	GG	GG	GG	GG	GG	GG	GG	GG	GG	GG	GG	GG	GG	GG	GG	GG	GG	GG	GG	GG	GG	GG	GG	GG	GG
23885467	A/G	CA1	17568457	.	.	.	.	.	.	.	GG	GG	GG	GG	GG	GG	GG	GG	GG	GG	GG	GG	GG	GG	GG	GG	NN	GG	GG	GG	GG	GG	NN	GG	NN	GG	NN	GG	NN	GG	NN	GG	NN	NN	GG	GG	GG	GG	GG
5825118|F|0-46:G>A-46:G>A	A/G	CA1	17569886	.	.	.	.	.	.	.	AA	AA	AA	AA	AA	AA	AA	AA	AA	AA	AA	AA	AG	AA	AA	AA	AA	AA	AA	AA	AA	AA	AA	AA	AG	AA	AA	AA	AA	AA	AA	AA	AA	AA	AA	AA	AA	AA	AA
30068694|F|0-43:A>G-43:A>G	A/G	CA1	17582297	.	.	.	.	.	.	.	AA	AA	AA	AA	AA	AA	AA	AA	AA	AA	AA	AA	AA	AA	AA	AA	AA	AA	AA	AA	AA	AA	AA	AA	AA	AA	AA	AA	AA	AA	AA	AA	AA	AA	AA	AA	AA	AA	AA
23886945	A/G	CA1	17586246	.	.	.	.	.	.	.	GG	GG	GG	GG	GG	GG	GG	GG	GG	GG	GG	GG	GG	GG	GG	GG	GG	GG	GG	GG	GG	GG	GG	GG	GG	GG	GG	GG	GG	GG	GG	GG	GG	GG	GG	GG	GG	GG	GG
37047988	A/G	CA1	17644695	.	.	.	.	.	.	.	GG	GG	GG	NN	GG	GG	GG	GG	GG	GG	GG	GG	GG	GG	GG	GG	GG	GG	GG	GG	GG	GG	GG	NN	GG	GG	NN	GG	NN	NN	NN	GG	GG	NN	GG	NN	GG	NN	NN
10263854|F|0-7:C>T-7:C>T	A/G	CA1	17700994	.	.	.	.	.	.	.	GG	GG	GG	GG	GG	GG	GG	GG	AA	GG	GG	AA	GG	GG	GG	AA	GG	AA	GG	GG	AA	AA	GG	GG	AG	AA	AA	GG	GG	GG	GG	GG	GG	GG	GG	GG	GG	GG	AA
10269254	A/G	CA1	17723657	.	.	.	.	.	.	.	GG	GG	GG	GG	GG	GG	GG	GG	GG	GG	GG	NN	GG	GG	GG	GG	GG	GG	GG	GG	GG	GG	GG	GG	GG	GG	GG	GG	GG	GG	GG	GG	GG	GG	GG	GG	GG	GG	GG
10267772|F|0-21:C>G-21:C>G	A/G	CA1	17803510	.	.	.	.	.	.	.	AA	AA	AA	AA	AA	AA	AA	AA	AA	AA	AA	AA	AA	AA	AA	AA	AA	AA	AA	AA	AA	AA	AA	AA	AA	AA	AA	AA	AA	AA	AA	AA	AA	AA	AA	AA	AA	AA	AA
10267772	A/G	CA1	17803510	.	.	.	.	.	.	.	GG	GG	GG	GG	GG	GG	GG	GG	GG	GG	GG	GG	GG	GG	GG	GG	GG	GG	GG	GG	GG	GG	GG	GG	GG	GG	GG	GG	GG	GG	GG	GG	GG	GG	GG	GG	GG	GG	GG
10259034	A/G	CA1	17812235	.	.	.	.	.	.	.	GG	GG	GG	GG	GG	GG	GG	GG	GG	GG	GG	GG	GG	GG	GG	GG	GG	GG	GG	GG	GG	GG	GG	GG	GG	GG	GG	GG	GG	GG	GG	GG	GG	NN	GG	GG	GG	GG	GG
13144883	A/G	CA1	17927414	.	.	.	.	.	.	.	GG	NN	GG	GG	GG	GG	GG	GG	GG	GG	GG	GG	GG	GG	GG	GG	GG	GG	GG	GG	GG	GG	GG	GG	GG	GG	GG	GG	GG	GG	GG	GG	GG	GG	GG	GG	GG	GG	GG
10267800|F|0-29:G>A-29:G>A	A/G	CA1	18116659	.	.	.	.	.	.	.	AA	AA	AA	AA	AA	AA	AA	AA	AA	AA	AA	AA	AA	AA	AA	AA	AA	AA	AA	AA	AA	AA	AA	AA	AA	AA	AA	AA	AA	AA	AA	AA	AA	AA	AA	AA	AA	AA	AA
23885490	A/G	CA1	18147974	.	.	.	.	.	.	.	GG	GG	GG	NN	GG	NN	GG	GG	GG	GG	GG	GG	GG	GG	GG	GG	GG	GG	GG	GG	GG	GG	NN	GG	GG	GG	NN	GG	NN	NN	GG	GG	GG	NN	GG	NN	GG	NN	GG
10257689	A/G	CA1	18155114	.	.	.	.	.	.	.	GG	GG	GG	NN	GG	GG	GG	GG	GG	GG	GG	GG	GG	GG	GG	GG	NN	GG	GG	GG	GG	GG	GG	GG	GG	GG	NN	GG	GG	NN	GG	GG	GG	NN	NN	GG	GG	NN	GG
10264923|F|0-23:A>G-23:A>G	A/G	CA1	18184052	.	.	.	.	.	.	.	AA	AA	AA	AA	AA	AA	AA	AA	AA	AA	AA	AA	AA	AA	AA	AA	AA	AA	AA	AA	AA	AA	AA	AA	AA	AA	AA	AA	AA	AA	AA	AA	AA	AA	AA	AA	AA	AA	AA
10264923	A/G	CA1	18184052	.	.	.	.	.	.	.	GG	GG	GG	GG	GG	GG	GG	GG	GG	GG	GG	GG	GG	GG	GG	GG	GG	GG	GG	GG	GG	GG	GG	GG	GG	GG	GG	GG	GG	GG	GG	GG	GG	GG	GG	GG	GG	GG	GG
46213515	A/G	CA1	18186029	.	.	.	.	.	.	.	GG	GG	NN	NN	GG	NN	GG	GG	GG	GG	GG	GG	GG	GG	GG	GG	GG	GG	GG	NN	GG	GG	GG	NN	GG	GG	NN	GG	NN	NN	NN	GG	NN	NN	GG	NN	GG	GG	GG
23884590	A/G	CA1	18237765	.	.	.	.	.	.	.	GG	NN	GG	GG	GG	GG	GG	GG	GG	GG	GG	GG	GG	GG	GG	GG	NN	GG	GG	GG	GG	GG	GG	GG	GG	GG	GG	GG	GG	GG	GG	GG	GG	GG	GG	GG	GG	GG	GG
10264351|F|0-28:A>G-28:A>G	A/G	CA1	18364691	.	.	.	.	.	.	.	AA	AA	AA	AA	AA	AA	AA	AA	AA	AA	AA	AA	AA	AA	AA	AA	AA	AA	AA	AA	AA	AA	AA	AA	AA	AA	AA	AA	AA	AA	AA	AA	AA	AA	AA	AA	AA	AA	AA
23870959|F|0-58:G>T-58:G>T	A/G	CA1	18365829	.	.	.	.	.	.	.	AA	AA	AA	AA	AA	AA	AA	AA	GG	AA	AA	AA	AA	AA	AA	AA	AA	AA	AA	AA	AA	AA	AA	AA	AA	AA	AA	AA	AA	AA	AA	AA	AA	AA	AA	AA	AA	AA	AA
46213487|F|0-9:G>A-9:G>A	A/G	CA1	18397433	.	.	.	.	.	.	.	AA	AA	AA	AA	AA	AA	AA	AA	AA	AA	AA	AA	AA	AA	AA	AA	AA	AA	AA	AA	AA	AA	AA	AA	AA	AA	AA	AA	AA	AA	AA	AA	AA	AA	AA	AA	AA	AA	AA
10267084|F|0-28:G>T-28:G>T	A/G	CA1	18427609	.	.	.	.	.	.	.	GG	GG	GG	GG	GG	GG	GG	GG	GG	GG	GG	GG	GG	GG	GG	GG	GG	GG	GG	GG	GG	GG	GG	GG	GG	GG	GG	GG	GG	GG	GG	GG	GG	GG	GG	GG	GG	GG	GG
10267302	A/G	CA1	18469964	.	.	.	.	.	.	.	GG	GG	GG	GG	GG	GG	GG	GG	GG	GG	GG	GG	GG	GG	GG	GG	GG	GG	GG	GG	GG	GG	GG	GG	GG	GG	GG	GG	GG	GG	GG	GG	GG	GG	GG	GG	GG	GG	GG
13146267	A/G	CA1	18488413	.	.	.	.	.	.	.	GG	NN	GG	NN	GG	GG	GG	GG	GG	GG	GG	GG	GG	GG	GG	GG	GG	GG	GG	GG	GG	GG	GG	GG	GG	GG	NN	GG	GG	GG	GG	GG	GG	GG	GG	GG	GG	GG	GG
37047977|F|0-35:T>A-35:T>A	A/G	CA1	18501922	.	.	.	.	.	.	.	AA	AA	AA	AA	AA	AA	AA	AA	AA	AA	AA	AA	AA	AA	AA	AA	AA	AA	AA	AA	AA	AA	AA	AA	AA	AA	AA	AA	AA	AA	AA	AA	AA	AA	AA	AA	AA	AA	AA
37047977	A/G	CA1	18501922	.	.	.	.	.	.	.	GG	GG	GG	GG	GG	GG	GG	GG	GG	GG	GG	GG	GG	GG	GG	GG	GG	GG	GG	GG	GG	GG	GG	GG	GG	GG	NN	GG	NN	NN	GG	GG	GG	GG	GG	GG	GG	NN	GG
23870791|F|0-31:A>G-31:A>G	A/G	CA1	18587412	.	.	.	.	.	.	.	GG	GG	GG	GG	GG	GG	GG	GG	GG	GG	GG	GG	GG	GG	GG	GG	GG	GG	GG	GG	GG	GG	GG	GG	GG	GG	GG	GG	GG	GG	GG	GG	GG	GG	GG	GG	GG	GG	GG
100065940|F|0-12:T>A-12:T>A	A/G	CA1	18587412	.	.	.	.	.	.	.	GG	GG	GG	GG	GG	GG	GG	GG	GG	GG	GG	GG	GG	GG	GG	GG	GG	GG	GG	GG	GG	GG	GG	GG	GG	GG	GG	GG	GG	GG	GG	GG	GG	GG	GG	GG	GG	GG	GG
46213870|F|0-7:A>G-7:A>G	A/G	CA1	18675113	.	.	.	.	.	.	.	AA	AA	AA	AA	AA	AA	AA	AA	AA	AA	AA	AA	AA	AA	AA	AA	AA	AA	AA	AA	AA	AA	AA	AA	AA	AA	AA	AA	AA	AA	AA	AA	AA	AA	AA	AA	AA	AA	AA
10258862|F|0-41:G>A-41:G>A	A/G	CA1	18713019	.	.	.	.	.	.	.	AA	AA	AA	AA	AA	AA	AA	AA	AA	AA	AA	AA	AA	AA	AA	AA	AA	AA	AA	AA	AA	AA	AA	AA	AA	AA	AA	AA	AA	AA	AA	GG	AA	AA	AA	AA	AA	AA	AA
10265142	A/G	CA1	18790384	.	.	.	.	.	.	.	GG	GG	NN	GG	GG	NN	GG	GG	GG	GG	GG	GG	GG	GG	GG	GG	NN	GG	GG	NN	GG	GG	GG	GG	GG	NN	GG	GG	NN	GG	NN	GG	GG	NN	NN	GG	GG	NN	NN
10263503	A/G	CA1	18926170	.	.	.	.	.	.	.	GG	GG	GG	GG	GG	NN	GG	GG	GG	GG	NN	GG	GG	GG	GG	GG	GG	GG	GG	GG	GG	GG	GG	GG	GG	GG	GG	GG	NN	NN	GG	GG	GG	GG	GG	NN	GG	GG	GG
23885267	A/G	CA1	18949340	.	.	.	.	.	.	.	GG	NN	GG	GG	GG	GG	GG	NN	GG	GG	GG	NN	GG	GG	GG	GG	GG	GG	GG	GG	GG	GG	GG	GG	GG	GG	GG	GG	GG	GG	GG	GG	GG	GG	GG	GG	GG	GG	GG
23884980	A/G	CA1	18949406	.	.	.	.	.	.	.	GG	GG	GG	GG	GG	GG	GG	GG	GG	NN	GG	GG	GG	GG	GG	GG	GG	GG	GG	GG	GG	GG	GG	GG	GG	NN	GG	GG	GG	GG	GG	NN	GG	GG	NN	GG	GG	NN	GG
11063335|F|0-67:G>A-67:G>A	A/G	CA1	18969391	.	.	.	.	.	.	.	AA	AA	AA	AA	AA	AA	AA	AA	AA	AA	AA	AA	AA	AA	AA	AA	AA	AA	AA	AA	AA	AA	AA	AA	AA	AA	AA	AA	AA	AA	AA	AA	AA	AA	AA	AA	AA	AA	AA
5825888|F|0-24:T>C-24:T>C	A/G	CA1	18970569	.	.	.	.	.	.	.	AA	GG	AA	AA	GG	AA	GG	AA	AA	AA	AA	AA	AA	AA	AA	AA	AA	AA	AA	AA	AA	AA	AA	AA	AA	AA	AA	AA	AA	AA	AA	AA	AA	AA	AA	AA	AA	AA	AA
13144783	A/G	CA1	18975362	.	.	.	.	.	.	.	GG	GG	GG	GG	GG	GG	GG	GG	GG	GG	GG	GG	GG	GG	GG	GG	GG	GG	GG	GG	GG	GG	GG	GG	GG	GG	GG	GG	GG	GG	GG	GG	GG	GG	GG	GG	GG	GG	GG
11063817|F|0-28:G>T-28:G>T	A/G	CA1	18984585	.	.	.	.	.	.	.	AA	GG	AA	AA	GG	AA	GG	AA	AA	AA	AA	AA	AA	AA	AA	AA	AA	AA	AA	AA	AA	AA	AA	AA	AA	AA	AA	AA	AA	AA	AA	AA	AA	AA	AA	AA	AA	AA	AA
5825994|F|0-17:T>C-17:T>C	A/G	CA1	19013925	.	.	.	.	.	.	.	AA	GG	AA	AA	GG	AA	GG	AA	AA	AA	AA	AA	AA	AA	AA	AA	AA	AA	AA	AA	AA	AA	AA	AA	AA	AA	AA	AA	AA	AA	AA	AA	AA	AA	AA	AA	AA	AA	AA
5826091	A/G	CA1	19038308	.	.	.	.	.	.	.	GG	AA	GG	NN	AA	GG	AA	NN	GG	NN	GG	GG	GG	GG	GG	GG	GG	GG	GG	GG	GG	GG	GG	GG	GG	GG	GG	GG	GG	GG	NN	GG	GG	GG	GG	GG	GG	GG	GG
35488005	A/G	CA1	19090351	.	.	.	.	.	.	.	GG	GG	GG	GG	GG	GG	GG	GG	GG	GG	GG	GG	GG	GG	GG	GG	GG	GG	GG	GG	GG	GG	GG	GG	GG	GG	GG	GG	GG	GG	GG	GG	GG	GG	GG	GG	GG	GG	GG
5825517|F|0-38:A>T-38:A>T	A/G	CA1	19177021	.	.	.	.	.	.	.	GG	AA	GG	GG	AA	GG	AA	GG	GG	GG	GG	GG	GG	GG	GG	GG	GG	GG	GG	GG	GG	GG	GG	GG	GG	GG	GG	GG	GG	GG	GG	GG	GG	GG	GG	GG	GG	GG	GG
36360592	A/G	CA1	19247505	.	.	.	.	.	.	.	GG	GG	GG	GG	GG	GG	GG	GG	GG	GG	GG	GG	GG	GG	GG	GG	GG	GG	GG	GG	GG	GG	GG	GG	GG	GG	GG	GG	GG	GG	GG	GG	GG	GG	GG	GG	GG	GG	GG
37048513	A/G	CA1	19247919	.	.	.	.	.	.	.	GG	GG	NN	NN	GG	GG	GG	GG	GG	GG	GG	GG	GG	GG	GG	GG	NN	GG	GG	GG	GG	GG	GG	GG	GG	NN	NN	GG	NN	GG	NN	GG	GG	NN	GG	GG	GG	GG	GG
46213559	A/G	CA1	19476794	.	.	.	.	.	.	.	GG	GG	GG	NN	GG	NN	GG	GG	GG	GG	GG	GG	GG	GG	GG	GG	GG	GG	GG	NN	NN	NN	GG	GG	GG	NN	NN	GG	GG	NN	NN	GG	GG	NN	GG	GG	GG	NN	GG
23885565	A/G	CA1	19652190	.	.	.	.	.	.	.	GG	NN	GG	GG	GG	GG	GG	GG	GG	GG	GG	GG	GG	GG	GG	GG	GG	GG	GG	GG	GG	GG	GG	GG	GG	GG	NN	GG	GG	GG	NN	GG	GG	NN	GG	GG	GG	GG	GG
37049240	A/G	CA1	19672657	.	.	.	.	.	.	.	GG	GG	NN	NN	GG	NN	GG	GG	GG	GG	GG	GG	GG	GG	GG	GG	NN	GG	GG	GG	GG	NN	NN	GG	GG	GG	NN	GG	NN	GG	GG	GG	GG	GG	GG	GG	GG	NN	NN
100065894|F|0-17:A>G-17:A>G	A/G	CA1	19704167	.	.	.	.	.	.	.	GG	GG	GG	GG	GG	GG	GG	GG	GG	GG	GG	GG	GG	GG	GG	GG	GG	GG	GG	GG	GG	GG	GG	GG	GG	GG	GG	GG	GG	GG	GG	GG	NN	GG	GG	GG	GG	GG	GG
11063371	A/G	CA1	19747329	.	.	.	.	.	.	.	GG	GG	GG	GG	GG	GG	GG	GG	GG	GG	GG	GG	AA	GG	GG	GG	GG	GG	GG	GG	GG	GG	GG	GG	GG	NN	GG	GG	NN	NN	GG	GG	GG	GG	GG	GG	GG	GG	GG
29967284	A/G	CA1	19841470	.	.	.	.	.	.	.	GG	GG	GG	GG	GG	GG	GG	GG	GG	GG	GG	NN	GG	GG	GG	GG	GG	GG	GG	GG	GG	GG	GG	GG	GG	GG	GG	GG	NN	GG	GG	GG	GG	GG	NN	GG	GG	GG	GG
5824876	A/G	CA1	19865302	.	.	.	.	.	.	.	GG	AA	GG	AA	GG	AA	AA	AA	AA	NN	AA	AA	AA	AA	AA	AA	AA	AA	AA	AA	AA	AA	GG	GG	AA	AA	AA	GG	AA	GG	AA	AA	GG	AA	AA	GG	GG	AA	AA
5825786	A/G	CA1	19865368	.	.	.	.	.	.	.	GG	AA	GG	AA	NN	AA	AA	AA	AA	AA	AA	AA	AA	AA	AA	AA	AA	AA	AA	AA	AA	AA	GG	GG	AA	AA	AA	GG	AA	GG	AA	AA	GG	AA	AA	GG	GG	AA	AA
46213886|F|0-9:A>G-9:A>G	A/G	CA1	19903217	.	.	.	.	.	.	.	AA	AA	GG	AA	AA	AA	AA	AA	GG	AA	AA	AA	AA	GG	AA	AA	AA	AA	AA	AA	AA	AA	AA	AG	AG	AA	AA	AA	AA	AA	AA	AA	AA	AA	AA	AA	AA	AA	AA
10267374	A/G	CA1	19904827	.	.	.	.	.	.	.	GG	GG	GG	GG	GG	GG	GG	GG	GG	GG	GG	GG	NN	GG	GG	GG	GG	GG	GG	GG	GG	GG	GG	GG	GG	GG	GG	GG	GG	NN	GG	GG	GG	GG	GG	GG	GG	GG	GG
11064092	A/G	CA1	19904883	.	.	.	.	.	.	.	GG	GG	GG	GG	GG	GG	GG	GG	GG	GG	GG	GG	GG	GG	GG	GG	GG	GG	GG	GG	GG	GG	GG	GG	GG	GG	GG	GG	GG	GG	GG	GG	GG	GG	GG	GG	NN	GG	GG
40897808	A/G	CA1	20009801	.	.	.	.	.	.	.	GG	GG	GG	GG	GG	GG	GG	GG	GG	GG	GG	GG	GG	GG	GG	GG	GG	GG	GG	GG	GG	GG	GG	GG	GG	GG	GG	GG	GG	GG	GG	GG	GG	GG	GG	GG	GG	GG	GG
11063251|F|0-30:A>G-30:A>G	A/G	CA1	20016661	.	.	.	.	.	.	.	AA	AA	NN	AA	AA	AA	AA	NN	NN	AA	AA	NN	AA	AA	AA	AA	AA	AA	NN	AA	AA	AA	AA	NN	AA	AA	AA	AA	AA	AA	AA	NN	AA	AA	AA	AA	AA	NN	AA
10266841	A/G	CA1	20016727	.	.	.	.	.	.	.	GG	GG	NN	GG	GG	GG	GG	GG	NN	GG	GG	NN	GG	GG	GG	GG	GG	GG	NN	GG	GG	GG	GG	NN	GG	GG	GG	GG	GG	GG	GG	AA	GG	NN	GG	GG	GG	NN	GG
10266364|F|0-55:C>A-55:C>A	A/G	CA1	20097639	.	.	.	.	.	.	.	GG	GG	GG	GG	GG	GG	GG	GG	GG	GG	GG	GG	GG	GG	GG	GG	GG	GG	GG	GG	GG	GG	GG	GG	GG	GG	GG	GG	GG	GG	GG	GG	GG	GG	GG	GG	GG	GG	GG
10265119|F|0-48:G>C-48:G>C	A/G	CA1	20225276	.	.	.	.	.	.	.	AA	AA	AA	AA	AA	AA	AA	AA	AA	AA	AA	AA	AA	AA	AA	AA	AA	AA	AA	AA	AA	AA	AA	AA	AA	AA	AA	AA	AA	AA	AA	AA	AA	AA	AA	AA	AA	AA	AA
23884747	A/G	CA1	20243026	.	.	.	.	.	.	.	GG	GG	GG	GG	GG	GG	NN	GG	GG	GG	GG	GG	GG	GG	GG	GG	GG	GG	GG	GG	GG	GG	GG	GG	GG	GG	GG	GG	GG	GG	GG	GG	GG	GG	GG	GG	GG	GG	GG
15989503|F|0-16:T>A-16:T>A	A/G	CA1	20464008	.	.	.	.	.	.	.	AA	AA	AA	AA	AA	AA	AA	AA	AA	AA	AA	AA	AA	AA	AA	AA	AA	AA	AA	AA	AA	AA	AA	AA	AA	AA	AA	AA	NN	AA	AA	AA	NN	AA	NN	NN	AA	AA	AA
11064295	A/G	CA1	20464049	.	.	.	.	.	.	.	GG	GG	GG	GG	GG	GG	GG	GG	NN	GG	GG	GG	GG	GG	NN	GG	NN	NN	NN	NN	GG	NN	NN	GG	NN	NN	NN	GG	NN	NN	GG	GG	NN	NN	NN	GG	GG	NN	GG
10265826|F|0-18:T>G-18:T>G	A/G	CA1	20509418	.	.	.	.	.	.	.	AA	AA	AA	AA	AA	AA	AA	AA	AA	AA	AA	AA	AA	AA	AA	AA	AA	AA	AA	AA	AA	AA	AA	AA	AA	AA	AA	AA	AA	AA	AA	AA	AA	AA	AA	AA	AA	AA	AA
11064848	A/G	CA1	20552931	.	.	.	.	.	.	.	GG	GG	GG	GG	GG	GG	GG	GG	GG	NN	GG	NN	GG	GG	GG	GG	GG	GG	GG	GG	GG	GG	GG	GG	GG	GG	GG	GG	GG	GG	GG	GG	GG	GG	GG	GG	GG	GG	GG
10259983	A/G	CA1	20950474	.	.	.	.	.	.	.	GG	GG	GG	GG	GG	GG	GG	NN	NN	GG	NN	GG	GG	GG	GG	GG	GG	GG	NN	GG	GG	GG	GG	GG	GG	GG	GG	GG	GG	GG	GG	GG	GG	GG	GG	GG	GG	GG	GG
10265597|F|0-54:C>T-54:C>T	A/G	CA1	21109150	.	.	.	.	.	.	.	AA	AA	AA	AA	AA	AA	AA	AA	AA	AA	AA	AA	AA	AA	AA	AA	AA	AA	AA	AA	AA	AA	AA	AA	AA	AA	AA	AA	AA	AA	AA	AA	AA	AA	AA	AA	AA	AA	AA
37048495	A/G	CA1	21110905	.	.	.	.	.	.	.	GG	GG	GG	GG	GG	GG	NN	GG	GG	GG	GG	GG	GG	NN	GG	GG	NN	GG	GG	GG	GG	NN	GG	GG	GG	GG	NN	GG	NN	NN	GG	GG	GG	GG	GG	GG	NN	NN	GG
100011116|F|0-8:C>T-8:C>T	A/G	CA1	21470783	.	.	.	.	.	.	.	GG	GG	GG	GG	GG	NN	GG	GG	GG	GG	GG	GG	GG	GG	GG	GG	GG	GG	GG	NN	GG	GG	NN	GG	GG	NN	NN	GG	GG	NN	GG	NN	GG	NN	GG	GG	GG	GG	GG
29967319	A/G	CA1	21597868	.	.	.	.	.	.	.	GG	GG	GG	GG	GG	GG	GG	GG	GG	GG	GG	GG	GG	GG	GG	GG	NN	GG	GG	GG	GG	GG	GG	GG	GG	GG	GG	GG	NN	GG	GG	GG	GG	GG	GG	GG	GG	GG	GG
11064183	A/G	CA1	22148471	.	.	.	.	.	.	.	GG	GG	GG	GG	GG	GG	GG	GG	GG	GG	NN	GG	GG	GG	GG	GG	GG	GG	NN	GG	GG	GG	GG	GG	GG	GG	GG	GG	GG	GG	GG	GG	GG	GG	GG	GG	GG	GG	GG
11063346	A/G	CA1	22487720	.	.	.	.	.	.	.	GG	GG	GG	NN	GG	GG	GG	GG	GG	GG	GG	GG	GG	GG	GG	GG	NN	GG	GG	NN	GG	NN	GG	GG	GG	GG	GG	GG	NN	GG	GG	NN	NN	NN	NN	GG	GG	GG	GG
11064078	A/G	CA1	22487786	.	.	.	.	.	.	.	GG	GG	GG	GG	GG	GG	GG	GG	GG	GG	GG	GG	GG	GG	GG	GG	GG	GG	GG	GG	GG	GG	GG	GG	GG	GG	GG	GG	GG	GG	GG	GG	GG	GG	GG	GG	GG	GG	GG
30068665|F|0-6:C>A-6:C>A	A/G	CA1	22643405	.	.	.	.	.	.	.	AA	AA	AA	AA	AA	AA	AA	AA	AA	AA	AA	AA	AA	AA	AA	AA	AA	AA	AA	AA	AA	AA	AA	AA	AA	AA	AA	AA	AA	AA	AA	AA	AA	AA	AA	AA	AA	AA	AA
10257686	A/G	CA1	22692514	.	.	.	.	.	.	.	GG	GG	GG	GG	GG	GG	GG	GG	GG	GG	GG	GG	GG	GG	GG	GG	GG	GG	GG	GG	GG	GG	GG	GG	GG	GG	GG	GG	GG	GG	GG	GG	GG	GG	NN	GG	GG	GG	GG
10266972	A/G	CA1	22724566	.	.	.	.	.	.	.	GG	GG	GG	GG	GG	GG	GG	GG	GG	NN	GG	GG	GG	GG	GG	GG	NN	GG	GG	GG	GG	GG	GG	NN	GG	GG	GG	GG	GG	GG	GG	GG	GG	GG	GG	GG	GG	GG	GG
10263838|F|0-67:G>A-67:G>A	A/G	CA1	22732376	.	.	.	.	.	.	.	AA	AA	AA	AA	AA	AA	AG	AA	AA	AA	AA	AA	AA	AA	AA	AA	AA	AA	AA	AA	AA	AA	AA	AA	AA	AA	AA	AA	AA	AA	AA	AA	AA	AA	AA	AA	AA	AA	AA
37048562	A/G	CA1	22765234	.	.	.	.	.	.	.	GG	GG	GG	NN	GG	NN	NN	GG	GG	GG	GG	NN	GG	GG	GG	GG	NN	GG	GG	NN	GG	GG	GG	GG	GG	GG	NN	GG	NN	NN	GG	GG	GG	GG	GG	GG	GG	GG	GG
11063549	A/G	CA1	22822142	.	.	.	.	.	.	.	GG	NN	GG	GG	GG	NN	GG	GG	GG	GG	GG	GG	GG	GG	GG	GG	NN	NN	GG	GG	NN	GG	GG	GG	GG	GG	GG	GG	GG	GG	NN	GG	GG	GG	NN	GG	GG	NN	GG
13146737	A/G	CA1	22833900	.	.	.	.	.	.	.	GG	GG	GG	GG	GG	GG	GG	GG	GG	GG	GG	GG	GG	GG	GG	GG	NN	GG	GG	GG	GG	GG	GG	GG	GG	GG	NN	GG	GG	NN	GG	GG	GG	GG	GG	GG	GG	GG	GG
10265628|F|0-40:A>C-40:A>C	A/G	CA1	23084612	.	.	.	.	.	.	.	AA	AA	AA	AA	AA	AA	AA	AA	AA	AA	AA	AA	AA	AA	AA	AA	AA	AA	AA	AA	AA	AA	AA	AA	AA	AA	AA	AA	AA	AA	AA	AA	AA	AA	AA	AA	AA	AA	AA
11063090	A/G	CA1	23239643	.	.	.	.	.	.	.	GG	GG	GG	GG	GG	GG	GG	GG	GG	GG	GG	GG	GG	GG	GG	GG	GG	GG	GG	GG	GG	GG	GG	GG	GG	GG	GG	GG	GG	GG	GG	GG	GG	GG	GG	GG	GG	GG	GG
10265225|F|0-63:T>C-63:T>C	A/G	CA1	23318758	.	.	.	.	.	.	.	GG	GG	GG	GG	GG	GG	GG	GG	GG	GG	GG	GG	GG	GG	GG	GG	GG	GG	GG	GG	GG	GG	GG	GG	GG	GG	GG	GG	GG	GG	GG	GG	GG	GG	GG	GG	GG	GG	GG
10265225	A/G	CA1	23318758	.	.	.	.	.	.	.	GG	NN	NN	GG	GG	GG	GG	GG	GG	GG	GG	GG	GG	GG	GG	GG	GG	GG	GG	GG	NN	NN	GG	GG	GG	NN	NN	GG	GG	GG	NN	GG	GG	GG	NN	GG	GG	GG	GG
37048888	A/G	CA1	23446512	.	.	.	.	.	.	.	GG	NN	GG	NN	GG	GG	GG	GG	GG	GG	GG	GG	GG	GG	GG	GG	NN	GG	GG	GG	GG	GG	GG	GG	GG	GG	GG	GG	NN	NN	GG	NN	GG	NN	NN	GG	GG	NN	GG
23887811	A/G	CA1	23535122	.	.	.	.	.	.	.	GG	GG	GG	GG	GG	GG	GG	GG	GG	GG	GG	GG	GG	GG	GG	GG	GG	GG	GG	GG	GG	GG	GG	GG	GG	GG	GG	GG	GG	NN	GG	GG	GG	NN	GG	NN	GG	GG	GG
5825005	A/G	CA1	23931680	.	.	.	.	.	.	.	NN	AA	AA	AA	AA	GG	AA	GG	AA	GG	GG	GG	GG	AA	GG	GG	GG	GG	GG	GG	GG	GG	GG	GG	GG	GG	GG	GG	GG	GG	GG	GG	NN	GG	GG	GG	GG	GG	GG
5824945	A/G	CA1	23932104	.	.	.	.	.	.	.	GG	AA	AA	AA	AA	GG	AA	GG	AA	GG	GG	GG	GG	AA	GG	GG	GG	GG	GG	GG	GG	GG	GG	NN	GG	GG	GG	GG	GG	GG	GG	NN	GG	GG	GG	GG	GG	GG	GG
13146562	A/G	CA1	23936784	.	.	.	.	.	.	.	GG	GG	NN	GG	GG	NN	GG	GG	GG	GG	GG	GG	GG	GG	GG	GG	GG	GG	GG	NN	GG	GG	GG	GG	GG	GG	GG	GG	NN	NN	NN	GG	GG	NN	NN	GG	GG	GG	NN
11063067	A/G	CA1	24133732	.	.	.	.	.	.	.	GG	NN	GG	GG	GG	GG	NN	GG	GG	GG	GG	GG	GG	GG	GG	GG	GG	GG	GG	GG	GG	GG	GG	GG	GG	GG	GG	GG	GG	NN	GG	GG	GG	GG	GG	GG	GG	GG	GG
10268469|F|0-46:T>C-46:T>C	A/G	CA1	24140145	.	.	.	.	.	.	.	GG	GG	GG	GG	GG	GG	GG	GG	GG	GG	GG	GG	AG	GG	GG	GG	GG	GG	AA	GG	GG	GG	GG	GG	GG	GG	GG	GG	AA	GG	AA	GG	GG	AA	AA	GG	GG	GG	GG
10268469	A/G	CA1	24140145	.	.	.	.	.	.	.	GG	GG	GG	GG	GG	NN	NN	GG	GG	GG	GG	GG	GG	GG	GG	GG	GG	GG	GG	GG	GG	GG	GG	GG	GG	GG	GG	GG	GG	GG	GG	GG	GG	GG	GG	NN	GG	GG	GG
23871415|F|0-36:G>A-36:G>A	A/G	CA1	24146378	.	.	.	.	.	.	.	AA	AA	AA	AA	AA	AA	AA	AA	AA	AA	AA	AA	AA	AA	AA	AA	AA	AA	AA	AA	AA	AA	AA	AA	AA	AA	AA	AA	AA	AA	AA	AA	AA	AA	AA	AA	AA	AA	AA
13144527	A/G	CA1	24248385	.	.	.	.	.	.	.	GG	GG	GG	GG	GG	GG	GG	GG	GG	NN	GG	GG	GG	GG	GG	GG	GG	GG	GG	GG	GG	GG	GG	GG	GG	GG	GG	GG	GG	GG	GG	GG	GG	GG	GG	GG	GG	GG	GG
23887670	A/G	CA1	24248427	.	.	.	.	.	.	.	GG	GG	GG	GG	GG	GG	GG	GG	GG	GG	GG	GG	GG	GG	GG	GG	GG	GG	GG	GG	GG	GG	NN	GG	GG	GG	GG	GG	GG	GG	GG	GG	GG	GG	GG	GG	GG	GG	GG
10264624|F|0-14:C>A-14:C>A	A/G	CA1	24312270	.	.	.	.	.	.	.	AA	AA	AA	AA	AA	AA	AA	AA	AA	AA	AA	AA	AA	AA	AA	AA	AA	AA	AA	AA	AA	AA	AA	AA	AA	AA	AA	AA	AA	AA	AA	AA	AA	AA	AA	AA	AA	AA	AA
10260130	A/G	CA1	24368577	.	.	.	.	.	.	.	AA	AA	AA	AA	AA	AA	AA	AA	GG	AA	GG	GG	AA	AA	AA	GG	AA	GG	AA	AA	GG	GG	AA	AA	AA	GG	GG	AA	AA	AA	AA	GG	AA	AA	AA	AA	AA	AA	GG
10258801	A/G	CA1	24445219	.	.	.	.	.	.	.	GG	GG	GG	GG	GG	GG	GG	GG	AA	GG	GG	AA	GG	GG	GG	AA	GG	AA	GG	GG	AA	AA	GG	GG	GG	AA	AA	GG	NN	GG	GG	GG	GG	NN	GG	NN	GG	GG	AA
10260179	A/G	CA1	24445219	.	.	.	.	.	.	.	AA	AA	AA	AA	AA	AA	AA	AA	GG	AA	AA	GG	AA	AA	AA	GG	AA	GG	AA	AA	GG	GG	AA	AA	AA	NN	GG	AA	AA	AA	AA	AA	AA	AA	AA	AA	AA	AA	GG
10267324|F|0-50:C>T-50:C>T	A/G	CA1	24536843	.	.	.	.	.	.	.	GG	GG	GG	GG	GG	GG	GG	GG	AA	GG	GG	AA	GG	GG	GG	AA	GG	AA	GG	GG	AA	AA	GG	GG	GG	AA	AA	GG	GG	GG	GG	GG	GG	GG	GG	GG	GG	GG	AA
100050023|F|0-62:A>G-62:A>G	A/G	CA1	24569113	.	.	.	.	.	.	.	AA	AA	AA	AA	AA	AA	AA	AA	NN	AA	AA	NN	AA	AA	AA	NN	AA	NN	AA	AA	NN	NN	AA	AA	AA	NN	NN	AA	AA	AA	AA	AA	AA	AA	AA	AA	AA	AA	NN
11064626|F|0-13:G>T-13:G>T	A/G	CA1	24859214	.	.	.	.	.	.	.	AA	AA	AA	AA	NN	AA	AA	AA	AA	AA	AA	NN	AA	AA	AA	AA	AA	AA	AA	AA	AA	AA	AA	AA	AA	AA	AA	AA	AA	AA	AA	NN	AA	AA	AA	AA	AA	AA	AA
37049461	A/G	CA1	25195244	.	.	.	.	.	.	.	GG	NN	GG	GG	GG	GG	GG	NN	GG	GG	GG	GG	GG	GG	GG	GG	GG	GG	GG	GG	GG	GG	GG	GG	GG	GG	GG	GG	NN	GG	GG	GG	GG	GG	GG	GG	GG	GG	NN
23886122	A/G	CA1	25352143	.	.	.	.	.	.	.	GG	GG	GG	GG	GG	GG	GG	GG	GG	GG	GG	GG	GG	GG	GG	GG	GG	GG	GG	GG	GG	GG	GG	GG	GG	GG	GG	GG	GG	GG	GG	GG	GG	GG	GG	NN	GG	GG	GG
23887388	A/G	CA1	25443556	.	.	.	.	.	.	.	GG	GG	GG	NN	GG	GG	GG	GG	GG	GG	GG	GG	GG	GG	GG	GG	GG	GG	GG	GG	GG	GG	GG	GG	GG	GG	GG	GG	GG	GG	GG	GG	GG	GG	NN	GG	GG	GG	GG
15979599|F|0-29:G>A-29:G>A	A/G	CA1	25454516	.	.	.	.	.	.	.	GG	NN	NN	NN	AA	GG	NN	AA	NN	AA	GG	GG	AG	AA	NN	NN	NN	AA	GG	NN	NN	NN	NN	NN	NN	NN	NN	GG	NN	NN	NN	NN	NN	NN	NN	GG	GG	AA	NN
50759388	A/G	CA1	25456654	.	.	.	.	.	.	.	GG	GG	GG	GG	GG	GG	GG	NN	GG	GG	GG	GG	GG	GG	GG	NN	GG	GG	GG	GG	NN	GG	GG	NN	GG	GG	GG	GG	GG	GG	GG	GG	GG	GG	GG	GG	GG	GG	GG
11063791|F|0-63:C>T-63:C>T	A/G	CA1	25507299	.	.	.	.	.	.	.	AA	AA	AA	AA	AA	AA	AA	AA	AA	AA	AA	AA	AA	AA	AA	AA	AA	AA	AA	AA	AA	AA	AA	AA	AA	AA	AA	AA	AA	AA	AA	AA	AA	AA	AA	AA	AA	AA	AA
23884942	A/G	CA1	25513345	.	.	.	.	.	.	.	GG	GG	GG	GG	GG	NN	GG	GG	GG	GG	GG	GG	GG	GG	GG	GG	NN	GG	GG	GG	GG	GG	GG	GG	GG	GG	GG	GG	GG	GG	GG	GG	GG	GG	GG	GG	GG	GG	GG
23887113	A/G	CA1	25580462	.	.	.	.	.	.	.	GG	GG	GG	NN	GG	GG	GG	GG	GG	GG	GG	GG	GG	GG	GG	GG	GG	GG	GG	GG	GG	GG	GG	GG	GG	GG	GG	NN	GG	GG	GG	GG	GG	GG	NN	GG	GG	GG	GG
23886541	A/G	CA1	25619533	.	.	.	.	.	.	.	GG	GG	GG	GG	GG	GG	NN	GG	GG	GG	GG	GG	GG	NN	GG	GG	GG	GG	GG	GG	GG	GG	GG	GG	GG	GG	NN	GG	GG	GG	GG	GG	GG	GG	GG	GG	GG	GG	GG
11064029	A/G	CA1	26129933	.	.	.	.	.	.	.	GG	AA	AA	AA	NN	NN	AA	AA	AA	AA	GG	GG	GG	AA	GG	GG	AA	GG	GG	AA	GG	GG	GG	GG	AA	NN	NN	GG	NN	GG	NN	NN	GG	NN	GG	GG	GG	NN	GG
8822684	A/G	CA1	26274076	.	.	.	.	.	.	.	GG	NN	GG	GG	NN	GG	AA	GG	NN	GG	AA	AA	AA	GG	GG	AA	GG	AA	NN	GG	GG	AA	GG	GG	GG	GG	GG	GG	GG	GG	GG	NN	GG	GG	GG	GG	GG	GG	GG
13146063	A/G	CA1	26427549	.	.	.	.	.	.	.	GG	GG	GG	NN	GG	GG	GG	GG	GG	GG	GG	GG	GG	NN	GG	GG	GG	GG	GG	GG	GG	GG	GG	GG	GG	GG	GG	GG	GG	NN	GG	GG	GG	NN	GG	GG	GG	GG	GG
10264680|F|0-59:T>A-59:T>A	A/G	CA1	26466545	.	.	.	.	.	.	.	GG	GG	GG	GG	GG	GG	GG	GG	GG	GG	GG	GG	GG	GG	GG	GG	GG	GG	GG	GG	GG	GG	GG	GG	GG	GG	GG	GG	GG	GG	GG	GG	GG	GG	GG	GG	GG	GG	GG
100010155|F|0-25:C>T-25:C>T	A/G	CA1	26466611	.	.	.	.	.	.	.	GG	GG	GG	GG	GG	NN	GG	GG	NN	NN	GG	GG	GG	NN	GG	GG	GG	GG	GG	GG	GG	GG	GG	GG	GG	GG	NN	GG	GG	NN	GG	GG	GG	NN	GG	GG	GG	GG	GG
11064301|F|0-42:G>C-42:G>C	A/G	CA1	26472766	.	.	.	.	.	.	.	AA	AA	AA	AA	AA	AA	AA	AA	AA	AA	AA	AA	AA	AA	AA	AA	AA	AA	AA	AA	AA	AA	AA	AA	AA	AA	AA	AA	AA	AA	AA	AA	AA	AA	AA	AA	AA	AA	AA
23887747	A/G	CA1	26514124	.	.	.	.	.	.	.	GG	GG	GG	GG	GG	GG	GG	GG	GG	GG	GG	GG	GG	GG	GG	GG	GG	GG	GG	GG	GG	GG	GG	NN	GG	GG	GG	GG	GG	GG	GG	GG	GG	GG	GG	GG	GG	GG	GG
42025292	A/G	CA1	26660605	.	.	.	.	.	.	.	GG	GG	GG	GG	GG	GG	GG	GG	GG	GG	GG	NN	GG	GG	GG	GG	GG	GG	GG	GG	GG	GG	GG	GG	GG	GG	GG	GG	GG	GG	NN	NN	GG	GG	GG	GG	NN	GG	GG
50759925	A/G	CA1	26660671	.	.	.	.	.	.	.	GG	GG	GG	GG	GG	GG	GG	GG	GG	GG	GG	GG	GG	GG	GG	GG	GG	GG	GG	GG	GG	GG	GG	NN	GG	GG	GG	GG	GG	GG	GG	GG	GG	GG	GG	GG	GG	GG	GG
100010099|F|0-49:T>C-49:T>C	A/G	CA1	26661328	.	.	.	.	.	.	.	AA	AA	AA	AA	AA	AA	AA	AA	AA	AA	AA	AA	AA	AA	AA	AA	AA	AA	AA	AA	AA	AA	AA	AA	AA	AA	NN	AA	NN	AA	AA	AA	AA	AA	AA	AA	AA	AA	AA
11063973|F|0-66:G>T-66:G>T	A/G	CA1	27194166	.	.	.	.	.	.	.	AA	AA	AA	AA	AA	AA	AA	AA	AA	AA	AA	AA	AA	AA	AA	AA	AA	AA	AA	AA	AA	AA	AA	AA	AA	AA	AA	AA	AA	AA	AA	AA	AA	AA	AA	AA	AA	AA	AA
23870136	A/G	CA1	27194276	.	.	.	.	.	.	.	GG	GG	GG	GG	GG	GG	GG	GG	GG	GG	GG	GG	GG	GG	GG	GG	GG	GG	GG	GG	GG	GG	GG	GG	GG	GG	GG	GG	GG	GG	GG	GG	GG	GG	GG	GG	GG	GG	GG
11063703	A/G	CA1	27274073	.	.	.	.	.	.	.	GG	GG	GG	GG	GG	GG	GG	GG	GG	GG	GG	GG	GG	GG	GG	GG	GG	GG	GG	GG	GG	GG	GG	NN	GG	GG	GG	GG	GG	GG	GG	GG	GG	GG	GG	GG	GG	GG	GG
11064298	A/G	CA1	27406300	.	.	.	.	.	.	.	GG	GG	GG	GG	GG	GG	GG	GG	NN	GG	GG	GG	GG	GG	GG	GG	GG	GG	GG	GG	GG	GG	GG	GG	GG	GG	GG	GG	GG	GG	GG	GG	GG	GG	GG	GG	GG	GG	GG
15979079	A/G	CA1	27917962	.	.	.	.	.	.	.	GG	AA	GG	GG	GG	GG	AA	GG	GG	GG	NN	GG	GG	GG	GG	AA	NN	GG	GG	AA	GG	GG	GG	NN	GG	AA	GG	NN	AA	AA	AA	AA	NN	AA	GG	AA	AA	GG	AA
8822756	A/G	CA1	27918028	.	.	.	.	.	.	.	GG	NN	GG	GG	GG	GG	AA	GG	GG	GG	NN	GG	NN	GG	GG	GG	GG	GG	GG	NN	GG	GG	GG	NN	GG	NN	GG	GG	AA	AA	NN	AA	GG	AA	GG	AA	NN	GG	AA
11063106|F|0-44:A>C-44:A>C	A/G	CA1	28044089	.	.	.	.	.	.	.	AA	AA	AA	AA	AA	AA	AA	AA	AA	AA	AA	AA	AA	AA	AA	AA	AA	AA	AA	AA	AA	AA	AA	AA	AA	AA	AA	AA	AA	AA	AA	AA	AA	AA	AA	AA	AA	AA	AA
11063106|F|0-13:G>C-13:G>C	A/G	CA1	28044089	.	.	.	.	.	.	.	AA	AA	AA	AA	AA	AA	AA	AA	AA	AA	AA	AA	AA	AA	AA	AA	AA	AA	AA	AA	AA	AA	AA	AA	AA	AA	AA	AA	AA	AA	AA	AA	AA	AA	AA	AA	AA	AA	AA
23887127	A/G	CA1	28126735	.	.	.	.	.	.	.	GG	GG	GG	GG	GG	GG	GG	GG	GG	GG	GG	GG	GG	GG	GG	GG	GG	GG	GG	GG	GG	NN	GG	GG	GG	GG	GG	GG	GG	GG	GG	GG	GG	GG	GG	GG	GG	GG	GG
37048675	A/G	CA1	28133281	.	.	.	.	.	.	.	GG	GG	NN	GG	GG	GG	GG	GG	GG	GG	GG	GG	GG	GG	GG	GG	NN	NN	GG	GG	GG	GG	NN	GG	GG	NN	NN	GG	NN	NN	GG	GG	GG	NN	GG	GG	GG	NN	GG
5824640	A/G	CA1	28249570	.	.	.	.	.	.	.	GG	GG	GG	NN	GG	GG	NN	GG	GG	GG	GG	GG	NN	GG	GG	GG	GG	GG	AA	GG	GG	GG	AA	AA	GG	GG	NN	AA	AA	AA	AA	GG	AA	AA	AA	AA	AA	GG	GG
46213579	A/G	CA1	28288401	.	.	.	.	.	.	.	GG	GG	GG	NN	GG	GG	GG	GG	GG	GG	GG	GG	GG	GG	GG	GG	NN	GG	GG	GG	GG	GG	GG	GG	NN	NN	NN	GG	AA	NN	NN	GG	GG	NN	GG	GG	GG	GG	GG
23887805	A/G	CA1	28565366	.	.	.	.	.	.	.	GG	NN	GG	GG	GG	GG	GG	GG	GG	GG	GG	GG	GG	GG	GG	GG	GG	GG	GG	GG	GG	GG	GG	GG	GG	GG	GG	GG	GG	GG	GG	GG	GG	GG	GG	GG	GG	GG	GG
8822578	A/G	CA1	28602205	.	.	.	.	.	.	.	AA	GG	GG	NN	GG	AA	GG	GG	GG	GG	AA	AA	GG	GG	GG	GG	NN	GG	GG	GG	GG	GG	NN	NN	GG	GG	GG	NN	NN	NN	NN	AA	NN	NN	GG	NN	GG	GG	GG
8822602	A/G	CA1	28602286	.	.	.	.	.	.	.	AA	GG	GG	NN	GG	AA	GG	GG	GG	GG	AA	AA	GG	GG	GG	GG	GG	GG	GG	GG	GG	GG	NN	NN	GG	GG	GG	NN	GG	NN	GG	AA	NN	GG	GG	NN	NN	GG	GG
5824774	A/G	CA1	28930289	.	.	.	.	.	.	.	GG	GG	GG	GG	AA	GG	GG	GG	GG	GG	GG	GG	GG	GG	GG	GG	AA	AA	GG	NN	AA	AA	GG	GG	GG	GG	GG	GG	GG	GG	GG	GG	GG	GG	NN	GG	GG	GG	GG
13147356|F|0-17:A>C-17:A>C	A/G	CA1	29220312	.	.	.	.	.	.	.	AA	AA	AA	AA	AA	AA	AA	AA	AA	AA	AA	AA	AG	AA	AA	AA	AA	AA	AA	AA	AA	AA	AA	AA	AA	AA	AA	AA	AA	AA	AA	AA	AA	AA	AA	AA	AA	AA	AA
11063070|F|0-56:T>A-56:T>A	A/G	CA1	29840666	.	.	.	.	.	.	.	AA	AA	AA	AA	AA	AA	AA	AA	AA	AA	AA	AA	AA	AA	AA	AA	AA	AA	AA	AA	AA	AA	AA	AA	AA	AA	AA	AA	AA	AA	AA	AA	AA	AA	AA	AA	AA	AA	AA
29631540	A/G	CA1	29895453	.	.	.	.	.	.	.	GG	GG	GG	NN	GG	GG	GG	GG	NN	GG	GG	GG	GG	GG	GG	NN	NN	GG	GG	NN	GG	NN	GG	NN	NN	NN	GG	GG	NN	GG	GG	GG	GG	GG	GG	GG	GG	GG	NN
5826097|F|0-13:T>C-13:T>C	A/G	CA1	29901010	.	.	.	.	.	.	.	GG	AA	AA	AA	AA	GG	AA	AA	AA	AA	GG	GG	AG	AA	AA	AA	AA	AA	GG	AA	AA	AA	GG	GG	AG	AA	AA	GG	GG	GG	GG	GG	GG	GG	GG	GG	GG	AA	AA
29967501|F|0-8:T>G-8:T>G	A/G	CA1	29920894	.	.	.	.	.	.	.	AA	AA	AA	AA	AA	AA	AA	AA	AA	AA	AA	AA	AA	AA	AA	AA	AA	AA	AA	AA	AA	AA	AA	AA	AA	AA	AA	AA	AA	AA	AA	AA	AA	AA	AA	AA	AA	AA	AA
13147073|F|0-66:A>C-66:A>C	A/G	CA1	30035263	.	.	.	.	.	.	.	AA	AA	AA	AA	AA	AA	AA	AA	AA	AA	AA	AA	AA	AA	AA	AA	AA	AA	AA	AA	AA	AA	AA	AA	AA	AA	AA	AA	AA	AA	AA	AA	AA	AA	AA	AA	AA	AA	AA
5825981	A/G	CA1	30388211	.	.	.	.	.	.	.	AA	GG	GG	GG	GG	AA	GG	GG	GG	GG	AA	AA	NN	GG	GG	GG	GG	GG	AA	GG	GG	GG	AA	AA	GG	GG	GG	AA	AA	AA	AA	AA	AA	AA	AA	AA	AA	GG	GG
29631653|F|0-38:G>A-38:G>A	A/G	CA1	30515801	.	.	.	.	.	.	.	AA	AA	AA	AA	AA	AA	AA	AA	AA	AA	AA	AA	AA	AA	AA	AA	AA	AA	AA	AA	AA	AA	AA	AA	AA	AA	AA	AA	AA	AA	AA	AA	AA	AA	AA	AA	AA	AA	AA
30069926	A/G	CA1	30847590	.	.	.	.	.	.	.	GG	GG	GG	GG	GG	GG	GG	GG	GG	GG	GG	GG	GG	GG	GG	GG	GG	GG	GG	GG	GG	GG	GG	GG	GG	GG	GG	GG	GG	GG	GG	GG	GG	GG	NN	GG	GG	GG	GG
37048955	A/G	CA1	30849066	.	.	.	.	.	.	.	GG	GG	GG	GG	GG	GG	GG	NN	GG	GG	GG	GG	GG	NN	GG	NN	GG	GG	GG	GG	GG	NN	GG	GG	GG	GG	GG	GG	GG	GG	GG	GG	GG	GG	GG	GG	GG	GG	GG
23886801	A/G	CA1	31083422	.	.	.	.	.	.	.	GG	GG	GG	GG	GG	GG	GG	GG	GG	GG	GG	GG	GG	GG	GG	GG	GG	GG	GG	GG	GG	GG	GG	GG	GG	GG	GG	GG	GG	NN	GG	GG	GG	NN	GG	NN	GG	NN	GG
13146846	A/G	CA1	31083488	.	.	.	.	.	.	.	GG	NN	GG	NN	GG	GG	GG	NN	GG	GG	GG	GG	GG	NN	GG	GG	GG	GG	GG	GG	GG	GG	GG	GG	GG	GG	GG	NN	GG	GG	GG	GG	GG	GG	GG	GG	GG	GG	GG
11064407	A/G	CA1	31194920	.	.	.	.	.	.	.	GG	GG	GG	GG	GG	GG	GG	GG	GG	GG	NN	GG	GG	GG	GG	GG	GG	GG	GG	GG	GG	GG	GG	GG	GG	GG	GG	GG	GG	GG	GG	GG	GG	GG	GG	GG	GG	GG	NN
50759493	A/G	CA1	31267998	.	.	.	.	.	.	.	GG	GG	GG	GG	GG	GG	GG	GG	GG	GG	GG	GG	GG	GG	GG	GG	GG	GG	GG	GG	GG	GG	GG	GG	GG	GG	GG	GG	GG	NN	GG	GG	GG	GG	GG	GG	GG	GG	GG
23871217|F|0-55:G>C-55:G>C	A/G	CA1	31736125	.	.	.	.	.	.	.	GG	NN	NN	NN	NN	GG	GG	NN	NN	GG	NN	GG	GG	GG	NN	NN	NN	GG	GG	NN	NN	NN	GG	GG	NN	GG	NN	GG	GG	GG	GG	GG	GG	GG	NN	GG	NN	GG	GG
5825554|F|0-37:A>T-37:A>T	A/G	CA1	31813908	.	.	.	.	.	.	.	AA	GG	GG	GG	GG	AA	GG	GG	GG	GG	AA	AA	AG	GG	GG	GG	NN	GG	AA	GG	GG	GG	AA	AA	GG	GG	GG	AA	AA	AA	AA	AA	AA	AA	AA	AA	AA	GG	GG
5825554	A/G	CA1	31813908	.	.	.	.	.	.	.	GG	GG	GG	GG	GG	GG	GG	GG	GG	GG	GG	GG	GG	GG	GG	NN	AA	GG	GG	GG	GG	GG	GG	GG	GG	GG	GG	GG	GG	GG	GG	GG	GG	GG	GG	GG	GG	GG	GG
29967620|F|0-36:C>T-36:C>T	A/G	CA1	32136183	.	.	.	.	.	.	.	AA	AA	AA	AA	AG	NN	AG	AG	AG	AG	NN	AA	AA	AA	AA	AG	AG	AA	AA	AA	AA	AA	AA	AA	AG	AG	AA	AG	AA	NN	AA	AA	AA	AA	AA	AA	AA	NN	AA
10257886	A/G	CA1	32748354	.	.	.	.	.	.	.	GG	GG	GG	GG	GG	GG	GG	GG	GG	GG	NN	NN	GG	GG	GG	GG	GG	GG	GG	GG	GG	GG	GG	GG	GG	GG	NN	GG	GG	NN	GG	GG	GG	GG	GG	GG	GG	GG	GG
23886994	A/G	CA1	32881937	.	.	.	.	.	.	.	GG	GG	GG	GG	GG	NN	GG	GG	GG	GG	GG	GG	GG	GG	GG	GG	NN	GG	GG	GG	GG	GG	GG	GG	GG	NN	GG	GG	GG	GG	GG	GG	GG	GG	GG	GG	GG	GG	GG
11062621|F|0-7:T>C-7:T>C	A/G	CA1	33029905	.	.	.	.	.	.	.	AA	AA	AA	AA	AA	AA	AA	AA	AA	AA	AG	AA	AA	AA	AA	AA	AA	AG	AA	AA	AA	AA	AA	AA	AA	AA	AA	AA	AA	AG	AA	AA	AA	AA	AA	AA	AA	AA	AA
11062621	A/G	CA1	33029905	.	.	.	.	.	.	.	GG	GG	GG	GG	GG	GG	GG	GG	GG	GG	GG	GG	GG	GG	GG	GG	GG	GG	GG	GG	GG	GG	GG	GG	GG	GG	GG	GG	GG	GG	GG	GG	GG	GG	GG	GG	GG	GG	GG
11062488	A/G	CA1	33029950	.	.	.	.	.	.	.	GG	NN	NN	GG	GG	GG	GG	GG	GG	GG	GG	GG	GG	GG	GG	GG	NN	GG	GG	GG	GG	NN	GG	GG	GG	GG	GG	GG	GG	GG	GG	GG	GG	GG	GG	NN	GG	GG	GG
13146820	A/G	CA1	33061885	.	.	.	.	.	.	.	GG	GG	GG	GG	NN	GG	GG	GG	GG	GG	GG	GG	GG	GG	GG	GG	GG	GG	GG	GG	GG	GG	GG	GG	GG	GG	GG	GG	GG	GG	GG	GG	GG	GG	GG	GG	GG	GG	GG
30069342|F|0-33:C>G-33:C>G	A/G	CA1	33334426	.	.	.	.	.	.	.	AA	AA	AA	AA	AA	AA	AA	AA	AA	AA	AA	AA	AA	AA	AA	AA	AA	AA	NN	NN	AA	AA	AA	AA	AA	AA	AA	AA	AA	AA	AA	AA	AA	AA	AA	AA	AA	AA	AA
23887539	A/G	CA1	33335339	.	.	.	.	.	.	.	GG	GG	GG	GG	GG	GG	GG	GG	GG	NN	GG	GG	NN	GG	GG	GG	GG	GG	GG	GG	GG	GG	GG	GG	GG	GG	GG	GG	GG	GG	GG	GG	GG	GG	GG	GG	GG	GG	GG
13144368	A/G	CA1	33335471	.	.	.	.	.	.	.	GG	GG	GG	NN	GG	GG	GG	GG	GG	GG	GG	GG	GG	GG	GG	GG	NN	GG	GG	AA	GG	GG	GG	GG	GG	GG	GG	GG	GG	GG	GG	GG	GG	GG	GG	GG	GG	GG	NN
37049003	A/G	CA1	33367970	.	.	.	.	.	.	.	GG	GG	GG	NN	GG	NN	GG	GG	GG	GG	GG	GG	GG	GG	GG	GG	NN	GG	GG	GG	GG	GG	NN	GG	GG	NN	NN	GG	NN	GG	GG	GG	GG	NN	GG	GG	GG	NN	GG
29966556	A/G	CA1	33532248	.	.	.	.	.	.	.	GG	GG	GG	GG	GG	GG	GG	GG	GG	GG	GG	GG	GG	GG	GG	GG	GG	GG	GG	GG	GG	GG	GG	GG	GG	GG	NN	GG	GG	NN	GG	GG	GG	GG	GG	GG	GG	GG	GG
37047779	A/G	CA1	33753906	.	.	.	.	.	.	.	GG	GG	GG	GG	GG	GG	GG	GG	GG	GG	GG	GG	GG	GG	GG	GG	NN	GG	GG	GG	GG	NN	GG	GG	GG	GG	NN	GG	GG	GG	NN	NN	GG	GG	GG	GG	NN	NN	NN
10268174	A/G	CA1	33763069	.	.	.	.	.	.	.	GG	GG	GG	GG	GG	GG	GG	GG	GG	GG	GG	GG	GG	GG	GG	GG	NN	GG	GG	GG	GG	GG	GG	GG	GG	GG	GG	GG	GG	GG	GG	NN	GG	GG	GG	GG	GG	GG	GG
13147082|F|0-14:G>C-14:G>C	A/G	CA1	33764426	.	.	.	.	.	.	.	AA	AA	AA	AA	AA	AA	AA	AA	AA	AA	AA	AA	AA	AA	AA	AA	AA	AA	AA	AA	AA	AA	AA	AA	AA	AA	AA	AA	AA	AA	AA	AA	AA	AA	AA	AA	AA	AA	AA
42025387	A/G	CA1	33794498	.	.	.	.	.	.	.	GG	GG	GG	GG	GG	GG	GG	GG	GG	GG	GG	GG	GG	GG	GG	GG	GG	GG	GG	GG	GG	GG	GG	GG	GG	GG	GG	GG	GG	GG	GG	NN	GG	GG	GG	GG	GG	GG	GG
10265478|F|0-11:C>T-11:C>T	A/G	CA1	33939027	.	.	.	.	.	.	.	AA	AA	AA	AA	AA	AA	AA	AA	AA	AA	AA	AA	AA	AA	AA	AA	AA	AA	AA	AA	AA	AA	AA	AA	AA	AA	AA	AA	AA	AA	AA	AA	AA	AA	AA	AA	AA	AA	AA
10265478|F|0-44:T>A-44:T>A	A/G	CA1	33939027	.	.	.	.	.	.	.	AA	AA	AA	AA	AA	AA	AA	AA	AA	AA	AA	AA	AA	AA	AA	AA	AA	AA	AA	AA	AA	AA	AA	AA	AA	AA	AA	AA	AA	AA	AA	AA	AA	AA	AA	AA	AA	AA	AA
5825013|F|0-26:A>C-26:A>C	A/G	CA1	33947775	.	.	.	.	.	.	.	NN	AA	AA	AA	AA	NN	AA	AA	AA	AA	AA	NN	AA	AA	AA	AA	AA	NN	NN	AA	AA	AA	NN	NN	AA	AA	AA	NN	NN	NN	NN	NN	NN	NN	NN	NN	NN	AA	AA
39411817	A/G	CA1	33994978	.	.	.	.	.	.	.	GG	GG	GG	GG	GG	NN	GG	GG	GG	NN	GG	NN	GG	GG	GG	GG	GG	GG	NN	GG	GG	GG	GG	GG	GG	GG	GG	GG	GG	GG	GG	GG	GG	GG	GG	GG	GG	GG	GG
5825622|F|0-11:T>C-11:T>C	A/G	CA1	34000910	.	.	.	.	.	.	.	GG	AA	AA	AA	NN	NN	AA	AA	NN	AA	NN	GG	GG	AA	AA	AA	AA	AA	GG	AA	AA	AA	GG	GG	AA	AA	NN	GG	GG	GG	GG	GG	NN	GG	GG	GG	GG	AA	AA
29631659|F|0-58:A>T-58:A>T	A/G	CA1	34111635	.	.	.	.	.	.	.	AA	AA	AA	AA	AA	AA	AG	AA	AA	AA	AA	AA	AA	AA	AA	AA	AA	AA	AA	AA	AA	AA	AA	AA	AA	AA	AA	AA	AA	AA	AA	AA	AA	AA	AA	AA	AA	AA	AA
29631659|F|0-61:A>T-61:A>T	A/G	CA1	34111635	.	.	.	.	.	.	.	AA	AA	AA	AA	AA	AA	AA	AA	AA	AA	AA	AA	AA	AA	AA	AA	AA	AA	AA	AA	AA	AA	AA	AA	AA	AA	AA	AA	AA	AA	AA	AA	AA	AA	AA	AA	AA	AA	AA
10266991	A/G	CA1	34113057	.	.	.	.	.	.	.	GG	GG	GG	GG	GG	GG	GG	GG	GG	GG	GG	GG	GG	GG	GG	GG	GG	GG	GG	GG	GG	GG	GG	GG	GG	GG	NN	GG	GG	GG	NN	GG	GG	NN	GG	NN	GG	GG	GG
5824790	A/G	CA1	34376055	.	.	.	.	.	.	.	AA	GG	GG	GG	GG	AA	GG	GG	GG	GG	AA	AA	AA	GG	GG	NN	GG	GG	AA	GG	GG	GG	AA	AA	GG	AA	GG	AA	AA	AA	AA	AA	NN	AA	AA	AA	AA	GG	GG
5824768	A/G	CA1	34376121	.	.	.	.	.	.	.	AA	GG	GG	GG	GG	AA	GG	GG	GG	GG	AA	AA	AA	GG	GG	AA	GG	GG	AA	GG	GG	GG	AA	AA	GG	AA	GG	AA	AA	AA	AA	AA	AA	AA	AA	AA	AA	GG	GG
29967298	A/G	CA1	34569072	.	.	.	.	.	.	.	GG	GG	GG	GG	GG	GG	GG	GG	GG	NN	GG	GG	GG	GG	GG	GG	GG	GG	GG	GG	GG	NN	GG	GG	GG	NN	GG	GG	GG	GG	GG	GG	GG	GG	GG	GG	GG	GG	GG
5824721	A/G	CA1	34623693	.	.	.	.	.	.	.	AA	GG	GG	GG	GG	AA	GG	GG	GG	GG	AA	AA	AA	GG	GG	GG	GG	GG	AA	GG	GG	GG	AA	AA	GG	GG	GG	AA	AA	AA	AA	AA	AA	AA	AA	AA	AA	GG	GG
5825268|F|0-11:A>C-11:A>C	A/G	CA1	34784999	.	.	.	.	.	.	.	GG	AA	AA	AA	AA	GG	AA	AA	AA	AA	GG	GG	AG	AA	AA	AA	AA	AA	GG	AA	AA	AA	GG	GG	AA	AA	AA	GG	GG	GG	GG	GG	GG	GG	GG	GG	GG	AA	AA
8776031|F|0-22:T>C-22:T>C	A/G	CA1	34788007	.	.	.	.	.	.	.	AA	GG	GG	GG	GG	AA	GG	GG	GG	GG	AA	AA	AG	GG	GG	GG	GG	GG	AA	GG	GG	GG	AA	AA	GG	GG	GG	AA	AG	AA	AG	AA	AA	AA	AA	AA	AA	GG	GG
10264044	A/G	CA1	34909747	.	.	.	.	.	.	.	GG	GG	GG	NN	GG	NN	GG	GG	GG	GG	GG	NN	GG	GG	GG	NN	GG	GG	GG	GG	GG	GG	GG	GG	GG	GG	NN	GG	NN	GG	NN	GG	GG	GG	GG	GG	GG	GG	GG
13146821|F|0-66:G>C-66:G>C	A/G	CA1	34909813	.	.	.	.	.	.	.	AA	AA	AA	AA	AA	AA	AA	AA	AA	AA	AA	AA	AA	AA	AA	AA	AA	AA	AA	AA	AA	AA	AA	AA	AA	AA	AA	AA	AA	AA	AA	AA	AA	AA	AA	AA	AA	AA	AA
5824547	A/G	CA1	35008728	.	.	.	.	.	.	.	AA	GG	GG	GG	GG	AA	GG	GG	GG	GG	AA	AA	GG	GG	GG	GG	GG	GG	AA	GG	GG	GG	AA	AA	GG	GG	GG	AA	AA	AA	AA	AA	AA	AA	AA	AA	AA	GG	GG
5824955	A/G	CA1	35008794	.	.	.	.	.	.	.	AA	GG	GG	GG	GG	AA	GG	GG	GG	GG	AA	AA	NN	GG	GG	GG	GG	GG	AA	GG	GG	GG	AA	AA	GG	GG	GG	AA	AA	AA	AA	AA	AA	AA	AA	AA	AA	GG	GG
5824559|F|0-27:C>A-27:C>A	A/G	CA1	35455414	.	.	.	.	.	.	.	NN	AA	AA	AA	AA	NN	AA	AA	AA	AA	NN	NN	AA	AA	AA	AA	AA	AA	NN	AA	AA	AA	NN	NN	AA	AA	AA	NN	NN	NN	NN	NN	NN	NN	NN	NN	NN	AA	AA
5824559	A/G	CA1	35455414	.	.	.	.	.	.	.	AA	NN	GG	GG	GG	AA	GG	GG	GG	GG	AA	AA	NN	GG	GG	NN	GG	GG	AA	NN	GG	GG	AA	AA	NN	NN	NN	AA	AA	AA	AA	AA	AA	AA	AA	AA	AA	GG	GG
10263816|F|0-46:T>C-46:T>C	A/G	CA1	35455480	.	.	.	.	.	.	.	NN	GG	GG	GG	GG	NN	GG	GG	GG	GG	NN	NN	GG	GG	GG	GG	GG	GG	NN	GG	GG	GG	NN	NN	GG	GG	GG	NN	NN	NN	NN	NN	NN	NN	NN	NN	NN	GG	GG
10263816	A/G	CA1	35455480	.	.	.	.	.	.	.	AA	GG	GG	GG	GG	AA	GG	GG	GG	GG	AA	AA	AA	GG	GG	GG	GG	GG	AA	GG	GG	GG	AA	AA	GG	GG	NN	AA	AA	AA	AA	AA	AA	AA	AA	AA	AA	GG	GG
50759722	A/G	CA1	35612927	.	.	.	.	.	.	.	GG	GG	GG	GG	GG	GG	GG	GG	GG	GG	GG	GG	GG	GG	GG	GG	GG	GG	GG	GG	GG	GG	GG	GG	GG	GG	GG	GG	GG	GG	GG	GG	NN	GG	GG	GG	GG	GG	GG
11063082|F|0-41:A>T-41:A>T	A/G	CA1	35714450	.	.	.	.	.	.	.	AA	AA	AA	AA	AA	AA	AA	AA	AA	AA	AA	AA	AA	AA	AA	AA	AA	AA	AA	AA	AA	AA	AA	AA	AA	AA	AA	AA	AA	NN	AA	AA	AA	AA	AA	AA	AA	AA	AA
8776076|F|0-32:A>G-32:A>G	A/G	CA1	36006079	.	.	.	.	.	.	.	AA	GG	GG	GG	GG	AA	GG	GG	GG	GG	AA	AA	AG	GG	AG	GG	GG	GG	AA	GG	GG	NN	AA	AA	GG	GG	GG	AA	AA	AA	AA	AA	AA	AA	AG	AA	AA	GG	GG
13146732	A/G	CA1	36010319	.	.	.	.	.	.	.	GG	GG	GG	GG	GG	GG	GG	GG	GG	GG	GG	GG	GG	NN	GG	GG	GG	GG	GG	GG	GG	GG	GG	NN	GG	GG	GG	GG	GG	GG	GG	GG	GG	GG	GG	GG	GG	GG	GG
13146746	A/G	CA1	36012651	.	.	.	.	.	.	.	GG	GG	GG	GG	GG	GG	GG	NN	GG	GG	GG	NN	GG	GG	GG	GG	NN	GG	GG	GG	GG	GG	GG	GG	GG	GG	GG	GG	GG	GG	GG	GG	GG	GG	GG	GG	GG	GG	GG
10265639|F|0-64:T>C-64:T>C	A/G	CA1	36012717	.	.	.	.	.	.	.	GG	GG	GG	GG	GG	GG	GG	GG	GG	GG	GG	GG	GG	GG	GG	GG	GG	GG	GG	GG	GG	GG	GG	GG	GG	GG	GG	GG	GG	GG	GG	GG	GG	AG	GG	GG	GG	GG	GG
11064025|F|0-12:A>T-12:A>T	A/G	CA1	36125098	.	.	.	.	.	.	.	AA	AA	AA	AA	AA	AA	AA	AA	AA	AA	AA	AA	AA	AA	AA	AA	AA	AA	AA	AA	AA	AA	AA	AA	AA	AA	AA	AA	AA	NN	AA	AA	AA	AA	AA	AA	AA	AA	AA
5825971|F|0-20:A>G-20:A>G	A/G	CA1	36288539	.	.	.	.	.	.	.	GG	AA	AA	AA	AA	GG	AA	AA	AA	AA	GG	GG	AG	AA	AA	AA	AA	AA	GG	AA	AA	AA	GG	GG	AA	AA	AA	GG	GG	GG	GG	GG	GG	GG	GG	GG	GG	AA	AA
5825697|F|0-33:G>A-33:G>A	A/G	CA1	36291294	.	.	.	.	.	.	.	GG	AA	AA	AA	AA	GG	AA	AA	AA	AA	GG	GG	AG	AA	AA	AA	AA	AA	GG	AA	AA	AA	GG	GG	AA	AA	AA	GG	GG	GG	GG	GG	GG	GG	GG	GG	GG	AA	AA
8776116|F|0-65:G>A-65:G>A	A/G	CA1	36291329	.	.	.	.	.	.	.	GG	AA	AA	AA	AA	GG	AA	AA	AA	AA	GG	GG	AG	AA	AA	AA	AA	AA	GG	AA	AA	AA	GG	GG	AA	AA	AA	GG	GG	GG	GG	GG	GG	GG	GG	GG	GG	AA	AA
5825991|F|0-17:T>G-17:T>G	A/G	CA1	36296914	.	.	.	.	.	.	.	GG	AA	AA	AA	AA	GG	AA	AA	AA	AA	GG	GG	GG	AA	AA	AA	AA	AA	GG	AA	AA	AA	GG	GG	AA	AA	AA	GG	GG	GG	GG	GG	GG	GG	GG	GG	GG	AA	AA
23884879	A/G	CA1	36301770	.	.	.	.	.	.	.	GG	GG	GG	GG	GG	GG	GG	GG	GG	NN	GG	NN	GG	GG	GG	GG	GG	GG	GG	GG	GG	GG	GG	GG	GG	GG	GG	GG	GG	GG	GG	GG	GG	GG	GG	GG	GG	GG	GG
5826070|F|0-17:A>C-17:A>C	A/G	CA1	36301836	.	.	.	.	.	.	.	GG	AA	AA	AA	AA	GG	AA	AA	AA	AA	GG	GG	AG	AA	AA	AA	AA	AA	GG	AA	AA	AA	GG	GG	AG	AA	AA	GG	GG	GG	GG	GG	GG	GG	GG	GG	GG	AA	AA
5824689|F|0-29:T>G-29:T>G	A/G	CA1	36305797	.	.	.	.	.	.	.	AA	AA	AA	AA	AA	AA	AA	AA	AA	AA	NN	AA	AA	AA	AA	AA	AA	AA	NN	AA	AA	AA	AA	AA	AA	AA	AA	AA	NN	NN	NN	AA	AA	AA	NN	AA	NN	AA	AA
5825882|F|0-23:A>T-23:A>T	A/G	CA1	36305863	.	.	.	.	.	.	.	GG	AA	AA	AA	AA	GG	AA	AA	AA	AA	GG	GG	AG	AA	NN	NN	AA	NN	GG	AA	NN	NN	GG	GG	AG	NN	NN	GG	GG	GG	GG	GG	GG	GG	GG	GG	GG	NN	AA
5825882|F|0-39:T>C-39:T>C	A/G	CA1	36305863	.	.	.	.	.	.	.	NN	AA	AA	AA	AA	NN	AA	AA	AA	AA	NN	NN	AA	AA	GG	GG	AA	GG	NN	AA	GG	GG	NN	NN	AA	GG	GG	NN	NN	NN	NN	NN	NN	NN	NN	NN	NN	GG	GG
100009884|F|0-51:C>T-51:C>T	A/G	CA1	36439478	.	.	.	.	.	.	.	AA	AA	AA	AA	AA	AA	AA	AA	AA	AA	AA	AA	AA	AA	AA	AA	AA	AA	AA	AA	AA	AA	AA	AA	AA	AA	AA	AA	AA	NN	AA	AA	AA	AA	AA	AA	AA	AA	AA
36361832	A/G	CA1	36439892	.	.	.	.	.	.	.	GG	NN	GG	GG	GG	GG	GG	NN	GG	NN	GG	NN	GG	NN	GG	GG	GG	GG	GG	GG	GG	GG	GG	GG	GG	GG	GG	GG	GG	GG	GG	NN	GG	GG	GG	NN	GG	GG	GG
36360811	A/G	CA1	36465948	.	.	.	.	.	.	.	GG	GG	NN	GG	GG	GG	GG	GG	GG	GG	GG	NN	GG	GG	GG	GG	NN	GG	GG	GG	GG	GG	GG	GG	GG	GG	GG	GG	GG	GG	GG	GG	GG	GG	GG	GG	NN	GG	GG
37048085|F|0-40:C>A-40:C>A	A/G	CA1	36519056	.	.	.	.	.	.	.	AA	AA	AA	AA	AA	AA	AA	AA	AA	AA	AA	AA	AA	AA	AA	AA	AA	AA	AA	AA	AA	AA	AA	AA	AA	AA	AA	AA	AA	AA	AA	AA	AA	AA	AA	AA	AA	AA	AA
11063500	A/G	CA1	36525967	.	.	.	.	.	.	.	GG	GG	GG	GG	GG	GG	GG	GG	GG	GG	GG	GG	GG	GG	GG	GG	GG	GG	GG	GG	GG	GG	GG	GG	GG	GG	GG	GG	GG	GG	GG	GG	GG	GG	GG	GG	GG	GG	GG
10259723	A/G	CA1	36538243	.	.	.	.	.	.	.	GG	GG	GG	GG	GG	GG	GG	GG	GG	GG	GG	GG	GG	GG	GG	GG	GG	GG	GG	GG	GG	GG	GG	GG	GG	GG	GG	GG	GG	GG	GG	GG	GG	GG	GG	GG	GG	GG	GG
100010455|F|0-65:G>T-65:G>T	A/G	CA1	36575861	.	.	.	.	.	.	.	AA	AA	AA	AA	NN	AA	AA	AA	AA	AA	AA	AA	AA	AA	AA	AA	AA	AA	AA	AA	AA	AA	AA	AA	AA	AA	AA	AA	AA	AA	AA	AA	AA	AA	AA	AA	AA	AA	AA
23888209	A/G	CA1	36921101	.	.	.	.	.	.	.	GG	NN	GG	GG	GG	GG	GG	GG	GG	GG	NN	GG	GG	GG	GG	NN	NN	GG	GG	GG	GG	GG	GG	NN	GG	GG	GG	GG	GG	GG	NN	NN	GG	GG	GG	GG	GG	GG	GG
10265511|F|0-35:C>A-35:C>A	A/G	CA1	36988196	.	.	.	.	.	.	.	GG	GG	GG	GG	GG	GG	GG	GG	GG	GG	GG	GG	GG	GG	GG	GG	GG	GG	GG	GG	GG	GG	GG	GG	GG	GG	GG	GG	GG	GG	GG	GG	GG	GG	GG	GG	GG	GG	GG
11062250|F|0-57:G>A-57:G>A	A/G	CA1	37024879	.	.	.	.	.	.	.	NN	AA	AA	AA	NN	NN	AA	NN	NN	AA	NN	NN	NN	AA	AA	AA	AA	AA	NN	AA	AA	AA	AA	AA	AA	NN	NN	AA	NN	NN	AA	AA	AA	AA	AA	AA	NN	AA	AA
10268455|F|0-66:T>G-66:T>G	A/G	CA1	37046070	.	.	.	.	.	.	.	GG	GG	GG	GG	GG	GG	GG	GG	GG	GG	GG	GG	GG	GG	GG	GG	GG	GG	GG	GG	GG	GG	GG	GG	GG	GG	GG	GG	GG	GG	GG	GG	GG	GG	GG	GG	GG	GG	GG
10257709	A/G	CA1	37206860	.	.	.	.	.	.	.	GG	GG	GG	GG	GG	GG	GG	GG	GG	GG	GG	GG	GG	GG	GG	GG	GG	GG	GG	GG	GG	GG	GG	GG	GG	GG	GG	GG	GG	GG	GG	GG	GG	GG	GG	GG	GG	GG	GG
10265739	A/G	CA1	37208111	.	.	.	.	.	.	.	GG	GG	GG	GG	GG	GG	GG	GG	GG	GG	NN	GG	GG	GG	GG	GG	GG	GG	GG	GG	GG	GG	GG	NN	GG	GG	GG	GG	GG	NN	GG	GG	GG	GG	GG	GG	GG	GG	GG
37050229	A/G	CA1	37235465	.	.	.	.	.	.	.	GG	GG	GG	GG	GG	GG	GG	GG	GG	GG	GG	NN	GG	GG	GG	GG	GG	GG	GG	GG	GG	GG	GG	GG	GG	GG	GG	GG	GG	GG	GG	GG	GG	GG	GG	GG	GG	GG	GG
10264985|F|0-52:G>T-52:G>T	A/G	CA1	37422897	.	.	.	.	.	.	.	AA	AA	AA	AA	AA	AA	AA	AA	AA	AA	AA	AA	AA	AA	AA	AA	AA	AA	AA	AA	AA	AA	AA	AA	AA	AA	AA	AA	AA	AA	AA	AA	AA	AA	AA	AA	AA	AA	AA
10266418|F|0-48:A>G-48:A>G	A/G	CA1	37422963	.	.	.	.	.	.	.	AA	AA	AA	AA	AA	AA	AA	AA	AA	AA	AA	AA	AA	AA	AA	AA	AA	AA	AA	AA	AA	AA	AA	AA	AA	AA	AA	AA	AA	AA	AA	AA	AA	AA	AA	AA	AA	AA	AA
23885946|F|0-53:A>T-53:A>T	A/G	CA1	37638648	.	.	.	.	.	.	.	AA	AA	AA	AA	AA	AA	AA	AA	AA	AA	AA	AA	AA	AA	AA	AA	AA	AA	AA	AA	AA	AA	AA	AA	AA	AA	AA	AA	AA	AA	AA	AA	AA	AA	AA	AA	AA	AA	AA
10263884|F|0-25:T>C-25:T>C	A/G	CA1	37649162	.	.	.	.	.	.	.	AA	AA	AA	AA	AA	AA	AA	AA	AA	AA	AA	AA	AA	AA	AA	AA	AA	AA	AA	AA	AA	AA	AA	AA	AA	AA	AA	AA	AA	AA	AA	AA	AA	AA	AA	AA	AA	AA	AA
10263884	A/G	CA1	37649162	.	.	.	.	.	.	.	GG	GG	GG	GG	GG	GG	GG	GG	GG	GG	GG	GG	GG	GG	GG	GG	NN	GG	GG	GG	GG	GG	GG	GG	GG	GG	GG	GG	NN	NN	NN	GG	GG	NN	GG	GG	GG	NN	GG
10266993|F|0-46:G>A-46:G>A	A/G	CA1	37675547	.	.	.	.	.	.	.	AA	AA	AA	AA	AA	AA	AA	AA	AA	AA	AG	AA	AA	AA	AA	AA	AA	AA	AA	AA	AA	AA	AA	AA	AA	AA	AA	AA	AA	AA	AA	AA	AA	AA	AA	AA	AA	AA	AA
10266993|F|0-6:G>T-6:G>T	A/G	CA1	37675547	.	.	.	.	.	.	.	AA	AA	AA	AA	AA	AA	AA	AA	AA	AA	AA	AA	AA	AA	AA	AA	AA	AA	AA	AA	AA	AA	AA	AA	AA	AA	AA	AA	AA	AA	AA	AA	AA	AA	AA	AA	AA	AA	AA
10263800	A/G	CA1	37687273	.	.	.	.	.	.	.	GG	GG	GG	GG	GG	GG	GG	GG	GG	NN	GG	GG	NN	GG	GG	GG	GG	GG	GG	GG	GG	GG	GG	GG	GG	NN	GG	GG	GG	GG	GG	GG	GG	GG	GG	GG	NN	GG	GG
10257787	A/G	CA1	37696513	.	.	.	.	.	.	.	GG	GG	GG	GG	GG	GG	GG	GG	GG	GG	GG	GG	GG	GG	GG	GG	GG	GG	GG	GG	GG	GG	GG	GG	GG	NN	GG	GG	GG	GG	GG	GG	GG	GG	GG	GG	GG	GG	GG
13146432	A/G	CA1	37780741	.	.	.	.	.	.	.	GG	GG	GG	NN	GG	NN	GG	GG	GG	GG	NN	GG	GG	GG	GG	GG	GG	GG	GG	GG	GG	GG	GG	GG	GG	NN	GG	GG	NN	GG	NN	NN	GG	NN	NN	GG	GG	GG	GG
13146887	A/G	CA1	37787813	.	.	.	.	.	.	.	GG	GG	GG	GG	GG	GG	NN	GG	GG	GG	GG	GG	GG	GG	GG	GG	NN	GG	GG	GG	GG	GG	NN	GG	GG	GG	GG	GG	NN	NN	GG	GG	GG	GG	GG	GG	GG	GG	GG
100050378|F|0-36:C>T-36:C>T	A/G	CA1	38269598	.	.	.	.	.	.	.	AA	AA	AA	AA	AA	AA	AA	AA	AA	AA	AA	AA	AA	AA	AA	GG	AA	AA	AA	AA	AA	AA	AA	AA	AA	GG	NN	AA	NN	AA	AA	AA	AA	AA	AA	AA	AA	AA	AA
100011213|F|0-39:C>T-39:C>T	A/G	CA1	38403372	.	.	.	.	.	.	.	AA	AA	NN	AA	AA	AA	AA	AA	NN	AA	AA	AA	NN	AA	AA	AA	AA	AA	NN	AA	AA	AA	AA	AA	AA	AA	AA	AA	AA	AA	AA	AA	AA	AA	AA	AA	AA	AA	AA
5825416|F|0-50:T>C-50:T>C	A/G	CA1	38421625	.	.	.	.	.	.	.	GG	AA	AA	AA	AA	GG	AA	AA	AA	AA	GG	GG	AG	AA	AA	AA	AA	AA	GG	AA	AA	AA	GG	GG	AA	AA	AA	GG	GG	GG	GG	GG	GG	GG	GG	GG	GG	AA	AA
5825416	A/G	CA1	38421625	.	.	.	.	.	.	.	GG	GG	GG	NN	NN	GG	NN	NN	GG	GG	GG	GG	GG	GG	GG	GG	GG	GG	GG	GG	GG	GG	NN	GG	GG	GG	NN	GG	GG	NN	GG	GG	GG	GG	GG	GG	GG	GG	NN
11063716|F|0-49:G>A-49:G>A	A/G	CA1	38421691	.	.	.	.	.	.	.	AA	GG	GG	GG	GG	AA	GG	GG	GG	GG	AA	AA	AG	GG	AA	AA	GG	AA	AA	GG	AA	AA	AA	AA	GG	AA	AA	AA	AA	AA	AA	AA	AA	AA	AA	AA	AA	AA	AA
5825471	A/G	CA1	38421691	.	.	.	.	.	.	.	AA	GG	GG	NN	GG	AA	NN	GG	GG	GG	AA	AA	NN	GG	AA	AA	GG	AA	AA	GG	AA	AA	AA	AA	GG	AA	AA	AA	AA	AA	AA	AA	AA	AA	AA	AA	AA	AA	AA
11063716	A/G	CA1	38421691	.	.	.	.	.	.	.	GG	AA	AA	AA	AA	GG	AA	AA	AA	AA	GG	GG	GG	AA	NN	GG	AA	GG	GG	AA	NN	GG	GG	GG	AA	GG	NN	GG	NN	NN	GG	NN	GG	GG	GG	GG	GG	GG	GG
100010314|F|0-67:T>A-67:T>A	A/G	CA1	38426125	.	.	.	.	.	.	.	AA	AA	AA	AA	AA	AA	AA	AA	AA	AA	AA	AA	AA	AA	AA	AA	AA	AA	AA	AA	AA	AA	AA	AA	AA	AA	AA	AA	AA	AA	AA	AA	AA	AA	AA	AA	AA	AA	AA
37049884|F|0-14:G>A-14:G>A	A/G	CA1	38450905	.	.	.	.	.	.	.	AA	AA	AA	AA	AA	AA	AA	AA	AA	AA	AA	AA	AA	AA	AA	AA	AA	AA	AA	AA	AA	AA	AA	AA	AA	AA	AA	AA	AA	AA	AA	AA	AA	AA	AA	AA	AA	AA	AA
10266121|F|0-17:T>G-17:T>G	A/G	CA1	38450905	.	.	.	.	.	.	.	GG	GG	GG	NN	GG	GG	GG	GG	GG	GG	NN	GG	GG	GG	NN	GG	GG	GG	GG	GG	GG	GG	GG	GG	GG	GG	NN	GG	NN	GG	NN	GG	GG	GG	GG	GG	GG	NN	GG
10258961	A/G	CA1	38450971	.	.	.	.	.	.	.	GG	GG	GG	GG	GG	GG	GG	GG	GG	GG	GG	GG	GG	GG	GG	GG	GG	GG	NN	GG	GG	GG	GG	GG	GG	GG	GG	GG	GG	GG	GG	GG	GG	GG	GG	GG	GG	GG	GG
23887988|F|0-17:A>G-17:A>G	A/G	CA1	38526006	.	.	.	.	.	.	.	AA	AA	AA	AA	AA	AA	AA	AA	AA	AA	AA	AA	AA	AA	AA	AA	AA	AA	AA	AA	AA	AA	AA	AA	AA	AA	AA	AA	AA	AA	AA	AA	AA	AA	AA	AA	AA	AA	AA
10270087|F|0-43:G>T-43:G>T	A/G	CA1	38574399	.	.	.	.	.	.	.	AA	NN	NN	NN	AA	NN	NN	AA	NN	AA	AA	AA	AA	AA	AA	NN	NN	AA	AA	NN	NN	NN	NN	NN	NN	NN	NN	AA	NN	NN	NN	NN	NN	NN	NN	NN	AA	AA	NN
10259728	A/G	CA1	38642834	.	.	.	.	.	.	.	GG	GG	GG	GG	NN	GG	GG	NN	GG	GG	GG	GG	GG	GG	GG	GG	GG	GG	GG	GG	GG	GG	GG	GG	GG	GG	GG	GG	GG	GG	GG	GG	GG	GG	GG	GG	GG	GG	GG
100010550|F|0-34:A>G-34:A>G	A/G	CA1	39083569	.	.	.	.	.	.	.	GG	NN	GG	GG	GG	GG	GG	GG	GG	GG	GG	GG	GG	GG	GG	GG	GG	GG	GG	GG	GG	GG	GG	GG	GG	GG	NN	GG	NN	GG	GG	GG	NN	GG	GG	GG	GG	NN	GG
23886513	A/G	CA1	39121689	.	.	.	.	.	.	.	GG	GG	GG	GG	GG	GG	GG	GG	GG	GG	GG	GG	GG	GG	GG	GG	NN	GG	GG	GG	GG	GG	GG	GG	NN	NN	NN	GG	NN	NN	NN	NN	GG	NN	NN	GG	GG	NN	GG
36360759	A/G	CA1	39432006	.	.	.	.	.	.	.	GG	GG	GG	GG	GG	GG	NN	GG	GG	GG	NN	GG	GG	GG	GG	GG	GG	GG	NN	GG	GG	GG	GG	GG	GG	GG	GG	GG	GG	GG	GG	NN	GG	GG	GG	GG	GG	GG	GG
100043073|F|0-32:A>G-32:A>G	A/G	CA1	39460093	.	.	.	.	.	.	.	AA	NN	NN	NN	AA	NN	NN	AA	NN	AA	AA	AA	AA	AA	AA	AA	NN	AA	AA	NN	NN	NN	NN	NN	AA	NN	AA	AA	NN	NN	AA	NN	NN	NN	NN	NN	AA	NN	NN
5825650	A/G	CA1	39525756	.	.	.	.	.	.	.	GG	AA	AA	AA	AA	GG	AA	AA	AA	AA	GG	GG	AA	AA	AA	AA	AA	AA	AA	AA	AA	AA	AA	AA	AA	AA	AA	AA	AA	AA	AA	GG	AA	AA	AA	AA	AA	AA	AA
10258144	A/G	CA1	39617700	.	.	.	.	.	.	.	GG	GG	GG	GG	GG	GG	GG	GG	GG	GG	GG	GG	GG	NN	GG	GG	GG	GG	NN	GG	GG	GG	GG	GG	GG	GG	GG	NN	GG	GG	GG	NN	GG	GG	GG	NN	GG	GG	GG
10264681	A/G	CA1	39669596	.	.	.	.	.	.	.	GG	GG	GG	GG	GG	NN	NN	GG	GG	GG	GG	NN	GG	GG	GG	GG	GG	GG	GG	GG	GG	GG	GG	GG	GG	GG	NN	GG	GG	GG	GG	GG	GG	NN	GG	GG	GG	GG	GG
29966841|F|0-66:T>G-66:T>G	A/G	CA1	39717541	.	.	.	.	.	.	.	AA	AA	AA	AA	AA	AA	AA	AA	AA	AA	AA	AA	AA	AA	AA	AA	AA	AA	AA	AA	AA	AA	AA	AA	AA	AA	AA	AA	AA	AA	AA	AA	AA	AA	AA	AA	AA	AA	AA
37049051	A/G	CA1	39745695	.	.	.	.	.	.	.	GG	GG	GG	NN	GG	GG	GG	GG	GG	GG	GG	GG	GG	GG	GG	GG	GG	GG	GG	GG	GG	GG	GG	GG	GG	NN	GG	GG	NN	GG	NN	GG	GG	NN	GG	GG	GG	GG	GG
11064057	A/G	CA1	39748493	.	.	.	.	.	.	.	GG	NN	GG	GG	GG	GG	GG	GG	GG	GG	GG	GG	GG	GG	GG	GG	GG	GG	GG	GG	GG	GG	GG	GG	GG	GG	NN	GG	GG	GG	GG	GG	GG	GG	GG	GG	GG	GG	GG
5824911	A/G	CA1	40070605	.	.	.	.	.	.	.	AA	AA	GG	AA	AA	AA	AA	NN	AA	NN	AA	AA	AA	GG	AA	AA	GG	GG	AA	AA	AA	AA	GG	AA	AA	NN	AA	GG	AA	AA	AA	AA	AA	GG	GG	AA	AA	AA	AA
42774978	A/G	CA1	40336498	.	.	.	.	.	.	.	GG	NN	GG	GG	GG	NN	NN	GG	GG	GG	GG	GG	GG	GG	GG	GG	NN	GG	GG	GG	GG	GG	GG	GG	GG	GG	NN	GG	NN	NN	GG	GG	GG	GG	GG	GG	GG	GG	GG
11063215|F|0-24:C>T-24:C>T	A/G	CA1	40336564	.	.	.	.	.	.	.	AA	AA	AA	AA	AA	AA	AA	AA	AA	AA	AA	AA	AA	AA	AA	AA	AA	AA	AA	NN	AA	AA	AA	AA	AA	AA	AA	AA	NN	AA	AA	AA	AA	AA	AA	AA	AA	AA	AA
11064513	A/G	CA1	40364049	.	.	.	.	.	.	.	GG	GG	GG	GG	GG	GG	GG	GG	GG	NN	GG	GG	GG	GG	GG	GG	GG	GG	GG	GG	GG	GG	GG	GG	GG	GG	GG	NN	GG	GG	GG	GG	GG	GG	GG	GG	GG	GG	GG
11063531	A/G	CA1	40393980	.	.	.	.	.	.	.	GG	GG	GG	GG	GG	GG	GG	GG	GG	GG	GG	GG	GG	GG	NN	NN	GG	GG	NN	GG	GG	GG	GG	NN	GG	GG	GG	GG	GG	GG	NN	GG	GG	GG	GG	GG	GG	GG	GG
10267280	A/G	CA1	40394046	.	.	.	.	.	.	.	GG	GG	GG	GG	GG	GG	GG	GG	NN	GG	GG	GG	GG	GG	GG	GG	GG	GG	GG	GG	NN	GG	GG	GG	GG	GG	GG	GG	GG	GG	NN	GG	GG	GG	GG	GG	GG	GG	GG
11063426	A/G	CA1	40485593	.	.	.	.	.	.	.	GG	GG	GG	GG	GG	GG	GG	NN	GG	GG	GG	NN	GG	GG	GG	GG	GG	GG	GG	GG	GG	GG	GG	GG	GG	GG	GG	GG	GG	GG	GG	NN	GG	GG	GG	GG	GG	GG	GG
10258630	A/G	CA1	40488023	.	.	.	.	.	.	.	GG	GG	GG	GG	GG	GG	GG	GG	GG	GG	GG	GG	GG	GG	GG	GG	GG	GG	GG	GG	GG	GG	GG	GG	GG	GG	GG	GG	GG	GG	NN	GG	GG	GG	GG	GG	GG	GG	GG
10265358|F|0-7:G>A-7:G>A	A/G	CA1	40491904	.	.	.	.	.	.	.	AA	AA	AA	AA	AA	AA	AA	AA	AA	AA	AA	AA	AA	AA	AA	AA	AA	AA	AA	AA	AA	AA	AA	AA	AA	AA	AA	AA	AA	AA	AA	AA	AA	AA	AA	AA	AA	AA	AA
10263856	A/G	CA1	40547268	.	.	.	.	.	.	.	GG	NN	GG	GG	GG	GG	GG	NN	GG	GG	GG	GG	GG	GG	GG	GG	GG	GG	GG	GG	GG	GG	GG	NN	GG	GG	NN	GG	NN	GG	GG	GG	GG	GG	NN	NN	GG	NN	NN
37049289|F|0-68:G>T-68:G>T	A/G	CA1	40630204	.	.	.	.	.	.	.	AA	AA	AA	AA	AA	AA	AA	AA	AA	AA	AA	AA	AA	AA	AA	AA	AA	AA	AA	AA	AA	AA	AA	AA	AA	AA	AA	AA	AA	AA	AA	AA	AA	AA	AA	AA	AA	NN	AA
23870400	A/G	CA1	40680391	.	.	.	.	.	.	.	AA	AA	AA	AA	AA	AA	AA	AA	AA	AA	AA	AA	AA	AA	AA	AA	AA	AA	AA	AA	AA	AA	AA	AA	AA	AA	AA	AA	AA	AA	AA	AA	AA	AA	AA	AA	AA	AA	AA
10264284	A/G	CA1	40722027	.	.	.	.	.	.	.	GG	GG	GG	NN	GG	GG	GG	GG	GG	GG	GG	GG	GG	GG	GG	GG	GG	GG	GG	GG	GG	GG	GG	GG	GG	GG	GG	GG	GG	GG	GG	NN	GG	GG	NN	GG	GG	GG	GG
10265208|F|0-28:C>G-28:C>G	A/G	CA1	40722093	.	.	.	.	.	.	.	GG	GG	GG	GG	GG	GG	GG	GG	GG	GG	GG	GG	GG	GG	GG	GG	GG	GG	GG	GG	GG	GG	GG	GG	GG	GG	GG	GG	GG	GG	GG	GG	GG	GG	GG	GG	GG	GG	GG
10265208	A/G	CA1	40722093	.	.	.	.	.	.	.	GG	GG	GG	GG	GG	GG	GG	GG	GG	GG	GG	GG	GG	GG	GG	GG	GG	GG	GG	GG	GG	GG	GG	GG	GG	GG	GG	GG	NN	NN	GG	GG	NN	GG	GG	GG	GG	NN	GG
10267715	A/G	CA1	40722220	.	.	.	.	.	.	.	GG	GG	GG	GG	GG	GG	GG	GG	GG	GG	GG	GG	GG	GG	GG	GG	GG	GG	GG	GG	GG	GG	GG	GG	GG	GG	GG	GG	GG	GG	GG	GG	GG	GG	GG	GG	GG	GG	GG
11063538|F|0-16:G>A-16:G>A	A/G	CA1	40755682	.	.	.	.	.	.	.	AA	AA	AA	AA	AA	AG	AA	AA	AA	AA	AA	AA	AA	AA	AA	AA	AA	AA	AA	AA	AA	AA	AA	AA	AA	AA	AA	AA	AA	AA	AA	AA	AA	AA	AA	AA	AA	AA	AA
23886715	A/G	CA1	40880855	.	.	.	.	.	.	.	GG	GG	GG	GG	GG	GG	GG	GG	GG	GG	GG	GG	GG	GG	GG	GG	GG	GG	GG	GG	GG	GG	GG	GG	GG	GG	GG	GG	GG	GG	GG	GG	GG	NN	GG	GG	GG	GG	GG
5824794	A/G	CA1	40908138	.	.	.	.	.	.	.	GG	GG	GG	GG	GG	GG	GG	GG	GG	GG	GG	GG	GG	GG	GG	NN	GG	GG	GG	NN	GG	GG	GG	GG	GG	NN	GG	GG	NN	GG	GG	GG	GG	NN	GG	GG	GG	GG	GG
48323133|F|0-52:C>T-52:C>T	A/G	CA1	40916953	.	.	.	.	.	.	.	AA	AA	AA	AA	AA	AA	AA	AA	AA	AA	AA	AA	AA	AA	AA	AA	AA	AA	AA	AA	AA	AA	AA	AA	AA	AA	AA	AA	AA	AA	AA	AA	AA	AA	AA	AA	AA	AA	AA
23870854|F|0-36:A>G-36:A>G	A/G	CA1	40960229	.	.	.	.	.	.	.	GG	GG	GG	GG	NN	GG	GG	GG	GG	GG	GG	NN	GG	NN	AA	AA	GG	AA	GG	GG	AA	AA	GG	GG	GG	AA	AA	GG	GG	GG	GG	GG	GG	GG	GG	GG	GG	AA	AA
8775999|F|0-66:G>A-66:G>A	A/G	CA1	40993916	.	.	.	.	.	.	.	AA	AA	AA	AA	AA	AA	AA	AA	AA	AA	AA	AA	AA	AA	AA	AA	AA	AA	AA	AA	AA	AA	AA	AA	AA	AA	AA	AA	AA	AA	AA	AA	AA	AA	AA	AA	AA	AA	AA
10270237|F|0-18:A>G-18:A>G	A/G	CA1	41285992	.	.	.	.	.	.	.	AG	AA	AG	AG	AG	AA	AG	AG	AG	AG	AG	AG	AG	AG	AG	AA	AA	AA	AA	AA	AA	AA	AA	AA	AG	AA	AA	AA	AA	AA	AA	AG	AA	AA	AA	AA	AA	AA	AA
10270237	A/G	CA1	41285992	.	.	.	.	.	.	.	GG	GG	GG	GG	NN	GG	GG	GG	GG	GG	NN	GG	GG	GG	GG	GG	GG	GG	GG	GG	GG	GG	GG	GG	GG	GG	GG	GG	GG	GG	GG	GG	GG	GG	GG	GG	GG	GG	GG
13144324	A/G	CA1	41495136	.	.	.	.	.	.	.	GG	GG	GG	GG	GG	GG	GG	GG	GG	GG	GG	GG	GG	GG	GG	GG	NN	GG	GG	GG	GG	GG	GG	GG	NN	GG	GG	GG	GG	GG	GG	GG	GG	GG	GG	GG	GG	GG	GG
5825847|F|0-60:A>G-60:A>G	A/G	CA1	41495187	.	.	.	.	.	.	.	GG	GG	GG	GG	GG	GG	GG	GG	GG	GG	GG	GG	GG	GG	GG	GG	GG	GG	GG	GG	GG	GG	GG	GG	GG	GG	GG	GG	GG	GG	GG	GG	GG	GG	GG	GG	GG	GG	GG
5825847|F|0-22:G>A-22:G>A	A/G	CA1	41495187	.	.	.	.	.	.	.	AA	AA	AA	AA	AA	AA	AA	AA	AA	AA	AA	AA	AA	AA	AA	AA	AA	AA	AA	AA	AA	AA	AA	AA	AA	AA	AA	AA	AA	AA	AA	AA	AA	AA	AA	AA	AA	AA	AA
5825847	A/G	CA1	41495187	.	.	.	.	.	.	.	GG	GG	GG	NN	GG	GG	GG	GG	GG	GG	GG	GG	GG	GG	GG	GG	GG	GG	GG	GG	GG	GG	GG	GG	NN	GG	GG	GG	GG	GG	NN	GG	GG	GG	GG	GG	GG	GG	GG
40897883	A/G	CA1	41546667	.	.	.	.	.	.	.	GG	GG	GG	GG	GG	GG	GG	GG	GG	GG	GG	GG	GG	GG	GG	GG	GG	GG	GG	GG	GG	GG	GG	GG	GG	GG	GG	GG	GG	GG	GG	GG	GG	GG	GG	GG	GG	GG	GG
42027096	A/G	CA1	42115637	.	.	.	.	.	.	.	GG	GG	GG	GG	GG	GG	GG	GG	GG	GG	GG	GG	GG	GG	GG	GG	GG	GG	GG	GG	GG	GG	GG	GG	GG	GG	GG	GG	GG	GG	GG	GG	GG	GG	GG	GG	GG	GG	GG
37048606	A/G	CA1	42117026	.	.	.	.	.	.	.	GG	GG	GG	GG	GG	NN	GG	GG	GG	GG	GG	GG	GG	GG	GG	GG	GG	GG	GG	GG	GG	GG	GG	NN	GG	GG	GG	GG	GG	NN	GG	GG	GG	NN	GG	GG	GG	GG	GG
42026245	A/G	CA1	42117092	.	.	.	.	.	.	.	GG	GG	GG	GG	GG	GG	GG	GG	GG	GG	GG	NN	GG	GG	GG	GG	GG	GG	GG	GG	GG	GG	GG	GG	GG	GG	GG	GG	GG	GG	GG	GG	GG	GG	GG	GG	GG	GG	GG
13145736	A/G	CA1	42412315	.	.	.	.	.	.	.	GG	NN	NN	NN	GG	GG	GG	GG	GG	GG	GG	GG	GG	GG	GG	GG	GG	GG	GG	GG	GG	GG	GG	GG	GG	GG	GG	GG	GG	GG	GG	NN	GG	GG	GG	GG	GG	GG	GG
23870746|F|0-67:G>A-67:G>A	A/G	CA1	43496496	.	.	.	.	.	.	.	GG	GG	GG	GG	GG	GG	GG	GG	GG	GG	GG	GG	GG	GG	GG	GG	GG	GG	GG	GG	GG	GG	GG	GG	GG	GG	GG	GG	GG	GG	GG	GG	GG	GG	GG	GG	GG	GG	GG
10259861	A/G	CA1	43496562	.	.	.	.	.	.	.	GG	GG	GG	GG	GG	GG	GG	GG	GG	GG	GG	GG	GG	GG	GG	GG	GG	GG	GG	GG	GG	GG	GG	GG	GG	GG	GG	GG	GG	GG	GG	GG	GG	GG	GG	GG	GG	GG	GG
23885954	A/G	CA1	43664572	.	.	.	.	.	.	.	GG	GG	GG	GG	GG	GG	GG	NN	GG	GG	GG	GG	GG	GG	GG	GG	GG	GG	NN	GG	GG	GG	GG	GG	GG	NN	GG	GG	GG	GG	GG	GG	GG	GG	GG	GG	GG	GG	GG
13144397|F|0-44:G>A-44:G>A	A/G	CA1	44303210	.	.	.	.	.	.	.	GG	GG	GG	GG	GG	GG	GG	GG	GG	GG	GG	GG	GG	GG	GG	GG	GG	GG	GG	GG	GG	GG	GG	GG	GG	GG	GG	GG	GG	GG	GG	GG	GG	GG	GG	GG	GG	GG	GG
13144397	A/G	CA1	44303210	.	.	.	.	.	.	.	GG	GG	GG	GG	GG	GG	NN	GG	GG	GG	GG	GG	GG	GG	GG	GG	GG	GG	GG	GG	GG	GG	GG	GG	GG	NN	NN	GG	NN	GG	GG	NN	GG	NN	GG	GG	GG	GG	GG
5825042	A/G	CA1	44381102	.	.	.	.	.	.	.	GG	AA	AA	AA	AA	GG	AA	AA	AA	AA	GG	GG	GG	AA	AA	AA	AA	AA	GG	AA	AA	AA	GG	GG	AA	AA	AA	GG	GG	GG	GG	GG	GG	GG	GG	GG	GG	AA	AA
5825079	A/G	CA1	44381139	.	.	.	.	.	.	.	GG	AA	AA	AA	AA	GG	AA	AA	AA	AA	GG	GG	GG	AA	AA	AA	AA	AA	GG	AA	AA	AA	GG	GG	AA	AA	AA	GG	GG	GG	GG	GG	GG	GG	GG	GG	GG	AA	AA
11064625|F|0-14:T>C-14:T>C	A/G	CA1	44890748	.	.	.	.	.	.	.	AA	NN	AA	AA	AA	AA	NN	AA	NN	AA	AA	AA	AA	AA	AA	AA	AA	AA	AA	AA	AA	AA	AA	AA	AA	AA	AA	AA	NN	AA	NN	AA	AA	AA	AA	AA	AA	AA	AA
11063088|F|0-36:G>A-36:G>A	A/G	CA1	44953247	.	.	.	.	.	.	.	AA	AA	AA	AA	AA	AA	AA	AA	AA	AA	AA	AA	AA	AA	AA	AA	AA	AA	AA	AA	AA	AA	AA	AA	AA	AA	AA	AA	AA	AA	AA	AA	AA	AA	AA	AA	AA	AA	AA
11063088	A/G	CA1	44953247	.	.	.	.	.	.	.	GG	GG	GG	GG	GG	GG	GG	GG	NN	GG	GG	GG	GG	NN	GG	GG	GG	GG	GG	GG	GG	GG	GG	GG	GG	GG	GG	GG	GG	GG	NN	GG	GG	GG	NN	GG	GG	NN	NN
5824804	A/G	CA1	45189848	.	.	.	.	.	.	.	GG	GG	GG	GG	AA	AA	GG	AA	AA	AA	AA	GG	AA	AA	AA	GG	AA	GG	AA	AA	AA	AA	GG	AA	GG	AA	GG	AA	AA	GG	AA	GG	AA	AA	AA	GG	AA	GG	AA
37050223	A/G	CA1	46235949	.	.	.	.	.	.	.	GG	GG	GG	GG	GG	GG	GG	GG	GG	GG	GG	GG	GG	GG	GG	GG	GG	GG	GG	GG	GG	GG	NN	GG	GG	GG	GG	GG	GG	GG	GG	GG	GG	GG	GG	GG	GG	GG	GG
23888503	A/G	CA1	46297542	.	.	.	.	.	.	.	GG	GG	GG	GG	GG	GG	GG	GG	GG	GG	GG	GG	GG	GG	GG	GG	GG	GG	GG	GG	GG	GG	GG	GG	GG	GG	GG	GG	GG	GG	GG	GG	GG	GG	GG	GG	GG	GG	GG
50759612	A/G	CA1	46430296	.	.	.	.	.	.	.	GG	NN	GG	GG	GG	GG	GG	GG	GG	GG	GG	GG	GG	GG	GG	GG	GG	GG	GG	GG	GG	GG	GG	GG	GG	GG	GG	GG	GG	GG	GG	GG	GG	GG	GG	GG	GG	GG	GG
52861259	A/G	CA1	46564812	.	.	.	.	.	.	.	GG	NN	GG	GG	GG	GG	NN	GG	GG	GG	GG	NN	GG	GG	GG	GG	GG	GG	GG	GG	GG	GG	GG	GG	GG	GG	GG	GG	GG	GG	GG	GG	GG	GG	NN	GG	GG	GG	NN
29966894	A/G	CA1	46581686	.	.	.	.	.	.	.	GG	GG	GG	GG	GG	GG	GG	GG	GG	GG	GG	GG	GG	NN	GG	GG	NN	GG	GG	GG	GG	GG	GG	GG	GG	GG	GG	GG	GG	GG	GG	GG	GG	GG	GG	GG	GG	GG	GG
13145176	A/G	CA1	46605519	.	.	.	.	.	.	.	GG	GG	GG	GG	GG	GG	GG	NN	GG	GG	GG	NN	GG	GG	GG	GG	GG	GG	GG	GG	GG	GG	GG	GG	GG	GG	GG	GG	GG	GG	GG	GG	GG	GG	GG	GG	GG	GG	GG
10263546	A/G	CA1	47142787	.	.	.	.	.	.	.	AA	AA	GG	GG	AA	AA	AA	AA	GG	AA	AA	AA	NN	AA	AA	NN	AA	GG	AA	AA	AA	AA	AA	NN	AA	AA	AA	AA	AA	AA	AA	AA	AA	AA	AA	AA	AA	AA	AA
8822688	A/G	CA1	47146600	.	.	.	.	.	.	.	GG	NN	GG	NN	GG	GG	GG	GG	NN	GG	GG	GG	GG	AA	GG	GG	AA	GG	GG	AA	GG	GG	GG	GG	AA	GG	GG	GG	GG	GG	GG	GG	GG	GG	GG	GG	GG	GG	GG
8822687	A/G	CA1	47146653	.	.	.	.	.	.	.	GG	NN	GG	GG	GG	GG	GG	GG	GG	GG	GG	GG	GG	NN	GG	GG	AA	GG	GG	AA	GG	GG	GG	GG	AA	GG	GG	GG	GG	GG	GG	GG	GG	GG	GG	GG	GG	GG	GG
5825680|F|0-26:T>C-26:T>C	A/G	CA1	47239866	.	.	.	.	.	.	.	AA	AA	AA	AA	AA	AA	AA	AA	AA	AA	AA	AA	AG	AA	AA	AA	AA	AA	GG	AA	AA	AA	GG	GG	AA	AA	AA	GG	GG	GG	GG	AA	GG	GG	GG	GG	GG	AA	AA
5825680	A/G	CA1	47239866	.	.	.	.	.	.	.	GG	GG	GG	NN	GG	GG	GG	GG	GG	GG	GG	GG	GG	GG	GG	GG	GG	GG	GG	GG	GG	GG	GG	GG	GG	GG	GG	NN	GG	GG	GG	GG	GG	NN	GG	GG	GG	NN	GG
15979221|F|0-31:C>A-31:C>A	A/G	CA1	47303147	.	.	.	.	.	.	.	AA	AA	AA	AA	AA	AA	AA	AA	AA	AA	AA	AA	AA	AA	AA	AA	AA	AA	AA	AA	AA	AA	AA	AA	AA	AA	AA	AA	AA	AA	AA	AA	AA	AA	AA	AA	AA	AA	AA
15979221	A/G	CA1	47303147	.	.	.	.	.	.	.	GG	GG	GG	GG	GG	GG	GG	GG	GG	GG	GG	GG	GG	GG	GG	GG	GG	GG	GG	GG	GG	GG	GG	GG	GG	GG	GG	GG	GG	GG	GG	GG	GG	GG	GG	GG	GG	GG	GG
52861299|F|0-31:G>A-31:G>A	A/G	CA1	47305471	.	.	.	.	.	.	.	AA	AA	AA	AA	AA	AA	AA	AA	AA	GG	AA	AA	AA	AA	AA	AA	AA	GG	AA	AA	GG	GG	NN	AA	AA	AA	AA	AA	NN	AA	AA	AA	AA	AA	AA	AA	AA	AA	AA
5826232|F|0-16:A>C-16:A>C	A/G	CA1	47318538	.	.	.	.	.	.	.	AA	AA	AA	AA	AA	AA	AA	AA	AA	AA	AA	AA	AA	AA	AA	AA	AA	AA	AA	AA	AA	AA	AA	AA	AA	AA	AA	AA	AA	AA	AA	AA	AA	AA	AA	AA	AA	AA	AA
10265293|F|0-13:T>G-13:T>G	A/G	CA1	47332744	.	.	.	.	.	.	.	AA	AA	AA	AA	AA	AA	AA	AA	AA	AA	AA	AA	AA	AA	AA	AA	AA	AA	AA	AA	AA	AA	AA	AA	AA	AA	AA	AA	AA	AA	AA	AA	AA	AA	AA	AA	AA	AA	AA
5826044|F|0-28:T>C-28:T>C	A/G	CA1	47341093	.	.	.	.	.	.	.	AA	AA	AA	AA	AA	AA	AA	AA	AA	AA	AA	AA	AA	AA	AA	AA	AA	AA	AA	AA	AA	AA	AA	AA	AA	AA	AA	AA	AA	AA	AA	AA	AA	AA	AA	AA	AA	AA	AA
10264749|F|0-8:A>C-8:A>C	A/G	CA1	47378855	.	.	.	.	.	.	.	AA	AA	AA	AA	AA	AA	AA	AA	AA	GG	AA	AA	AA	AA	AA	AA	AA	GG	AA	AA	GG	GG	AA	AA	AA	AA	AA	AA	AA	AA	AA	AA	AA	AA	AA	AA	AA	GG	AA
11064578|F|0-58:T>C-58:T>C	A/G	CA1	47384579	.	.	.	.	.	.	.	AA	AA	AA	AA	AA	AA	AA	AA	AA	AA	AA	AA	AA	AA	AA	AA	AA	AA	AA	AA	AA	AA	AA	AA	AA	AA	NN	AA	AA	AA	AA	AA	AA	AA	AA	AA	AA	AA	AA
11064578	A/G	CA1	47384579	.	.	.	.	.	.	.	GG	GG	GG	GG	GG	GG	NN	GG	GG	GG	GG	GG	GG	GG	GG	GG	GG	GG	GG	GG	GG	GG	GG	GG	GG	GG	AA	GG	GG	GG	GG	NN	GG	GG	GG	GG	GG	NN	GG
37050330|F|0-50:G>A-50:G>A	A/G	CA1	47391827	.	.	.	.	.	.	.	AA	AA	AA	AA	AA	AA	NN	AA	NN	GG	AA	AA	AA	NN	AA	AA	AA	GG	AA	AA	AG	GG	AA	AA	AA	AA	NN	AA	NN	AA	AA	AA	AA	AA	NN	AA	AA	GG	AA
37050205|F|0-35:T>C-35:T>C	A/G	CA1	47392265	.	.	.	.	.	.	.	NN	NN	AA	AA	NN	AA	NN	NN	AA	NN	NN	AA	AA	AA	NN	AA	AA	GG	AA	AA	NN	GG	AA	AA	NN	AA	NN	AA	NN	AA	NN	AA	AA	AA	AA	AA	AA	GG	AA
5826009|F|0-47:T>C-47:T>C	A/G	CA1	47399480	.	.	.	.	.	.	.	GG	GG	GG	GG	GG	NN	NN	GG	GG	AA	GG	NN	NN	NN	NN	NN	GG	AA	NN	NN	AA	AA	NN	NN	NN	NN	NN	NN	NN	NN	NN	GG	NN	NN	NN	NN	NN	AA	GG
13146036	A/G	CA1	47399480	.	.	.	.	.	.	.	GG	GG	GG	GG	GG	NN	GG	GG	GG	AA	GG	GG	GG	GG	GG	GG	GG	AA	GG	NN	AA	AA	GG	GG	GG	GG	AA	GG	NN	NN	NN	GG	GG	NN	NN	GG	GG	AA	GG
11063092	A/G	CA1	47490614	.	.	.	.	.	.	.	GG	NN	GG	GG	GG	GG	GG	GG	GG	GG	GG	GG	GG	GG	GG	GG	GG	GG	GG	GG	GG	GG	GG	GG	GG	GG	GG	GG	GG	GG	GG	GG	GG	GG	GG	GG	GG	GG	GG
10267022	A/G	CA1	47523395	.	.	.	.	.	.	.	GG	GG	GG	GG	GG	GG	GG	GG	GG	GG	GG	GG	GG	GG	NN	GG	GG	GG	GG	GG	GG	GG	GG	GG	GG	GG	GG	GG	GG	GG	GG	GG	GG	GG	GG	GG	GG	GG	GG
37049171	A/G	CA1	47652687	.	.	.	.	.	.	.	GG	GG	GG	GG	GG	GG	GG	GG	GG	GG	GG	GG	GG	GG	GG	GG	GG	GG	GG	GG	GG	GG	GG	GG	GG	GG	GG	GG	GG	GG	GG	GG	GG	GG	NN	GG	GG	GG	GG
13147296|F|0-21:T>C-21:T>C	A/G	CA1	47784477	.	.	.	.	.	.	.	AA	AA	AA	AA	AA	AA	AA	AA	AA	AA	AA	AA	AA	AA	AA	NN	AA	AA	AA	AA	AA	AA	AA	AA	AA	AA	AA	AA	AA	AA	AA	AA	AA	AA	AA	AA	AA	AA	AA
10257558|F|0-65:A>T-65:A>T	A/G	CA1	47785018	.	.	.	.	.	.	.	AA	AA	AA	AA	AA	AA	AA	AA	AA	AA	AA	AA	AA	AA	AA	AA	AA	AA	AA	AA	AA	AA	AA	AA	AA	AA	AA	AA	AA	AA	AA	AA	AA	AA	AA	AA	AA	AA	AA
10257558	A/G	CA1	47785018	.	.	.	.	.	.	.	GG	GG	NN	GG	GG	GG	GG	GG	GG	NN	NN	GG	GG	GG	NN	GG	GG	NN	GG	GG	GG	GG	GG	NN	GG	GG	GG	GG	GG	GG	GG	NN	GG	GG	GG	GG	GG	GG	GG
10264967	A/G	CA1	47785084	.	.	.	.	.	.	.	GG	GG	NN	GG	NN	GG	GG	GG	GG	NN	NN	GG	GG	GG	GG	GG	GG	NN	GG	GG	GG	GG	GG	GG	GG	GG	GG	GG	GG	GG	GG	NN	NN	GG	GG	GG	GG	GG	GG
8822627	A/G	CA1	47791223	.	.	.	.	.	.	.	GG	GG	GG	GG	GG	GG	GG	GG	GG	GG	GG	GG	NN	GG	GG	GG	GG	GG	AA	AA	GG	GG	AA	AA	AA	GG	GG	AA	AA	AA	GG	GG	AA	AA	GG	AA	AA	GG	GG
11062447|F|0-16:C>T-16:C>T	A/G	CA1	47803259	.	.	.	.	.	.	.	GG	GG	GG	GG	GG	GG	GG	GG	GG	GG	GG	GG	GG	GG	GG	GG	GG	GG	GG	GG	GG	GG	GG	GG	GG	GG	GG	GG	GG	GG	GG	GG	GG	GG	GG	GG	GG	GG	GG
11064852|F|0-19:A>T-19:A>T	A/G	CA1	47869700	.	.	.	.	.	.	.	AA	AA	AA	AA	AA	AA	AA	AA	AA	AA	AA	AA	AA	AA	AA	AA	AA	AA	AA	AA	AA	AA	AA	AA	AA	AA	AA	AA	AA	AA	AA	AA	AA	AA	AA	AA	AA	AA	AA
11064852|F|0-63:G>C-63:G>C	A/G	CA1	47869700	.	.	.	.	.	.	.	AA	AA	AA	AA	AA	AA	AA	AA	AA	AA	AA	AA	AA	AA	AA	AA	AA	AA	AA	AA	AA	AA	AA	AA	AA	AA	AA	AA	AA	AA	AA	AA	AA	AA	AA	AA	AA	AA	AA
11063851|F|0-40:A>T-40:A>T	A/G	CA1	47954769	.	.	.	.	.	.	.	GG	GG	GG	GG	GG	GG	GG	GG	GG	GG	GG	GG	GG	GG	GG	GG	GG	GG	GG	GG	GG	GG	GG	GG	GG	GG	GG	GG	GG	GG	GG	GG	GG	GG	GG	GG	GG	GG	GG
10258554	A/G	CA1	47959365	.	.	.	.	.	.	.	GG	GG	GG	GG	GG	GG	GG	GG	GG	GG	GG	GG	GG	GG	GG	GG	GG	GG	GG	GG	GG	GG	GG	GG	GG	GG	GG	GG	GG	GG	GG	GG	GG	GG	GG	GG	GG	GG	GG
15979558	A/G	CA1	47959365	.	.	.	.	.	.	.	AA	AA	AA	AA	AA	AA	AA	AA	AA	AA	AA	AA	AA	AA	AA	AA	AA	AA	AA	AA	AA	AA	AA	AA	AA	AA	AA	AA	AA	AA	AA	AA	AA	AA	AA	AA	AA	AA	AA
10266106|F|0-10:T>C-10:T>C	A/G	CA1	47959431	.	.	.	.	.	.	.	AA	AA	AA	AA	AA	AA	AA	AA	AA	AA	AA	AA	AA	AA	AA	AA	GG	AA	GG	GG	AA	AA	GG	GG	GG	AA	AA	GG	GG	GG	GG	AA	GG	GG	GG	GG	GG	AA	AA
11064283	A/G	CA1	47998156	.	.	.	.	.	.	.	GG	GG	GG	NN	GG	GG	GG	GG	GG	GG	GG	GG	GG	GG	GG	GG	GG	GG	GG	GG	NN	GG	GG	GG	GG	GG	GG	GG	GG	GG	GG	GG	GG	GG	GG	NN	GG	GG	GG
10266575|F|0-26:T>A-26:T>A	A/G	CA1	48213258	.	.	.	.	.	.	.	AA	AA	AA	AA	AA	AA	AA	AA	AA	AA	AA	AA	AA	AA	AA	AA	AA	AA	AA	AA	AA	AA	AA	AA	AA	AA	AA	AA	AA	AA	AA	AA	AA	AA	AA	AA	AA	AA	AA
10266575|F|0-31:A>T-31:A>T	A/G	CA1	48213258	.	.	.	.	.	.	.	AA	AA	AA	AA	AA	AA	AA	AA	AA	AA	AA	AA	AA	AA	AA	AA	AA	AA	AA	AA	AA	AA	AA	AA	AA	AA	AA	AA	AA	AA	AA	AA	AA	AA	AA	AA	AA	AA	AA
11063169|F|0-18:G>A-18:G>A	A/G	CA1	48388196	.	.	.	.	.	.	.	AA	AA	AA	AA	AA	AA	AA	AA	AA	AA	AA	AA	AA	AA	AA	AA	AA	AA	AA	AA	AA	AA	AA	AA	AA	AA	AA	AA	AA	AA	AA	AA	AA	AA	AA	AA	AA	AA	AA
29967161	A/G	CA1	48398563	.	.	.	.	.	.	.	GG	NN	GG	GG	GG	GG	GG	GG	GG	GG	GG	GG	GG	GG	GG	GG	GG	GG	GG	GG	GG	GG	GG	GG	GG	GG	GG	GG	GG	GG	GG	GG	GG	GG	GG	GG	GG	GG	GG
37048563	A/G	CA1	48399397	.	.	.	.	.	.	.	GG	GG	GG	GG	GG	GG	GG	GG	GG	GG	GG	GG	GG	GG	GG	GG	GG	GG	GG	GG	GG	NN	GG	NN	GG	NN	NN	GG	GG	NN	NN	GG	NN	NN	NN	GG	GG	GG	GG
36360715	A/G	CA1	48399959	.	.	.	.	.	.	.	GG	GG	GG	GG	GG	GG	GG	GG	GG	GG	GG	GG	GG	GG	GG	GG	GG	GG	GG	GG	GG	GG	GG	GG	GG	GG	GG	GG	GG	GG	GG	GG	GG	GG	GG	GG	GG	GG	GG
39411824	A/G	CA1	48399991	.	.	.	.	.	.	.	GG	GG	GG	GG	GG	GG	GG	GG	GG	GG	GG	GG	GG	GG	GG	GG	GG	GG	GG	GG	GG	GG	GG	GG	GG	GG	GG	GG	GG	GG	GG	GG	GG	GG	GG	GG	GG	GG	GG
29966486|F|0-33:G>T-33:G>T	A/G	CA1	48494884	.	.	.	.	.	.	.	AA	AA	AA	AA	AA	AA	AA	AA	AA	AA	AA	AA	AA	AA	AA	AA	AA	AA	AA	AA	AA	AA	AA	AA	AA	AA	AA	AA	AA	AA	AA	AA	AA	AA	AA	AA	AA	AA	AA
29966486	A/G	CA1	48494884	.	.	.	.	.	.	.	GG	GG	GG	GG	GG	GG	GG	GG	GG	GG	GG	GG	GG	GG	GG	NN	GG	GG	GG	NN	GG	GG	GG	GG	GG	GG	GG	GG	NN	GG	NN	GG	GG	GG	GG	GG	GG	GG	GG
10258843	A/G	CA1	48610810	.	.	.	.	.	.	.	GG	GG	NN	GG	GG	GG	GG	GG	GG	GG	GG	GG	NN	GG	GG	GG	GG	AA	GG	GG	AA	AA	GG	GG	GG	GG	AA	GG	GG	GG	GG	GG	GG	GG	GG	GG	GG	AA	AA
10264287	A/G	CA1	48610876	.	.	.	.	.	.	.	GG	GG	GG	GG	GG	GG	GG	GG	GG	GG	GG	GG	GG	GG	GG	GG	GG	AA	GG	GG	AA	AA	GG	GG	GG	NN	AA	GG	GG	GG	GG	NN	GG	NN	GG	NN	GG	AA	AA
35485988|F|0-11:A>T-11:A>T	A/G	CA1	48631011	.	.	.	.	.	.	.	GG	NN	GG	GG	GG	GG	GG	GG	GG	GG	GG	GG	GG	GG	GG	GG	GG	GG	GG	GG	GG	GG	GG	GG	GG	GG	NN	GG	GG	GG	GG	GG	GG	GG	GG	GG	GG	GG	NN
10266223|F|0-60:C>G-60:C>G	A/G	CA1	48652493	.	.	.	.	.	.	.	AA	AA	AA	AA	AA	AA	AA	AA	AA	AA	AA	AA	AA	AA	AA	AA	AA	AA	AA	AA	AA	AA	AA	AA	AA	AA	AA	AA	AA	AA	AA	AA	AA	AA	AA	AA	AA	AA	AA
23884840	A/G	CA1	48687717	.	.	.	.	.	.	.	GG	GG	GG	GG	GG	GG	GG	GG	GG	NN	GG	GG	GG	GG	GG	NN	GG	GG	GG	GG	GG	NN	NN	GG	GG	GG	NN	GG	GG	NN	NN	GG	GG	GG	GG	GG	GG	GG	GG
11063085|F|0-22:G>C-22:G>C	A/G	CA1	48687783	.	.	.	.	.	.	.	GG	GG	GG	GG	GG	GG	GG	GG	GG	GG	GG	GG	GG	GG	GG	GG	GG	GG	NN	GG	GG	GG	GG	GG	GG	GG	GG	GG	GG	GG	GG	GG	GG	GG	GG	GG	GG	GG	GG
10266166	A/G	CA1	48687783	.	.	.	.	.	.	.	GG	GG	GG	GG	GG	GG	GG	GG	GG	GG	GG	GG	GG	GG	GG	GG	GG	GG	AA	GG	GG	GG	GG	GG	GG	GG	GG	GG	GG	GG	GG	GG	GG	GG	NN	GG	GG	GG	GG
10264908	A/G	CA1	48690929	.	.	.	.	.	.	.	GG	GG	GG	GG	GG	GG	GG	GG	GG	GG	GG	GG	GG	GG	GG	GG	GG	GG	GG	GG	GG	GG	GG	GG	GG	GG	GG	GG	NN	GG	GG	GG	GG	GG	GG	GG	GG	GG	GG
11063566|F|0-68:G>T-68:G>T	A/G	CA1	48800104	.	.	.	.	.	.	.	AA	AA	AA	AA	AA	AA	AA	AA	AA	AA	AA	AA	AA	AA	AA	AA	AA	AA	AA	AA	AA	AA	AA	AA	AA	AA	AA	AA	AA	AA	AA	AA	AA	AA	AA	AA	AA	AA	AA
10265705|F|0-23:T>C-23:T>C	A/G	CA1	48868043	.	.	.	.	.	.	.	AA	AA	AA	AA	AA	AA	AA	AA	AA	AA	AA	AA	AA	AA	AA	AA	AA	AA	AA	AA	AA	AA	AA	AA	AA	AA	AA	AA	AA	AA	AA	AA	AA	AA	AA	AA	AA	AA	AA
10265705	A/G	CA1	48868043	.	.	.	.	.	.	.	GG	NN	GG	GG	GG	NN	GG	GG	GG	NN	GG	GG	GG	GG	GG	GG	GG	GG	GG	NN	GG	NN	GG	GG	GG	NN	NN	GG	NN	GG	GG	GG	GG	NN	GG	GG	GG	GG	GG
23886833	A/G	CA2	84871	.	.	.	.	.	.	.	GG	GG	GG	GG	GG	GG	GG	GG	GG	GG	GG	GG	GG	GG	GG	GG	GG	GG	GG	GG	NN	GG	GG	GG	GG	GG	GG	GG	NN	GG	GG	GG	GG	GG	GG	GG	GG	GG	GG
5825922|F|0-11:A>C-11:A>C	A/G	CA2	88008	.	.	.	.	.	.	.	GG	GG	GG	GG	GG	GG	GG	GG	GG	GG	GG	GG	GG	GG	GG	GG	GG	GG	GG	GG	GG	GG	GG	GG	GG	GG	GG	GG	GG	GG	GG	GG	GG	GG	GG	GG	GG	GG	GG
36360226	A/G	CA2	189677	.	.	.	.	.	.	.	GG	GG	GG	GG	GG	GG	GG	GG	GG	GG	GG	GG	GG	GG	GG	NN	NN	GG	GG	GG	GG	GG	GG	GG	GG	GG	GG	NN	NN	GG	GG	GG	GG	NN	GG	GG	GG	GG	GG
37050138	A/G	CA2	190815	.	.	.	.	.	.	.	GG	GG	GG	GG	NN	NN	GG	GG	NN	GG	GG	NN	GG	GG	GG	NN	GG	GG	GG	GG	GG	GG	GG	GG	GG	GG	GG	GG	GG	GG	GG	GG	NN	GG	GG	GG	GG	GG	GG
10258699|F|0-64:G>A-64:G>A	A/G	CA2	196889	.	.	.	.	.	.	.	AA	AA	AA	AA	AA	AA	AA	AA	AA	AA	AA	AA	AA	AA	AA	AA	AA	AA	AA	AA	AA	AA	AA	AA	AA	AA	AA	AA	AA	AA	AA	AA	AA	AA	AA	AA	AA	AA	AA
5825423|F|0-46:A>G-46:A>G	A/G	CA2	330751	.	.	.	.	.	.	.	GG	GG	AA	GG	GG	GG	GG	GG	GG	GG	GG	GG	GG	GG	GG	GG	GG	GG	GG	GG	GG	GG	GG	GG	GG	GG	GG	GG	GG	GG	GG	GG	GG	GG	GG	GG	GG	GG	GG
5825423	A/G	CA2	330751	.	.	.	.	.	.	.	GG	NN	GG	GG	GG	GG	GG	GG	GG	GG	GG	NN	GG	GG	GG	GG	GG	NN	GG	GG	GG	NN	GG	GG	GG	GG	GG	GG	GG	GG	GG	GG	GG	GG	GG	NN	GG	GG	GG
15979516|F|0-13:G>T-13:G>T	A/G	CA2	384613	.	.	.	.	.	.	.	AA	AA	AA	AA	AA	AA	AA	AA	AA	AA	AA	AA	AA	AA	AA	AA	AA	AA	AA	AA	AA	AA	AA	AA	AA	AA	AA	AA	AA	AA	AA	AA	AA	AA	AA	AA	AA	AA	AA
100010822|F|0-48:G>T-48:G>T	A/G	CA2	406198	.	.	.	.	.	.	.	AA	AA	AA	AA	AA	AA	AA	AA	AA	AA	AA	AA	AA	AA	AA	AA	AA	AA	AA	AA	AA	AA	AA	AA	AA	AA	AA	AA	AA	AA	AA	AA	AA	AA	AA	AA	AA	AA	AA
10257589	A/G	CA2	407183	.	.	.	.	.	.	.	GG	GG	GG	GG	GG	GG	GG	GG	GG	GG	GG	GG	GG	GG	GG	GG	GG	GG	GG	GG	NN	GG	GG	NN	GG	GG	GG	GG	NN	GG	GG	GG	GG	GG	GG	GG	GG	GG	GG
10258822	A/G	CA2	407249	.	.	.	.	.	.	.	GG	GG	NN	NN	GG	GG	GG	GG	GG	NN	GG	GG	GG	GG	GG	GG	NN	GG	GG	GG	GG	GG	GG	GG	GG	NN	NN	GG	GG	GG	GG	GG	GG	GG	GG	GG	GG	GG	NN
35487211|F|0-40:C>T-40:C>T	A/G	CA2	577415	.	.	.	.	.	.	.	GG	GG	GG	GG	GG	GG	GG	GG	GG	GG	GG	GG	GG	GG	GG	GG	GG	GG	GG	GG	GG	GG	GG	GG	GG	GG	GG	GG	GG	GG	GG	GG	GG	GG	GG	GG	GG	GG	GG
35487484	A/G	CA2	586621	.	.	.	.	.	.	.	GG	GG	GG	NN	GG	GG	GG	GG	GG	GG	GG	GG	GG	GG	GG	GG	NN	GG	GG	NN	GG	GG	GG	GG	GG	GG	GG	GG	NN	GG	GG	NN	GG	NN	NN	NN	GG	NN	GG
23886392	A/G	CA2	723159	.	.	.	.	.	.	.	GG	GG	GG	GG	GG	GG	GG	GG	GG	GG	GG	GG	GG	GG	GG	GG	GG	GG	GG	GG	GG	GG	GG	GG	GG	GG	GG	GG	GG	GG	GG	GG	GG	GG	GG	GG	GG	GG	GG
15979713	A/G	CA2	723819	.	.	.	.	.	.	.	GG	GG	GG	GG	GG	GG	GG	GG	GG	GG	GG	GG	GG	GG	GG	GG	GG	GG	GG	GG	GG	GG	GG	GG	GG	GG	GG	GG	GG	GG	GG	GG	GG	GG	GG	GG	GG	GG	GG
10263506	A/G	CA2	730953	.	.	.	.	.	.	.	GG	NN	GG	GG	GG	GG	GG	GG	GG	GG	GG	GG	GG	GG	GG	GG	GG	GG	GG	GG	GG	GG	GG	GG	GG	GG	GG	GG	GG	GG	GG	GG	GG	GG	GG	GG	GG	GG	GG
10269261	A/G	CA2	890058	.	.	.	.	.	.	.	GG	NN	GG	GG	GG	NN	GG	GG	GG	GG	GG	GG	GG	GG	NN	GG	NN	GG	GG	GG	NN	GG	NN	GG	NN	GG	GG	GG	GG	NN	NN	GG	GG	NN	GG	NN	GG	GG	GG
100050139|F|0-45:G>A-45:G>A	A/G	CA2	1184146	.	.	.	.	.	.	.	AA	AA	AA	AA	AA	AA	AA	AA	AA	AA	AA	AA	AA	AA	AA	AA	AA	AA	AA	AA	AA	AA	AA	AA	AA	AA	AA	AA	AA	AA	AA	AA	AA	AA	AA	AA	AA	AA	AA
37048056	A/G	CA2	1194697	.	.	.	.	.	.	.	GG	GG	GG	GG	GG	NN	GG	GG	GG	GG	GG	GG	GG	GG	GG	NN	GG	GG	GG	GG	GG	GG	GG	GG	GG	GG	GG	GG	GG	GG	NN	GG	GG	NN	NN	GG	GG	GG	GG
52861297|F|0-32:T>C-32:T>C	A/G	CA2	1222302	.	.	.	.	.	.	.	AA	AA	AA	AA	AA	AA	AA	AA	AA	AA	AA	AA	AA	AA	AA	AA	AA	AA	AA	AA	AA	AA	AA	AA	AA	AA	AA	AA	AA	AA	AA	AA	AA	AG	AA	AA	AA	AA	AA
37050108	A/G	CA2	1232641	.	.	.	.	.	.	.	GG	GG	GG	GG	GG	GG	GG	GG	GG	GG	GG	GG	GG	GG	GG	GG	GG	GG	GG	GG	GG	GG	GG	GG	GG	GG	NN	GG	GG	GG	GG	GG	GG	GG	GG	GG	GG	GG	GG
37049864	A/G	CA2	1238058	.	.	.	.	.	.	.	GG	GG	GG	GG	GG	GG	GG	NN	GG	GG	GG	GG	GG	GG	GG	GG	GG	GG	GG	GG	GG	NN	GG	GG	GG	NN	GG	GG	GG	GG	GG	GG	GG	GG	GG	GG	GG	GG	GG
37050072|F|0-55:T>G-55:T>G	A/G	CA2	1308535	.	.	.	.	.	.	.	AA	AA	AA	AA	AA	AA	AA	AA	AA	AA	AA	AA	AA	AA	AA	AA	AA	AA	AA	AA	AA	AA	AA	AA	AA	AA	AA	AA	AA	AA	AA	AA	AA	AA	AA	AA	AA	AA	AA
5826045|F|0-26:T>C-26:T>C	A/G	CA2	1308938	.	.	.	.	.	.	.	AA	AA	AA	AA	AA	AA	AA	AA	AA	AA	AA	AA	AA	AA	AA	AA	AA	AA	AA	AA	AA	AA	AA	AA	AA	AA	AA	AA	AA	AA	AA	AA	AA	AA	AA	AA	AA	AA	AA
10258550|F|0-68:T>C-68:T>C	A/G	CA2	1406791	.	.	.	.	.	.	.	AA	AA	AA	AA	AA	AA	AA	AA	AA	AA	AA	AA	AA	AA	AA	AA	AA	AA	AA	AA	AA	AA	AA	AA	AA	AA	AA	AA	AA	AA	AA	AA	AA	AA	AA	AA	AA	AA	AA
10264713	A/G	CA2	1409095	.	.	.	.	.	.	.	GG	GG	GG	GG	GG	GG	GG	GG	GG	GG	GG	GG	GG	GG	GG	GG	NN	GG	GG	GG	GG	GG	GG	GG	GG	GG	GG	GG	GG	GG	GG	GG	GG	GG	GG	GG	GG	GG	NN
46213440|F|0-26:A>C-26:A>C	A/G	CA2	1475866	.	.	.	.	.	.	.	AA	AA	AA	AA	AA	AA	AA	AA	AA	AA	AA	AA	AA	AA	AA	AA	AA	AA	AA	AA	AA	AA	AA	AA	AA	AA	AA	AA	AA	AA	AA	AA	AA	AA	AA	AA	AA	AA	AA
37048280	A/G	CA2	1535812	.	.	.	.	.	.	.	GG	GG	GG	GG	GG	GG	GG	GG	GG	GG	GG	GG	GG	GG	GG	GG	NN	GG	GG	GG	GG	GG	GG	GG	GG	NN	NN	GG	NN	NN	NN	NN	GG	GG	NN	GG	GG	GG	GG
10265198|F|0-13:T>C-13:T>C	A/G	CA2	1780288	.	.	.	.	.	.	.	AA	AA	AA	AA	AA	AA	AA	AA	AA	AA	AA	AA	AA	AA	AA	AA	AA	AA	AA	AA	AA	AA	AA	AA	AA	AA	AA	AA	AA	AA	AA	AA	AA	AA	AA	AA	AA	AA	AA
10265198	A/G	CA2	1780288	.	.	.	.	.	.	.	GG	GG	GG	GG	GG	GG	NN	GG	GG	GG	GG	GG	GG	GG	GG	GG	GG	GG	GG	GG	GG	GG	GG	GG	GG	GG	GG	GG	GG	GG	GG	NN	NN	NN	NN	GG	GG	GG	GG
13147175	A/G	CA2	1857367	.	.	.	.	.	.	.	GG	GG	GG	NN	GG	NN	GG	GG	GG	GG	GG	GG	GG	GG	GG	GG	NN	GG	GG	GG	GG	GG	GG	GG	GG	NN	NN	GG	GG	NN	NN	NN	GG	GG	GG	GG	GG	GG	GG
13146844	A/G	CA2	2025906	.	.	.	.	.	.	.	GG	NN	GG	GG	GG	GG	GG	GG	GG	GG	GG	GG	GG	NN	GG	NN	GG	GG	GG	GG	GG	GG	GG	GG	GG	GG	GG	GG	GG	GG	GG	GG	GG	GG	GG	GG	GG	GG	GG
10270025|F|0-44:G>A-44:G>A	A/G	CA2	2054264	.	.	.	.	.	.	.	GG	GG	GG	GG	GG	GG	GG	GG	GG	GG	GG	GG	GG	GG	GG	GG	GG	GG	GG	GG	GG	GG	GG	GG	GG	GG	GG	GG	GG	GG	GG	GG	GG	GG	GG	GG	GG	GG	GG
10267615|F|0-30:A>T-30:A>T	A/G	CA2	2079420	.	.	.	.	.	.	.	AA	AA	AA	AA	AA	AA	AA	AA	AA	AA	AA	AA	AA	AA	AA	AA	AA	AA	AA	AA	AA	AA	AA	AA	AA	AA	AA	AA	AA	AA	AA	AA	AA	AA	AA	AA	AA	AA	AA
40898990|F|0-21:G>A-21:G>A	A/G	CA2	2138558	.	.	.	.	.	.	.	AA	AA	AA	AA	AA	AA	AA	AA	AA	AA	AA	AA	AA	AA	AA	AA	AA	AA	AA	AA	AA	AA	AA	AA	AA	AA	AA	AA	AA	AA	AA	AA	AA	AA	AA	AA	AA	AA	AA
42026305	A/G	CA2	2148268	.	.	.	.	.	.	.	GG	GG	GG	NN	GG	NN	NN	GG	GG	NN	GG	GG	GG	GG	GG	GG	NN	GG	GG	GG	GG	GG	GG	NN	GG	GG	GG	GG	NN	GG	GG	GG	GG	GG	GG	NN	GG	GG	NN
36069199	A/G	CA2	2168261	.	.	.	.	.	.	.	GG	GG	GG	GG	NN	GG	GG	GG	GG	GG	GG	GG	GG	GG	GG	GG	GG	GG	GG	GG	GG	NN	GG	GG	GG	NN	NN	GG	NN	NN	NN	GG	NN	GG	GG	NN	GG	GG	GG
37050241	A/G	CA2	2169789	.	.	.	.	.	.	.	GG	GG	GG	GG	GG	GG	GG	GG	GG	GG	GG	GG	GG	GG	GG	GG	GG	GG	GG	GG	GG	GG	GG	GG	GG	GG	GG	GG	GG	GG	GG	GG	GG	GG	GG	GG	GG	GG	GG
10265836|F|0-29:T>C-29:T>C	A/G	CA2	2191398	.	.	.	.	.	.	.	AA	AA	AA	AA	AA	AA	AA	AA	AA	AA	AA	AA	AA	AA	AA	AA	AA	AA	AA	AA	AA	AA	AA	AA	AA	AA	AA	AA	AA	AA	AA	AA	AA	AA	AA	AA	AA	AA	AA
13144481|F|0-20:C>T-20:C>T	A/G	CA2	2698919	.	.	.	.	.	.	.	AA	AA	AA	AA	AA	AA	AA	AA	AA	AA	AA	AA	AA	AA	AA	AA	AA	AA	AA	AA	AA	AA	AA	AA	AA	AA	AA	AA	AA	AA	AA	AA	AA	AA	AA	AA	AA	AA	AA
23886585	A/G	CA2	2708636	.	.	.	.	.	.	.	GG	GG	GG	GG	GG	GG	GG	GG	GG	GG	GG	GG	GG	GG	GG	NN	GG	GG	GG	GG	NN	GG	GG	GG	GG	GG	NN	GG	NN	GG	GG	GG	GG	GG	GG	GG	GG	GG	GG
37049675	A/G	CA2	2838127	.	.	.	.	.	.	.	GG	GG	GG	NN	GG	GG	GG	GG	GG	GG	GG	GG	GG	GG	GG	GG	GG	GG	GG	GG	GG	GG	GG	GG	GG	GG	GG	GG	GG	GG	GG	GG	GG	GG	GG	GG	GG	GG	GG
30068751|F|0-60:C>T-60:C>T	A/G	CA2	3110921	.	.	.	.	.	.	.	AA	AA	AA	AA	AA	AA	AA	AA	AA	AA	AA	AA	AA	AA	AA	AA	AA	AA	AA	AA	AA	AA	AA	AA	AA	AA	AA	AA	AA	AA	AA	AA	AA	AA	AA	AA	AA	AA	AA
10266112	A/G	CA2	3113991	.	.	.	.	.	.	.	GG	GG	GG	GG	GG	GG	GG	GG	GG	GG	GG	GG	GG	GG	GG	GG	GG	GG	GG	GG	GG	GG	GG	GG	GG	GG	GG	GG	GG	GG	GG	GG	GG	NN	GG	GG	GG	GG	GG
5825946|F|0-13:G>A-13:G>A	A/G	CA2	3324215	.	.	.	.	.	.	.	AA	AA	AA	AA	AA	AA	AA	GG	AA	AA	AA	AA	AA	GG	AA	AA	AA	AA	AA	AA	AA	AA	AA	AA	AA	AA	AA	AA	AA	AA	AA	AA	AA	AA	AA	AA	AA	AA	AA
23884819	A/G	CA2	3327177	.	.	.	.	.	.	.	GG	GG	GG	GG	GG	GG	GG	GG	GG	GG	GG	GG	GG	NN	GG	GG	GG	GG	GG	GG	GG	GG	GG	GG	GG	NN	GG	GG	GG	GG	GG	GG	GG	GG	GG	GG	GG	NN	GG
10269615|F|0-26:T>C-26:T>C	A/G	CA2	3527289	.	.	.	.	.	.	.	AA	AA	AA	AA	AA	AA	AA	AA	AA	AA	AA	AA	AA	AA	AA	AA	AA	AA	AA	AA	AA	AA	AA	AA	AA	AA	AA	AA	AA	AA	AA	AA	AA	AA	AA	AA	AA	AA	AA
10269615|F|0-36:A>C-36:A>C	A/G	CA2	3527289	.	.	.	.	.	.	.	AA	AA	AA	AA	AA	AA	AA	AA	AA	AA	AA	AA	AA	AA	AA	AA	AA	AA	AA	AA	AA	AA	AA	AA	AA	AA	AA	AA	AA	AA	AA	AA	AA	AA	AA	AA	AA	AA	AA
100010828|F|0-49:T>C-49:T>C	A/G	CA2	4097784	.	.	.	.	.	.	.	GG	GG	GG	GG	GG	GG	GG	GG	GG	GG	GG	GG	GG	GG	GG	GG	GG	GG	GG	GG	GG	GG	GG	GG	GG	GG	GG	GG	GG	GG	GG	GG	GG	GG	GG	GG	GG	GG	GG
50759561	A/G	CA2	4098385	.	.	.	.	.	.	.	GG	GG	GG	GG	GG	GG	GG	GG	GG	GG	GG	GG	GG	GG	GG	GG	GG	GG	GG	GG	GG	GG	GG	GG	GG	GG	GG	GG	GG	GG	GG	GG	GG	GG	GG	GG	GG	GG	GG
36361426	A/G	CA2	4249132	.	.	.	.	.	.	.	GG	GG	GG	GG	GG	GG	GG	GG	GG	GG	GG	GG	GG	GG	GG	GG	GG	GG	GG	GG	NN	GG	GG	GG	GG	GG	GG	GG	GG	GG	GG	GG	GG	GG	GG	GG	GG	GG	GG
10258315	A/G	CA2	4356789	.	.	.	.	.	.	.	GG	GG	GG	GG	GG	GG	GG	GG	GG	GG	GG	GG	GG	GG	NN	GG	GG	GG	GG	GG	GG	GG	GG	GG	GG	GG	GG	GG	GG	GG	NN	GG	GG	GG	GG	GG	GG	GG	GG
5825861	A/G	CA2	4742639	.	.	.	.	.	.	.	NN	NN	NN	GG	GG	GG	GG	GG	NN	AA	NN	GG	NN	AA	NN	GG	GG	GG	NN	AA	GG	GG	GG	NN	GG	AA	NN	AA	AA	GG	AA	NN	AA	GG	AA	GG	NN	NN	GG
30068402	A/G	CA2	4764184	.	.	.	.	.	.	.	GG	GG	GG	GG	NN	GG	AA	NN	GG	GG	GG	GG	GG	GG	GG	GG	AA	GG	GG	GG	GG	GG	GG	GG	GG	NN	GG	GG	GG	GG	GG	GG	GG	GG	GG	GG	GG	GG	GG
13147214	A/G	CA2	4764250	.	.	.	.	.	.	.	GG	GG	GG	GG	NN	GG	GG	GG	GG	GG	GG	GG	GG	GG	GG	GG	AA	GG	GG	GG	GG	GG	GG	GG	GG	GG	GG	GG	GG	GG	GG	GG	GG	GG	GG	GG	GG	GG	GG
50759871	A/G	CA2	5014440	.	.	.	.	.	.	.	GG	NN	GG	GG	GG	GG	GG	GG	GG	GG	GG	NN	GG	GG	GG	NN	GG	GG	GG	GG	GG	GG	GG	GG	GG	GG	GG	GG	GG	GG	GG	GG	GG	GG	GG	GG	GG	GG	GG
35485727|F|0-67:T>A-67:T>A	A/G	CA2	5015754	.	.	.	.	.	.	.	AA	GG	NN	NN	GG	NN	NN	GG	NN	GG	GG	GG	AG	GG	GG	NN	GG	GG	GG	NN	NN	GG	NN	NN	NN	NN	NN	GG	NN	NN	GG	NN	NN	NN	NN	GG	GG	NN	GG
35485727|F|0-19:C>T-19:C>T	A/G	CA2	5015754	.	.	.	.	.	.	.	NN	GG	NN	NN	GG	NN	NN	GG	NN	GG	GG	GG	GG	GG	GG	NN	GG	GG	GG	NN	NN	GG	NN	NN	NN	NN	NN	GG	NN	NN	GG	NN	NN	NN	NN	GG	GG	NN	GG
37048547	A/G	CA2	5114047	.	.	.	.	.	.	.	GG	NN	GG	GG	GG	GG	NN	GG	GG	GG	GG	GG	GG	GG	NN	GG	NN	GG	GG	GG	GG	NN	GG	GG	GG	GG	NN	GG	NN	NN	NN	GG	GG	NN	GG	GG	GG	GG	GG
37048283	A/G	CA2	5295955	.	.	.	.	.	.	.	GG	GG	GG	NN	GG	GG	GG	GG	GG	GG	GG	GG	GG	GG	GG	GG	GG	GG	GG	GG	GG	GG	GG	NN	GG	NN	GG	GG	GG	GG	GG	GG	NN	GG	GG	GG	GG	GG	GG
23884828	A/G	CA2	5409584	.	.	.	.	.	.	.	GG	GG	GG	GG	GG	GG	GG	GG	GG	GG	GG	GG	GG	GG	GG	GG	GG	GG	GG	GG	NN	GG	GG	GG	GG	GG	GG	GG	NN	NN	NN	NN	GG	GG	GG	GG	GG	GG	GG
30068986	A/G	CA2	5478480	.	.	.	.	.	.	.	GG	NN	GG	GG	GG	GG	GG	GG	GG	NN	GG	GG	GG	NN	GG	GG	GG	GG	GG	NN	GG	NN	GG	GG	GG	GG	NN	GG	GG	GG	NN	NN	GG	GG	GG	GG	GG	GG	GG
15989228	A/G	CA2	5517656	.	.	.	.	.	.	.	GG	GG	GG	GG	NN	GG	GG	GG	GG	NN	GG	GG	GG	GG	GG	AA	GG	GG	GG	GG	GG	GG	GG	GG	GG	AA	GG	GG	GG	GG	GG	GG	GG	GG	GG	GG	GG	GG	GG
11062311|F|0-29:T>C-29:T>C	A/G	CA2	5517722	.	.	.	.	.	.	.	AA	AA	AA	AA	AA	AA	AA	AA	AA	AA	AA	AA	AA	AA	AA	NN	AA	AA	AA	AA	AA	AA	AA	AA	AA	NN	AA	AA	AA	AA	AA	AA	AA	AA	AA	AA	AA	AA	AA
11062311	A/G	CA2	5517722	.	.	.	.	.	.	.	GG	NN	GG	GG	NN	GG	GG	GG	GG	GG	GG	GG	GG	GG	GG	AA	GG	GG	GG	GG	GG	GG	GG	GG	GG	AA	GG	GG	GG	GG	GG	GG	GG	GG	GG	GG	GG	GG	GG
13147150|F|0-52:C>T-52:C>T	A/G	CA2	5854661	.	.	.	.	.	.	.	AA	AA	AA	AA	AA	AA	AA	AA	AA	AA	AA	AA	AA	AA	AA	AA	AA	AA	AA	AA	AA	AA	AA	AA	AA	AA	AA	AA	AA	AA	AA	AA	AA	AA	AA	AA	AA	AA	AA
37048118	A/G	CA2	5885520	.	.	.	.	.	.	.	GG	GG	GG	GG	GG	GG	GG	GG	GG	GG	GG	GG	GG	GG	GG	GG	GG	GG	GG	GG	GG	GG	GG	GG	GG	GG	NN	GG	GG	NN	GG	GG	GG	GG	GG	GG	GG	GG	GG
5824680	A/G	CA2	5958522	.	.	.	.	.	.	.	GG	AA	GG	GG	AA	GG	GG	GG	AA	GG	NN	GG	NN	GG	GG	GG	GG	NN	AA	GG	GG	AA	NN	GG	AA	GG	GG	GG	GG	GG	NN	GG	GG	GG	GG	GG	GG	AA	NN
10258481	A/G	CA2	5971059	.	.	.	.	.	.	.	GG	NN	GG	NN	GG	NN	NN	GG	GG	GG	GG	GG	GG	GG	GG	GG	GG	GG	NN	NN	GG	NN	GG	GG	GG	GG	GG	GG	NN	NN	GG	GG	GG	NN	NN	GG	GG	NN	NN
10263472	A/G	CA2	5971059	.	.	.	.	.	.	.	AA	AA	AA	AA	AA	AA	AA	AA	AA	AA	AA	AA	AA	AA	AA	AA	AA	AA	AA	AA	AA	AA	AA	AA	AA	AA	AA	AA	AA	AA	AA	AA	AA	AA	AA	AA	AA	AA	AA
10265562	A/G	CA2	6129085	.	.	.	.	.	.	.	GG	GG	GG	GG	GG	NN	GG	GG	GG	GG	GG	NN	GG	GG	GG	NN	NN	GG	GG	GG	GG	NN	GG	GG	GG	NN	NN	GG	NN	NN	NN	GG	GG	NN	GG	NN	GG	GG	NN
10259963	A/G	CA2	6130366	.	.	.	.	.	.	.	GG	GG	GG	NN	GG	GG	GG	GG	GG	GG	GG	GG	GG	GG	GG	GG	GG	GG	GG	GG	NN	GG	GG	NN	GG	GG	GG	GG	GG	GG	GG	GG	GG	GG	GG	NN	GG	GG	GG
10265382	A/G	CA2	7078707	.	.	.	.	.	.	.	GG	GG	GG	GG	GG	GG	GG	GG	GG	GG	GG	GG	GG	GG	GG	GG	GG	GG	NN	GG	GG	GG	GG	GG	GG	GG	GG	GG	GG	GG	GG	GG	GG	GG	GG	GG	GG	GG	GG
15990240	A/G	CA2	7081178	.	.	.	.	.	.	.	GG	GG	GG	GG	GG	GG	GG	GG	GG	GG	GG	GG	GG	GG	GG	GG	GG	GG	GG	GG	GG	GG	GG	GG	GG	GG	GG	GG	GG	GG	GG	GG	GG	GG	GG	GG	GG	GG	GG
5824825	A/G	CA2	7273907	.	.	.	.	.	.	.	GG	GG	GG	GG	GG	GG	GG	GG	AA	GG	GG	GG	GG	GG	GG	GG	NN	GG	GG	GG	GG	GG	GG	GG	GG	GG	GG	GG	GG	GG	GG	GG	GG	GG	GG	GG	GG	GG	GG
5824882	A/G	CA2	7273973	.	.	.	.	.	.	.	GG	GG	GG	NN	GG	GG	GG	GG	AA	GG	GG	GG	GG	GG	GG	GG	NN	GG	GG	GG	GG	GG	NN	GG	GG	GG	GG	GG	GG	NN	GG	NN	GG	NN	GG	AA	GG	GG	GG
37048342	A/G	CA2	7289108	.	.	.	.	.	.	.	GG	GG	GG	GG	GG	GG	GG	GG	GG	GG	GG	GG	GG	GG	GG	GG	GG	GG	GG	GG	GG	GG	GG	GG	GG	GG	GG	GG	NN	NN	GG	GG	GG	GG	GG	GG	GG	GG	GG
23885027	A/G	CA2	7431250	.	.	.	.	.	.	.	GG	GG	GG	GG	GG	GG	GG	GG	GG	GG	GG	GG	GG	GG	GG	GG	GG	GG	NN	GG	GG	GG	GG	GG	GG	GG	GG	GG	GG	GG	GG	GG	GG	GG	GG	GG	GG	GG	GG
23888978	A/G	CA2	8456521	.	.	.	.	.	.	.	GG	GG	GG	GG	GG	GG	GG	GG	GG	GG	GG	GG	GG	GG	GG	GG	GG	GG	GG	GG	GG	GG	GG	GG	GG	GG	GG	NN	GG	GG	GG	GG	GG	GG	GG	NN	GG	GG	GG
10267409	A/G	CA2	8544648	.	.	.	.	.	.	.	GG	GG	GG	GG	GG	GG	GG	GG	GG	GG	GG	GG	GG	GG	GG	GG	GG	GG	GG	GG	GG	GG	GG	GG	GG	GG	GG	GG	GG	GG	GG	GG	GG	GG	GG	GG	GG	GG	NN
10257655	A/G	CA2	8544689	.	.	.	.	.	.	.	GG	NN	GG	GG	GG	GG	GG	GG	GG	GG	GG	GG	GG	GG	GG	GG	GG	GG	GG	GG	GG	GG	GG	GG	GG	GG	NN	GG	GG	GG	GG	GG	GG	GG	GG	GG	GG	GG	GG
10258148	A/G	CA2	8545169	.	.	.	.	.	.	.	GG	GG	GG	GG	NN	NN	NN	GG	GG	GG	GG	GG	GG	GG	GG	GG	GG	GG	GG	GG	GG	GG	GG	GG	GG	GG	GG	GG	GG	GG	GG	GG	GG	GG	GG	GG	GG	GG	GG
23888642	A/G	CA2	8669732	.	.	.	.	.	.	.	GG	GG	GG	GG	GG	GG	GG	GG	GG	GG	GG	NN	GG	GG	GG	GG	GG	GG	GG	GG	GG	GG	GG	GG	GG	GG	GG	GG	GG	GG	GG	GG	GG	GG	GG	GG	GG	GG	GG
47928605|F|0-68:T>A-68:T>A	A/G	CA2	9089262	.	.	.	.	.	.	.	GG	NN	GG	GG	GG	GG	NN	NN	GG	GG	NN	GG	GG	NN	GG	GG	NN	GG	NN	NN	GG	GG	GG	NN	GG	GG	GG	NN	GG	GG	GG	GG	GG	GG	GG	GG	GG	GG	NN
23884799	A/G	CA2	9206538	.	.	.	.	.	.	.	GG	GG	GG	NN	GG	GG	GG	GG	GG	GG	GG	GG	GG	GG	GG	GG	NN	GG	GG	GG	GG	GG	GG	GG	NN	NN	NN	GG	GG	NN	GG	GG	GG	GG	GG	NN	GG	GG	GG
23886069	A/G	CA2	9782498	.	.	.	.	.	.	.	GG	GG	GG	GG	GG	GG	GG	GG	GG	GG	GG	GG	GG	GG	GG	GG	GG	GG	GG	GG	GG	GG	GG	GG	GG	GG	GG	GG	GG	NN	GG	GG	GG	GG	GG	GG	GG	NN	GG
37049889	A/G	CA2	9827373	.	.	.	.	.	.	.	GG	GG	GG	GG	GG	GG	GG	GG	GG	GG	GG	GG	GG	GG	GG	GG	GG	GG	GG	GG	GG	GG	GG	GG	GG	GG	GG	GG	GG	GG	GG	GG	GG	NN	GG	GG	GG	GG	GG
100010968|F|0-19:G>T-19:G>T	A/G	CA2	10130945	.	.	.	.	.	.	.	AA	AA	AA	AA	AA	AA	AA	AA	AA	AA	AA	AA	AA	AA	AA	AA	AA	AA	AA	AA	AA	AA	AA	AA	AA	AA	AA	AA	NN	AA	AA	AA	AA	AA	AA	AA	AA	AA	AA
35487530	A/G	CA2	10229064	.	.	.	.	.	.	.	GG	NN	GG	GG	GG	GG	GG	GG	GG	GG	GG	NN	GG	GG	GG	GG	GG	GG	GG	GG	GG	GG	GG	GG	GG	GG	GG	GG	GG	GG	NN	GG	GG	NN	GG	NN	GG	NN	GG
10257803	A/G	CA2	10230565	.	.	.	.	.	.	.	GG	NN	GG	GG	GG	GG	GG	GG	GG	GG	GG	GG	GG	GG	GG	GG	NN	GG	GG	GG	GG	GG	GG	GG	GG	GG	NN	GG	GG	GG	GG	GG	GG	GG	GG	GG	GG	GG	GG
13146679	A/G	CA2	10507147	.	.	.	.	.	.	.	GG	GG	GG	GG	GG	GG	GG	GG	GG	GG	GG	GG	GG	GG	GG	GG	GG	GG	GG	GG	GG	NN	GG	GG	GG	GG	GG	GG	NN	GG	GG	GG	GG	GG	GG	GG	GG	GG	GG
35485848	A/G	CA2	10848284	.	.	.	.	.	.	.	GG	NN	GG	GG	GG	GG	NN	GG	GG	GG	GG	GG	GG	GG	GG	GG	GG	GG	GG	GG	GG	GG	GG	NN	GG	GG	GG	GG	NN	GG	NN	GG	NN	GG	GG	NN	GG	GG	NN
15989271	A/G	CA2	11109967	.	.	.	.	.	.	.	GG	GG	GG	GG	GG	GG	AA	GG	GG	GG	GG	GG	GG	GG	GG	GG	GG	GG	GG	GG	GG	GG	GG	GG	NN	GG	GG	GG	NN	GG	GG	GG	GG	GG	GG	NN	GG	GG	GG
100011097|F|0-9:C>G-9:C>G	A/G	CA2	11171743	.	.	.	.	.	.	.	AA	AA	AA	AA	AA	AA	AA	AA	AA	NN	AA	AA	AA	AA	AA	AA	AA	AA	AA	AA	AA	AA	AA	AA	AA	AA	NN	AA	AA	AA	AA	AA	AA	AA	AA	AA	AA	AA	AA
23884875	A/G	CA2	11172467	.	.	.	.	.	.	.	GG	GG	GG	NN	GG	GG	NN	GG	GG	GG	GG	GG	GG	GG	GG	GG	GG	GG	GG	GG	GG	NN	GG	NN	GG	GG	NN	GG	GG	GG	NN	NN	GG	NN	GG	NN	GG	NN	GG
30069052|F|0-63:G>C-63:G>C	A/G	CA2	11243846	.	.	.	.	.	.	.	AA	AA	AA	AA	AA	AA	AA	AA	AA	AA	AA	AA	AA	AA	AA	AA	AA	AA	AA	AA	AA	AA	AA	AA	AA	AA	AA	NN	AA	AA	AA	AA	AA	AA	AA	AA	AA	AA	AA
10257610|F|0-67:A>T-67:A>T	A/G	CA2	11243912	.	.	.	.	.	.	.	AA	AA	AA	AA	AA	AA	AA	AA	AA	AA	AA	AA	AA	AA	AA	AA	AA	AA	AA	AA	AA	AA	AA	AA	AA	AA	AA	AA	AA	AA	AA	AA	AA	AA	AA	AA	AA	AA	AA
5825478|F|0-28:G>A-28:G>A	A/G	CA2	11333474	.	.	.	.	.	.	.	AA	AA	NN	NN	AA	AA	AA	AA	AA	AA	AA	AA	AA	AA	AA	AA	AA	AA	AA	NN	AA	NN	AA	AA	AA	AA	AA	AA	AA	AA	AA	AA	AA	AA	AA	AA	AA	AA	AA
23886674|F|0-66:G>A-66:G>A	A/G	CA2	11425449	.	.	.	.	.	.	.	AA	AA	AA	AA	AA	AA	AA	AA	AA	AA	AA	NN	AA	AA	AA	AA	AA	AA	AA	AA	AA	AA	AA	AA	AA	AA	AA	NN	AA	AA	AA	AA	AA	AA	AA	AA	AA	AA	AA
23886674	A/G	CA2	11425449	.	.	.	.	.	.	.	GG	GG	GG	GG	GG	GG	GG	GG	GG	NN	GG	AA	GG	GG	GG	GG	NN	GG	GG	GG	GG	GG	GG	NN	NN	GG	GG	AA	NN	GG	GG	NN	GG	NN	GG	GG	NN	GG	GG
37048101	A/G	CA2	11526927	.	.	.	.	.	.	.	GG	GG	NN	GG	GG	GG	NN	GG	GG	GG	GG	GG	GG	GG	GG	GG	NN	GG	GG	NN	GG	GG	GG	NN	NN	GG	NN	GG	NN	GG	GG	GG	GG	NN	GG	NN	GG	NN	GG
10266280|F|0-46:T>A-46:T>A	A/G	CA2	11560987	.	.	.	.	.	.	.	AA	AA	AA	AA	AA	AA	AA	AA	AA	AA	AA	AA	AA	AA	AA	AA	AA	AA	AA	AA	AA	AA	AA	AA	AA	AA	AA	AA	AA	AA	AA	AA	AA	AA	AA	AA	AA	AA	AA
10266280|F|0-7:T>C-7:T>C	A/G	CA2	11560987	.	.	.	.	.	.	.	AA	AA	AA	AA	AA	AA	AA	AA	AA	AA	AA	AA	AA	AA	AA	AA	AA	AA	AA	AA	AA	AA	AA	AA	AA	AA	AA	AA	AA	AA	AA	AA	AA	AA	AA	AA	AA	AA	AA
10266280	A/G	CA2	11560987	.	.	.	.	.	.	.	GG	NN	GG	GG	GG	GG	NN	GG	GG	GG	NN	GG	GG	GG	GG	GG	GG	GG	GG	GG	GG	GG	GG	GG	GG	GG	GG	GG	GG	GG	GG	GG	GG	GG	GG	GG	GG	GG	GG
10267204|F|0-46:C>G-46:C>G	A/G	CA2	11563969	.	.	.	.	.	.	.	GG	GG	GG	GG	GG	GG	GG	GG	GG	GG	GG	GG	GG	GG	GG	GG	GG	GG	GG	GG	GG	GG	GG	GG	GG	GG	GG	GG	GG	GG	GG	GG	GG	GG	GG	GG	GG	GG	GG
37049660	A/G	CA2	11620102	.	.	.	.	.	.	.	GG	GG	GG	GG	GG	GG	GG	GG	GG	GG	GG	GG	GG	GG	GG	GG	GG	GG	GG	GG	GG	GG	GG	GG	GG	GG	GG	GG	GG	GG	GG	GG	GG	GG	GG	GG	GG	GG	GG
10259752	A/G	CA2	11621138	.	.	.	.	.	.	.	NN	GG	GG	GG	GG	GG	GG	GG	GG	GG	GG	GG	GG	GG	GG	GG	GG	GG	GG	GG	GG	GG	GG	GG	GG	GG	GG	GG	GG	GG	GG	GG	GG	GG	GG	GG	GG	GG	GG
46213814|F|0-29:C>T-29:C>T	A/G	CA2	11623245	.	.	.	.	.	.	.	AA	AA	AA	AA	AA	AA	AA	AA	AA	AA	AA	AA	AA	AA	AA	AA	AA	AA	AA	AA	AA	AA	AA	AA	AA	AA	AA	AA	AA	AA	AA	AA	AA	AA	AA	AA	AA	AA	AA
10263652|F|0-50:C>A-50:C>A	A/G	CA2	11713394	.	.	.	.	.	.	.	GG	GG	GG	GG	GG	GG	GG	GG	GG	GG	GG	GG	GG	GG	GG	GG	GG	GG	GG	GG	GG	GG	GG	GG	GG	GG	GG	GG	GG	GG	GG	GG	GG	GG	GG	GG	GG	GG	GG
10266542	A/G	CA2	11971577	.	.	.	.	.	.	.	GG	GG	GG	GG	NN	GG	NN	GG	GG	AA	NN	GG	GG	GG	AA	GG	GG	GG	GG	GG	NN	NN	GG	AA	AA	AA	GG	AA	GG	GG	NN	GG	GG	GG	AA	NN	GG	NN	GG
10266426	A/G	CA2	12022267	.	.	.	.	.	.	.	GG	GG	GG	GG	NN	GG	GG	GG	GG	NN	GG	GG	GG	GG	NN	GG	GG	GG	GG	GG	GG	GG	GG	NN	GG	GG	GG	NN	GG	GG	GG	GG	GG	GG	NN	GG	GG	GG	GG
10258394	A/G	CA2	12074008	.	.	.	.	.	.	.	GG	GG	GG	GG	GG	GG	GG	GG	GG	GG	NN	GG	GG	GG	GG	NN	GG	GG	GG	GG	GG	NN	GG	GG	GG	GG	GG	GG	GG	GG	GG	GG	GG	GG	GG	GG	GG	GG	GG
35486514	A/G	CA2	12114402	.	.	.	.	.	.	.	GG	GG	GG	GG	GG	GG	GG	GG	NN	GG	GG	GG	GG	GG	GG	GG	GG	GG	GG	GG	GG	GG	GG	GG	GG	GG	GG	GG	GG	GG	GG	GG	GG	GG	GG	GG	GG	GG	NN
29967362	A/G	CA2	12117037	.	.	.	.	.	.	.	GG	GG	GG	NN	GG	GG	GG	GG	GG	GG	GG	GG	GG	GG	GG	GG	GG	GG	GG	GG	GG	GG	GG	GG	GG	GG	GG	GG	NN	GG	NN	NN	GG	GG	GG	GG	GG	GG	GG
10259576	A/G	CA2	12157022	.	.	.	.	.	.	.	GG	GG	GG	GG	GG	GG	GG	GG	GG	AA	GG	GG	NN	GG	GG	NN	GG	GG	GG	GG	GG	GG	AA	AA	GG	AA	GG	AA	AA	AA	AA	GG	AA	AA	AA	AA	AA	GG	GG
10258525	A/G	CA2	12157052	.	.	.	.	.	.	.	GG	GG	GG	GG	GG	NN	GG	GG	GG	AA	GG	GG	NN	GG	GG	AA	GG	GG	NN	GG	GG	GG	AA	AA	GG	AA	GG	AA	AA	AA	AA	GG	AA	AA	AA	AA	AA	GG	GG
10269391|F|0-48:C>A-48:C>A	A/G	CA2	12186260	.	.	.	.	.	.	.	AA	AA	AA	AA	AA	NN	AA	AA	AA	AA	AA	NN	AA	AA	AA	AA	AA	AA	AA	AA	AA	AA	AA	AA	AA	AA	AA	AA	AA	AA	AA	AA	AA	AA	NN	AA	AA	AA	NN
10257874	A/G	CA2	12219622	.	.	.	.	.	.	.	GG	GG	GG	GG	GG	GG	GG	GG	GG	GG	GG	GG	GG	GG	GG	GG	GG	GG	GG	GG	GG	GG	GG	GG	GG	NN	GG	GG	GG	GG	GG	GG	GG	GG	GG	GG	GG	GG	GG
10270038|F|0-57:G>A-57:G>A	A/G	CA2	12263338	.	.	.	.	.	.	.	AA	AA	AA	AA	AA	AA	AA	AA	AA	AA	AA	AA	AA	AA	AA	AA	AA	AA	AA	AA	AA	AA	AA	AA	AA	AA	AA	AA	AA	AA	AA	AA	AA	AA	AA	AA	AA	AA	AA
10270038|F|0-55:T>G-55:T>G	A/G	CA2	12263338	.	.	.	.	.	.	.	AA	AA	AA	AA	AA	AA	AA	AA	AA	AA	AA	AA	AA	AA	AA	AA	AA	AA	AA	AA	AA	AA	AA	AA	AA	AA	AA	AA	AA	AA	AA	AA	AA	AA	AA	AA	AA	AA	AA
23886194|F|0-32:A>T-32:A>T	A/G	CA2	12263404	.	.	.	.	.	.	.	AA	AA	AA	AA	AA	AA	AA	AA	AA	AA	AA	AA	AA	AA	AA	AA	AA	AA	AA	AA	AA	AA	AA	AA	AA	AA	AA	AA	AA	AA	AA	AA	AA	AA	AA	AA	AA	AA	AA
100010812|F|0-50:A>G-50:A>G	A/G	CA2	12289459	.	.	.	.	.	.	.	GG	GG	GG	GG	GG	GG	GG	NN	GG	GG	GG	GG	GG	GG	GG	GG	GG	GG	GG	GG	GG	GG	GG	GG	GG	GG	GG	GG	NN	GG	GG	GG	GG	GG	GG	GG	GG	GG	GG
36359843	A/G	CA2	12344603	.	.	.	.	.	.	.	GG	GG	GG	GG	GG	NN	GG	GG	GG	GG	GG	GG	GG	GG	GG	GG	GG	GG	GG	GG	GG	GG	GG	NN	GG	GG	GG	GG	GG	GG	GG	GG	GG	GG	GG	GG	GG	GG	GG
13146763	A/G	CA2	12352013	.	.	.	.	.	.	.	GG	GG	GG	GG	GG	GG	GG	NN	GG	GG	GG	NN	GG	GG	GG	GG	GG	GG	GG	GG	GG	GG	GG	GG	GG	GG	GG	GG	GG	GG	GG	GG	GG	GG	GG	GG	GG	GG	GG
13147011	A/G	CA2	12354997	.	.	.	.	.	.	.	GG	GG	GG	GG	GG	GG	GG	GG	GG	GG	GG	GG	GG	NN	GG	NN	GG	GG	GG	GG	NN	GG	GG	GG	NN	NN	GG	GG	GG	GG	GG	GG	GG	GG	GG	GG	GG	NN	NN
10267197|F|0-30:T>G-30:T>G	A/G	CA2	12437754	.	.	.	.	.	.	.	AA	AA	AA	AA	AA	AA	AA	AA	AA	AA	AA	AA	AA	AA	AA	AA	AA	AA	AA	AA	AA	AA	AA	AA	AA	AA	AA	AA	AA	AA	AA	AA	AA	AA	AA	AA	AA	AA	AA
10267197	A/G	CA2	12437754	.	.	.	.	.	.	.	GG	GG	GG	GG	GG	GG	GG	GG	GG	GG	GG	GG	GG	GG	GG	GG	GG	GG	GG	GG	GG	GG	GG	GG	GG	GG	GG	GG	GG	GG	GG	GG	GG	GG	GG	GG	GG	GG	NN
10268295	A/G	CA2	12498051	.	.	.	.	.	.	.	GG	NN	AA	GG	GG	GG	GG	GG	GG	GG	GG	GG	GG	GG	GG	GG	GG	GG	GG	GG	GG	GG	GG	GG	GG	GG	GG	GG	GG	GG	GG	GG	GG	GG	GG	GG	NN	GG	NN
35485722	A/G	CA2	12498117	.	.	.	.	.	.	.	GG	GG	NN	GG	GG	GG	GG	GG	GG	GG	GG	GG	GG	GG	GG	GG	GG	GG	GG	GG	GG	GG	GG	GG	GG	GG	GG	GG	GG	GG	GG	GG	GG	GG	GG	GG	GG	GG	GG
10264704|F|0-9:A>G-9:A>G	A/G	CA2	12550267	.	.	.	.	.	.	.	AA	AA	AA	AA	AA	AA	AA	AA	AA	AA	AA	AA	AA	AA	AA	AA	AA	AA	AA	AA	AA	AA	AA	AA	AA	AA	AA	AA	AA	AA	AA	AA	AA	AA	AA	AA	AA	AA	AA
13147195	A/G	CA2	12561256	.	.	.	.	.	.	.	GG	GG	GG	GG	GG	GG	GG	GG	GG	GG	NN	GG	GG	GG	GG	GG	GG	GG	GG	GG	GG	GG	GG	NN	GG	GG	NN	GG	GG	NN	NN	NN	GG	GG	GG	GG	GG	GG	GG
10258222	A/G	CA2	12678438	.	.	.	.	.	.	.	GG	GG	GG	GG	GG	GG	GG	GG	GG	GG	GG	GG	GG	GG	GG	GG	GG	GG	GG	GG	GG	GG	GG	GG	GG	GG	GG	GG	GG	GG	GG	GG	GG	GG	GG	GG	GG	GG	GG
100049725|F|0-42:C>T-42:C>T	A/G	CA2	12678955	.	.	.	.	.	.	.	AA	AA	AA	AA	AA	AA	AA	AA	AA	AA	AA	AA	AA	AA	AA	AA	AA	AA	AA	AA	AA	AA	AA	AA	AA	AA	AA	AA	AA	AA	AA	AA	AA	NN	AA	AA	AA	AA	AA
10268355	A/G	CA2	12685123	.	.	.	.	.	.	.	GG	GG	GG	GG	GG	GG	GG	GG	GG	GG	GG	GG	GG	GG	GG	GG	GG	GG	GG	GG	GG	GG	GG	GG	GG	GG	GG	GG	GG	GG	GG	GG	GG	GG	NN	GG	GG	GG	GG
23870981	A/G	CA2	12688079	.	.	.	.	.	.	.	GG	GG	GG	GG	GG	GG	GG	GG	GG	GG	GG	GG	GG	GG	GG	GG	GG	GG	GG	GG	GG	GG	GG	GG	GG	GG	NN	GG	GG	GG	GG	GG	GG	NN	GG	GG	GG	GG	GG
29966515|F|0-16:G>T-16:G>T	A/G	CA2	12770036	.	.	.	.	.	.	.	AA	AA	AA	AA	AA	AA	AA	AA	AA	AA	AA	AA	AA	AA	AA	AA	AA	AA	AA	AA	AA	AA	AA	AA	AA	AA	AA	AA	AA	AA	AA	AA	AA	AA	AA	AA	AA	AA	AA
23886075	A/G	CA2	12796746	.	.	.	.	.	.	.	GG	GG	GG	GG	GG	GG	GG	GG	GG	GG	GG	GG	GG	GG	GG	NN	GG	GG	GG	GG	GG	NN	GG	GG	GG	GG	NN	GG	GG	GG	NN	GG	GG	NN	GG	GG	GG	GG	GG
100009907|F|0-31:G>T-31:G>T	A/G	CA2	12992399	.	.	.	.	.	.	.	GG	GG	GG	GG	GG	GG	GG	GG	GG	GG	GG	GG	GG	GG	GG	GG	GG	GG	GG	GG	GG	GG	GG	GG	GG	GG	GG	GG	GG	GG	GG	GG	GG	NN	GG	GG	GG	GG	GG
30068460|F|0-59:A>C-59:A>C	A/G	CA2	13030481	.	.	.	.	.	.	.	AA	AA	AA	AA	AA	AA	AA	AA	AA	AA	AA	AA	AA	AA	AA	AA	AA	AA	AA	AA	AA	AA	AA	AA	AA	AA	AA	AG	AA	AA	AA	AA	AA	AA	AA	AA	AA	AA	AA
10258816|F|0-6:T>A-6:T>A	A/G	CA2	13225558	.	.	.	.	.	.	.	AA	AA	AA	AA	AA	AA	AA	AA	AA	AA	AA	AA	AA	AA	AA	AA	AA	AA	AA	AA	AA	AA	AA	AA	AA	AA	AA	AA	AA	AA	AA	AA	AA	AA	AA	AA	AA	AA	AA
37048725|F|0-48:G>C-48:G>C	A/G	CA2	13384076	.	.	.	.	.	.	.	AA	AA	AA	AA	AA	AA	AA	AA	AA	AA	AA	AA	AA	AA	AA	AA	AA	AA	AA	AA	AA	AA	AA	AA	AA	AA	AA	AA	AA	AA	AA	AA	AA	AA	AA	AA	AA	AA	AA
37048412	A/G	CA2	13421549	.	.	.	.	.	.	.	GG	GG	GG	GG	GG	NN	GG	GG	GG	GG	GG	GG	GG	GG	GG	GG	GG	GG	GG	GG	GG	GG	NN	GG	GG	GG	GG	GG	NN	NN	NN	NN	GG	GG	NN	GG	GG	GG	GG
50760057	A/G	CA2	13485717	.	.	.	.	.	.	.	GG	GG	GG	NN	GG	GG	GG	GG	GG	GG	GG	GG	GG	GG	NN	GG	GG	GG	GG	GG	GG	GG	GG	GG	GG	GG	GG	GG	GG	GG	GG	GG	GG	GG	GG	NN	GG	GG	NN
37048601|F|0-20:C>T-20:C>T	A/G	CA2	13493695	.	.	.	.	.	.	.	AA	AA	AA	AA	AA	AA	AA	AA	AA	AA	AA	AA	AA	AA	AA	AA	AA	AA	AA	AA	AA	AA	AA	AA	AA	AA	AA	AA	AA	AA	AA	AA	AA	AA	AA	AA	AA	AA	AA
37048601	A/G	CA2	13493695	.	.	.	.	.	.	.	GG	GG	GG	GG	GG	NN	GG	GG	GG	GG	GG	GG	GG	NN	GG	GG	GG	GG	GG	GG	GG	GG	GG	NN	GG	NN	GG	GG	GG	GG	GG	GG	GG	GG	GG	GG	GG	GG	GG
30068724	A/G	CA2	13685401	.	.	.	.	.	.	.	GG	GG	GG	GG	GG	GG	GG	GG	GG	GG	GG	GG	GG	GG	GG	GG	GG	GG	GG	NN	GG	GG	GG	GG	GG	GG	GG	GG	GG	GG	GG	GG	GG	GG	GG	GG	GG	GG	GG
23885899	A/G	CA2	13690907	.	.	.	.	.	.	.	GG	GG	GG	GG	GG	GG	GG	GG	GG	GG	GG	GG	GG	GG	GG	GG	GG	GG	GG	GG	GG	GG	GG	GG	GG	GG	NN	GG	GG	NN	GG	GG	GG	GG	GG	GG	GG	GG	GG
23870140|F|0-48:C>A-48:C>A	A/G	CA2	13712443	.	.	.	.	.	.	.	AA	AA	AA	AA	AA	AA	AA	AA	AA	AA	AA	AA	AA	AA	AA	AA	AA	AA	AA	AA	AA	AA	AA	AA	AA	AA	AA	AA	AA	AA	AA	AA	AA	AA	AA	AA	AA	AA	AA
13145948	A/G	CA2	13767962	.	.	.	.	.	.	.	GG	GG	GG	GG	GG	GG	GG	GG	GG	GG	GG	GG	GG	GG	GG	NN	NN	GG	GG	GG	GG	GG	GG	GG	GG	NN	NN	NN	NN	NN	NN	GG	GG	NN	NN	GG	GG	GG	GG
52861290	A/G	CA2	13775939	.	.	.	.	.	.	.	GG	GG	GG	GG	GG	GG	GG	GG	GG	GG	GG	GG	GG	GG	GG	GG	GG	GG	GG	GG	GG	GG	GG	GG	GG	GG	GG	GG	GG	GG	GG	GG	GG	NN	GG	GG	GG	GG	GG
100011878|F|0-42:G>A-42:G>A	A/G	CA2	13974707	.	.	.	.	.	.	.	AA	NN	NN	AA	AA	AA	AA	AA	NN	AA	AA	NN	AA	AA	AA	AA	AA	AA	NN	NN	NN	AA	AA	AA	AA	NN	NN	AA	NN	AA	AA	AA	AA	AA	AA	AA	AA	AA	AA
13147585|F|0-8:A>G-8:A>G	A/G	CA2	13986015	.	.	.	.	.	.	.	AA	AA	AA	AA	AA	AA	AA	AA	AA	AA	AA	AA	AA	AA	AA	AA	AA	AA	AA	AA	AA	AA	AA	AA	AA	AA	AA	AA	AA	AA	AA	AA	AA	AA	AA	AA	AA	AA	AA
10263670|F|0-64:C>A-64:C>A	A/G	CA2	14006133	.	.	.	.	.	.	.	GG	GG	GG	GG	GG	GG	GG	GG	GG	GG	GG	GG	GG	GG	GG	GG	GG	GG	GG	GG	GG	GG	GG	GG	GG	GG	GG	GG	GG	GG	GG	GG	GG	GG	GG	GG	GG	GG	GG
10258431|F|0-43:G>C-43:G>C	A/G	CA2	14133040	.	.	.	.	.	.	.	AA	AA	AA	AA	AA	AA	AA	AA	AA	AA	AA	AA	AA	AA	AA	AA	AA	AA	AA	AA	AA	AA	AA	AA	AA	AA	AA	AA	AA	AA	AA	AA	AA	AA	AA	AA	AA	AA	AA
35485947|F|0-43:C>T-43:C>T	A/G	CA2	14133106	.	.	.	.	.	.	.	AA	AA	AA	AA	AA	AA	AA	AA	AA	AA	AA	AA	AA	AA	AA	AA	AA	AA	AA	AA	AA	AA	AA	AA	AA	AA	AA	AA	AA	AA	AA	AA	AA	AA	AA	AA	AA	AA	AA
13146233	A/G	CA2	14142323	.	.	.	.	.	.	.	GG	GG	GG	NN	GG	NN	GG	GG	GG	GG	GG	GG	GG	GG	GG	GG	GG	GG	GG	NN	NN	GG	GG	GG	GG	GG	GG	GG	NN	NN	GG	GG	GG	GG	GG	GG	GG	GG	GG
10266879	A/G	CA2	14147559	.	.	.	.	.	.	.	GG	GG	GG	GG	GG	GG	GG	GG	NN	GG	GG	NN	GG	GG	NN	GG	GG	GG	GG	GG	GG	GG	GG	GG	GG	GG	GG	GG	GG	GG	GG	GG	GG	GG	GG	GG	GG	GG	NN
5824568	A/G	CA2	14147599	.	.	.	.	.	.	.	GG	GG	GG	GG	GG	GG	GG	GG	NN	GG	GG	GG	GG	GG	AA	GG	GG	GG	GG	GG	GG	GG	GG	GG	GG	NN	NN	GG	NN	NN	GG	GG	GG	NN	GG	GG	GG	NN	GG
36069176	A/G	CA2	14155790	.	.	.	.	.	.	.	GG	AA	AA	AA	AA	GG	NN	GG	AA	GG	AA	GG	GG	AA	GG	GG	GG	AA	NN	AA	AA	AA	GG	GG	AA	NN	NN	GG	AA	GG	GG	GG	AA	GG	NN	AA	GG	AA	AA
10263632|F|0-12:C>A-12:C>A	A/G	CA2	14257697	.	.	.	.	.	.	.	GG	GG	GG	GG	GG	GG	GG	GG	GG	GG	GG	GG	GG	GG	GG	GG	GG	GG	GG	GG	GG	GG	GG	GG	GG	GG	GG	GG	GG	GG	GG	GG	GG	GG	GG	GG	GG	GG	GG
37047426|F|0-15:C>T-15:C>T	A/G	CA2	14392652	.	.	.	.	.	.	.	AA	AA	AA	AA	AA	AA	AA	AA	AA	AA	AA	AA	AA	AA	AA	AA	AA	AA	AA	AA	AA	AA	AA	AA	AA	AA	AA	AA	NN	AA	NN	AA	AA	NN	AA	AA	AA	AA	AA
10267398|F|0-47:C>G-47:C>G	A/G	CA2	14434062	.	.	.	.	.	.	.	GG	GG	GG	GG	GG	GG	GG	GG	GG	GG	GG	GG	GG	GG	GG	GG	GG	GG	GG	GG	GG	GG	GG	GG	GG	GG	GG	GG	GG	GG	GG	GG	GG	GG	GG	GG	GG	GG	GG
10269515	A/G	CA2	14537087	.	.	.	.	.	.	.	GG	GG	GG	GG	GG	GG	GG	GG	GG	NN	GG	GG	GG	GG	GG	GG	GG	GG	GG	GG	GG	GG	NN	GG	GG	NN	GG	GG	GG	GG	NN	GG	GG	GG	GG	GG	GG	GG	GG
37048311	A/G	CA2	14565507	.	.	.	.	.	.	.	GG	GG	GG	NN	GG	GG	GG	GG	GG	GG	GG	GG	GG	GG	GG	NN	NN	GG	GG	GG	GG	GG	GG	GG	GG	NN	GG	GG	NN	GG	NN	GG	GG	NN	GG	GG	GG	GG	GG
10264759|F|0-15:T>A-15:T>A	A/G	CA2	14577873	.	.	.	.	.	.	.	AA	AA	AA	AA	AA	AA	AA	AA	AA	AA	AA	AA	AA	AA	AA	AA	AA	AA	AA	AA	AA	AA	AA	AA	AA	AA	AA	AA	AA	AA	AA	AA	AA	AA	AA	AA	AA	AA	AA
10264759|F|0-65:A>G-65:A>G	A/G	CA2	14577873	.	.	.	.	.	.	.	AA	AA	AA	AA	AA	AA	AA	AA	AA	AA	AA	AA	AA	AA	AA	AA	AA	AA	AA	AA	AA	AA	AA	AA	AA	AA	AA	AA	AA	AA	AA	AA	AA	AA	AA	AA	AA	AA	AA
23885571|F|0-11:C>G-11:C>G	A/G	CA2	14662347	.	.	.	.	.	.	.	AA	AA	AA	AA	AA	AA	AA	AA	AA	AA	AA	AA	AA	AA	AA	AA	AA	AA	AA	AA	AA	AA	AA	AA	AA	AA	AA	AA	AA	AA	AA	AA	AA	AA	AA	AA	AA	AA	AA
11064218	A/G	CA2	14664097	.	.	.	.	.	.	.	GG	GG	GG	GG	GG	GG	NN	GG	GG	GG	NN	GG	GG	GG	GG	GG	GG	GG	GG	GG	GG	GG	GG	GG	GG	GG	GG	NN	GG	NN	GG	GG	GG	GG	GG	GG	GG	NN	GG
10259159	A/G	CA2	14694921	.	.	.	.	.	.	.	GG	GG	GG	GG	GG	GG	GG	GG	GG	GG	NN	NN	GG	GG	GG	GG	GG	NN	GG	GG	GG	GG	GG	GG	GG	GG	GG	GG	GG	GG	GG	GG	GG	GG	GG	GG	GG	GG	GG
5825562|F|0-25:A>G-25:A>G	A/G	CA2	14697184	.	.	.	.	.	.	.	GG	GG	GG	GG	GG	GG	GG	GG	GG	GG	GG	GG	GG	GG	GG	GG	GG	GG	GG	GG	GG	GG	GG	GG	GG	GG	GG	GG	GG	GG	GG	GG	GG	GG	GG	GG	GG	GG	GG
37049754	A/G	CA2	14883178	.	.	.	.	.	.	.	GG	GG	GG	GG	GG	GG	GG	GG	GG	NN	GG	GG	GG	GG	GG	GG	GG	GG	GG	NN	GG	GG	GG	GG	GG	NN	GG	GG	NN	NN	NN	GG	GG	GG	GG	GG	GG	GG	NN
13145841	A/G	CA2	15260186	.	.	.	.	.	.	.	GG	GG	GG	GG	GG	GG	NN	GG	GG	GG	GG	GG	GG	GG	GG	GG	GG	GG	GG	GG	GG	NN	GG	GG	NN	GG	GG	GG	NN	GG	GG	GG	GG	GG	GG	GG	GG	GG	GG
15990194|F|0-41:T>C-41:T>C	A/G	CA2	15409865	.	.	.	.	.	.	.	GG	GG	GG	GG	GG	GG	GG	GG	GG	GG	GG	GG	GG	GG	GG	GG	GG	GG	GG	GG	GG	GG	GG	GG	GG	GG	GG	GG	GG	GG	GG	GG	GG	GG	GG	GG	GG	GG	GG
13145956	A/G	CA2	15454123	.	.	.	.	.	.	.	GG	NN	NN	NN	GG	GG	GG	GG	GG	GG	GG	GG	GG	GG	GG	GG	GG	GG	GG	GG	GG	GG	GG	NN	GG	GG	GG	GG	NN	NN	GG	NN	GG	GG	GG	GG	GG	GG	GG
23884714	A/G	CA2	15461746	.	.	.	.	.	.	.	GG	GG	GG	GG	GG	GG	GG	GG	GG	GG	GG	GG	GG	GG	GG	GG	GG	GG	GG	GG	GG	NN	GG	GG	GG	GG	GG	GG	GG	GG	GG	GG	GG	GG	GG	GG	GG	GG	GG
46342480|F|0-47:A>G-47:A>G	A/G	CA2	15520201	.	.	.	.	.	.	.	AA	AA	AA	AA	AA	AA	AA	AA	AA	AA	AA	AA	AA	AA	AA	AA	AA	AA	AA	AA	AA	AA	AA	AA	AA	AA	AA	AA	AA	AA	AA	AA	AA	AA	AA	AA	AA	AA	AA
15979157	A/G	CA2	15581856	.	.	.	.	.	.	.	GG	AA	GG	GG	GG	GG	GG	AA	GG	AA	GG	GG	GG	GG	GG	GG	AA	GG	GG	AA	GG	NN	AA	NN	GG	AA	GG	GG	AA	AA	NN	AA	AA	NN	GG	AA	GG	GG	GG
29967459|F|0-7:T>C-7:T>C	A/G	CA2	15625053	.	.	.	.	.	.	.	AA	AA	AA	AA	AA	AA	AA	AA	AG	AA	AA	AA	AA	AA	AA	AA	AA	AA	AA	AA	AA	AA	NN	AA	AA	AA	AA	AA	AA	AA	AA	AA	AA	AA	AA	AA	AA	AA	AG
23885396	A/G	CA2	15806041	.	.	.	.	.	.	.	GG	GG	GG	GG	GG	GG	GG	GG	GG	GG	GG	NN	GG	GG	GG	GG	GG	GG	GG	GG	GG	GG	GG	GG	GG	GG	GG	GG	GG	GG	NN	GG	GG	GG	GG	GG	GG	GG	GG
23870208	A/G	CA2	15828941	.	.	.	.	.	.	.	GG	GG	GG	GG	GG	GG	GG	GG	NN	GG	GG	GG	GG	AA	GG	GG	GG	GG	GG	GG	GG	GG	GG	GG	GG	GG	GG	GG	GG	GG	GG	GG	GG	GG	GG	GG	GG	GG	GG
23870425	A/G	CA2	15828941	.	.	.	.	.	.	.	AA	AA	AA	AA	AA	AA	AA	AA	AA	AA	AA	AA	AA	GG	AA	AA	AA	AA	AA	AA	AA	AA	AA	AA	AA	AA	AA	AA	AA	AA	AA	AA	AA	AA	AA	AA	AA	AA	AA
39411884	A/G	CA2	15868867	.	.	.	.	.	.	.	GG	GG	GG	NN	GG	NN	GG	GG	GG	GG	GG	GG	GG	GG	GG	GG	GG	GG	GG	GG	GG	GG	GG	GG	GG	GG	GG	NN	GG	GG	GG	GG	GG	GG	GG	GG	GG	NN	GG
13145851	A/G	CA2	15890612	.	.	.	.	.	.	.	GG	NN	GG	NN	GG	NN	NN	GG	GG	GG	GG	NN	GG	GG	GG	GG	GG	GG	GG	GG	GG	GG	GG	GG	GG	GG	NN	GG	GG	GG	GG	GG	GG	NN	GG	NN	GG	GG	GG
10267482|F|0-25:G>T-25:G>T	A/G	CA2	15965825	.	.	.	.	.	.	.	AA	AA	AA	AA	AA	AA	AA	AA	AA	AA	AA	AA	AA	AA	AA	AA	AA	AA	AA	AA	AA	AA	AA	AA	AA	AA	AA	AA	AA	AA	AA	AA	AA	AA	AA	AA	AA	AA	AA
10267482	A/G	CA2	15965825	.	.	.	.	.	.	.	GG	GG	GG	GG	NN	GG	GG	GG	GG	GG	GG	GG	GG	GG	GG	GG	GG	GG	GG	GG	GG	GG	GG	GG	GG	GG	GG	GG	GG	NN	GG	GG	GG	GG	GG	GG	GG	GG	GG
46213639	A/G	CA2	16029553	.	.	.	.	.	.	.	GG	NN	NN	GG	GG	GG	GG	GG	GG	GG	GG	GG	GG	GG	GG	NN	NN	GG	GG	GG	GG	GG	GG	GG	GG	NN	GG	GG	NN	NN	NN	GG	GG	NN	GG	NN	GG	NN	GG
13147471|F|0-11:C>G-11:C>G	A/G	CA2	16100577	.	.	.	.	.	.	.	AA	AA	AA	AA	AA	AA	AA	AA	AA	AA	AA	AA	AA	AA	AA	AA	AA	AA	AA	AA	AA	AA	AA	AA	AA	AA	AA	AA	AA	AA	AA	AA	AA	AA	AA	AA	AA	AA	AA
13147471	A/G	CA2	16100577	.	.	.	.	.	.	.	GG	GG	GG	GG	GG	GG	GG	GG	GG	GG	GG	GG	GG	GG	GG	GG	GG	GG	GG	GG	GG	GG	GG	GG	GG	GG	GG	GG	GG	GG	GG	GG	GG	NN	GG	GG	GG	GG	GG
100010362|F|0-21:G>A-21:G>A	A/G	CA2	16114260	.	.	.	.	.	.	.	AA	AA	AA	AA	AA	AA	AA	AA	AA	AA	AA	AA	AA	AA	AA	AA	AA	AA	AA	AA	AA	AA	AA	AA	AA	AA	AA	AA	AA	AA	AA	AA	AA	AA	AA	AA	AA	AA	AA
23887764	A/G	CA2	16150571	.	.	.	.	.	.	.	GG	GG	GG	GG	NN	GG	GG	NN	GG	NN	NN	NN	GG	GG	GG	GG	GG	GG	GG	GG	GG	GG	GG	GG	GG	GG	GG	GG	GG	GG	GG	GG	GG	GG	GG	GG	GG	GG	GG
100010378|F|0-37:G>A-37:G>A	A/G	CA2	16276077	.	.	.	.	.	.	.	AA	AA	AA	AA	AA	AA	AA	AA	AA	AA	AA	AA	AA	AA	AA	AA	AA	AA	AA	AA	AA	AA	AA	AA	AA	AA	AA	AA	AA	AA	AA	AA	AA	AA	AA	AA	AA	AA	AA
100010081|F|0-67:T>A-67:T>A	A/G	CA2	16276143	.	.	.	.	.	.	.	AA	AA	AA	AA	AA	NN	NN	AA	AA	AA	AA	AA	AA	AA	AA	AA	AA	AA	AA	AA	AA	NN	AA	AA	AA	AA	AA	AA	NN	AA	NN	AA	AA	NN	AA	AA	AA	AA	AA
10264092|F|0-20:C>A-20:C>A	A/G	CA2	16294465	.	.	.	.	.	.	.	GG	GG	GG	GG	GG	GG	GG	GG	GG	GG	GG	GG	GG	GG	GG	GG	GG	GG	GG	GG	GG	GG	GG	GG	GG	GG	GG	GG	GG	GG	GG	GG	GG	GG	GG	GG	GG	GG	GG
10265211|F|0-28:C>A-28:C>A	A/G	CA2	16481031	.	.	.	.	.	.	.	AA	AA	AA	AA	AA	AA	AA	AA	AA	AA	AA	AA	AA	AA	AA	AA	AA	AA	AA	AA	AA	AA	AA	AA	AA	AA	AA	AA	AA	AA	AA	AA	AA	AA	AA	AA	AA	AA	AA
10263582	A/G	CA2	16536117	.	.	.	.	.	.	.	GG	GG	GG	GG	GG	GG	GG	NN	GG	GG	GG	GG	GG	NN	GG	GG	GG	GG	GG	GG	GG	GG	GG	GG	GG	GG	GG	GG	GG	GG	NN	GG	GG	GG	GG	GG	GG	GG	GG
51100777|F|0-53:A>T-53:A>T	A/G	CA2	16542149	.	.	.	.	.	.	.	AA	AA	AA	AA	AA	AA	AA	AA	AA	AA	AA	AA	AA	AA	AA	AA	AA	AA	AA	AA	AA	AA	AA	AA	AA	AA	AA	AA	AA	AA	AA	AA	AA	AA	AA	AA	AA	AA	AA
51100777	A/G	CA2	16542149	.	.	.	.	.	.	.	GG	GG	GG	GG	GG	GG	GG	GG	GG	GG	GG	NN	GG	GG	GG	GG	GG	GG	GG	GG	GG	GG	GG	GG	NN	NN	NN	GG	GG	GG	GG	GG	GG	NN	GG	GG	GG	GG	GG
5824587	A/G	CA2	16554300	.	.	.	.	.	.	.	AA	GG	GG	AA	GG	AA	AA	AA	GG	GG	GG	AA	GG	AA	GG	GG	GG	GG	AA	GG	GG	GG	GG	GG	GG	GG	GG	GG	GG	GG	GG	GG	GG	GG	GG	GG	GG	GG	GG
5824720	A/G	CA2	16554366	.	.	.	.	.	.	.	AA	GG	GG	AA	GG	AA	AA	AA	GG	GG	GG	AA	GG	AA	GG	GG	GG	GG	AA	GG	GG	GG	GG	GG	GG	GG	GG	GG	GG	GG	GG	GG	GG	GG	GG	GG	GG	GG	GG
37049933	A/G	CA2	16590141	.	.	.	.	.	.	.	GG	GG	GG	NN	GG	NN	GG	GG	GG	GG	GG	GG	GG	GG	GG	GG	NN	GG	GG	GG	GG	NN	GG	GG	GG	NN	GG	GG	NN	GG	GG	GG	GG	GG	GG	GG	GG	GG	GG
5825308|F|0-10:G>C-10:G>C	A/G	CA2	16624693	.	.	.	.	.	.	.	GG	AA	AA	GG	AA	GG	GG	GG	AA	AA	AA	GG	AG	GG	AA	AA	AA	AA	GG	AA	AA	AA	AA	AA	AA	AA	AA	AA	AA	AA	AA	AA	AA	AA	AA	AA	AA	AA	AA
8776009|F|0-24:G>A-24:G>A	A/G	CA2	16624759	.	.	.	.	.	.	.	GG	AA	AA	GG	AA	GG	GG	GG	AA	AA	AA	GG	AG	GG	AA	AA	AA	AA	GG	AA	AA	AA	AA	AA	AA	AA	AA	AA	AA	AA	AA	AA	AA	AA	AA	AA	AA	AA	AA
5825975|F|0-9:G>A-9:G>A	A/G	CA2	16632532	.	.	.	.	.	.	.	GG	AA	AA	GG	AA	GG	GG	GG	AA	AA	AA	GG	AG	GG	AA	AA	AA	AA	GG	AA	AA	AA	AA	AA	AA	AA	AA	AA	AA	AA	AA	AA	AA	AA	AA	AA	AA	AA	AA
50760042	A/G	CA2	16638158	.	.	.	.	.	.	.	GG	GG	GG	GG	GG	GG	GG	GG	GG	GG	GG	GG	GG	GG	NN	GG	GG	GG	GG	GG	GG	GG	GG	GG	GG	GG	GG	GG	GG	GG	GG	GG	GG	GG	GG	GG	GG	GG	GG
5824633	A/G	CA2	16685826	.	.	.	.	.	.	.	AA	GG	GG	AA	GG	AA	AA	AA	GG	GG	GG	AA	GG	AA	GG	GG	GG	GG	AA	NN	GG	GG	GG	GG	GG	GG	GG	GG	GG	GG	GG	GG	GG	GG	GG	GG	GG	NN	GG
5824828	A/G	CA2	16685826	.	.	.	.	.	.	.	GG	AA	AA	GG	AA	GG	NN	GG	AA	AA	AA	GG	NN	GG	AA	AA	AA	AA	GG	AA	AA	AA	AA	AA	AA	AA	AA	AA	AA	AA	AA	AA	AA	AA	AA	AA	AA	AA	AA
8776087|F|0-65:G>A-65:G>A	A/G	CA2	16724307	.	.	.	.	.	.	.	GG	AA	AA	GG	AA	GG	NN	GG	AA	AA	AA	GG	AA	GG	AA	AA	AA	AA	GG	AA	AA	AA	AA	AA	AA	AA	AA	AA	NN	NN	AA	NN	AA	AA	NN	AA	AA	AA	AA
15990123	A/G	CA2	16724307	.	.	.	.	.	.	.	AA	AA	AA	AA	AA	AA	AA	AA	AA	AA	AA	AA	AA	AA	AA	AA	AA	AA	AA	AA	AA	AA	AA	AA	AA	AA	AA	AA	AA	AA	AA	AA	AA	AA	AA	AA	AA	AA	AA
5825858	A/G	CA2	16754635	.	.	.	.	.	.	.	AA	NN	AA	AA	GG	AA	AA	AA	GG	GG	GG	AA	GG	AA	GG	GG	GG	GG	AA	GG	NN	GG	GG	GG	GG	GG	GG	GG	GG	GG	GG	GG	GG	GG	GG	GG	GG	GG	GG
5825939	A/G	CA2	16754635	.	.	.	.	.	.	.	GG	AA	GG	GG	AA	GG	GG	GG	AA	AA	AA	GG	NN	GG	AA	AA	AA	AA	GG	AA	AA	AA	AA	AA	AA	AA	AA	AA	AA	AA	AA	AA	AA	AA	AA	AA	AA	AA	AA
13144298	A/G	CA2	16823485	.	.	.	.	.	.	.	GG	AA	GG	GG	AA	GG	NN	GG	AA	AA	AA	GG	AA	GG	AA	AA	AA	AA	GG	AA	AA	AA	AA	AA	AA	AA	AA	AA	AA	AA	AA	AA	AA	AA	AA	AA	AA	AA	AA
5824913	A/G	CA2	16823485	.	.	.	.	.	.	.	AA	GG	AA	AA	GG	AA	AA	AA	GG	GG	GG	AA	GG	AA	GG	GG	GG	NN	AA	NN	GG	GG	NN	GG	GG	GG	GG	GG	GG	NN	GG	GG	GG	GG	GG	GG	GG	NN	NN
8776106|F|0-64:C>T-64:C>T	A/G	CA2	16837601	.	.	.	.	.	.	.	AA	GG	AA	AA	GG	AA	AA	AA	GG	GG	GG	AA	AG	AA	GG	GG	GG	GG	AA	GG	GG	GG	GG	GG	GG	GG	GG	GG	GG	GG	GG	GG	GG	GG	GG	GG	GG	GG	GG
8776005|F|0-63:C>T-63:C>T	A/G	CA2	16837667	.	.	.	.	.	.	.	GG	AA	GG	GG	AA	GG	GG	GG	AA	AA	AA	GG	AG	GG	AA	AA	AA	AA	GG	AA	AA	AA	AA	AA	AA	AA	AA	AA	AA	AA	AA	AA	AA	AA	AA	AA	AA	AA	AA
8776005|F|0-65:A>C-65:A>C	A/G	CA2	16837667	.	.	.	.	.	.	.	AA	NN	AA	AA	NN	AA	AA	AA	NN	NN	NN	AA	AA	AA	NN	NN	NN	NN	AA	NN	NN	NN	NN	NN	NN	NN	NN	NN	NN	NN	NN	NN	NN	NN	NN	NN	NN	NN	NN
13145809|F|0-64:C>A-64:C>A	A/G	CA2	16877292	.	.	.	.	.	.	.	AA	AA	AA	AA	AA	AA	AA	AA	AA	AA	AA	AA	AA	AA	AA	AA	AA	AA	AA	AA	AA	AA	AA	AA	AA	AA	AA	AA	AA	AA	AA	AA	AA	AA	AA	AA	AA	AA	AA
13145809	A/G	CA2	16877292	.	.	.	.	.	.	.	GG	GG	GG	GG	GG	NN	GG	NN	GG	NN	GG	GG	GG	GG	GG	GG	GG	GG	GG	GG	GG	GG	GG	GG	GG	NN	GG	GG	GG	GG	GG	GG	GG	GG	GG	GG	GG	GG	GG
10263887|F|0-50:G>C-50:G>C	A/G	CA2	16977060	.	.	.	.	.	.	.	AA	AA	AA	AA	AA	AA	AA	AA	AA	AA	AA	AA	AA	AA	AA	AA	AA	AA	AA	AA	AA	AA	AA	AA	AA	AA	AA	AA	AA	AA	AA	AA	AA	AA	AA	AA	AA	AA	AA
8776098|F|0-43:G>T-43:G>T	A/G	CA2	17004093	.	.	.	.	.	.	.	AA	GG	AA	AA	GG	AA	AA	GG	GG	GG	GG	AA	AG	AA	GG	GG	GG	GG	AA	GG	GG	GG	GG	GG	GG	GG	GG	GG	GG	GG	GG	GG	GG	GG	GG	GG	GG	GG	GG
5826065|F|0-14:G>A-14:G>A	A/G	CA2	17064152	.	.	.	.	.	.	.	AA	GG	AA	AA	GG	AA	AA	GG	GG	GG	GG	AA	AG	AA	GG	GG	GG	GG	AA	GG	GG	GG	GG	GG	GG	GG	GG	GG	GG	GG	GG	GG	GG	GG	GG	GG	GG	GG	GG
5826065	A/G	CA2	17064152	.	.	.	.	.	.	.	GG	GG	GG	GG	NN	GG	NN	GG	GG	GG	GG	GG	GG	GG	GG	GG	GG	GG	GG	GG	GG	GG	GG	GG	GG	GG	GG	GG	GG	GG	GG	GG	GG	GG	NN	GG	GG	GG	GG
23871237	A/G	CA2	17069843	.	.	.	.	.	.	.	GG	NN	GG	GG	GG	GG	GG	GG	GG	GG	GG	GG	GG	GG	GG	GG	GG	GG	GG	GG	GG	GG	GG	GG	GG	GG	GG	GG	GG	GG	GG	GG	GG	GG	GG	GG	GG	GG	GG
8776131|F|0-34:G>A-34:G>A	A/G	CA2	17075222	.	.	.	.	.	.	.	GG	AA	GG	GG	AA	GG	GG	AA	AA	AA	AA	GG	AA	GG	AA	AA	AA	AA	GG	AA	AA	AA	AA	AA	AA	NN	AA	AA	AA	NN	AA	AA	AA	AA	AA	AA	AA	AA	AA
5825193|F|0-6:A>C-6:A>C	A/G	CA2	17103946	.	.	.	.	.	.	.	GG	AA	GG	GG	AA	GG	GG	AA	AA	AA	GG	GG	AG	GG	AA	AA	AA	AA	GG	AA	AA	AA	AA	AA	AA	AA	AA	AA	AA	AA	AA	GG	AA	AA	AA	AA	AA	AA	AA
5825135|F|0-15:A>G-15:A>G	A/G	CA2	17107922	.	.	.	.	.	.	.	GG	AA	GG	GG	AA	GG	GG	AA	AA	AA	GG	GG	AG	GG	AA	AA	AA	AA	GG	AA	AA	AA	AA	AA	AA	AA	AA	AA	AA	AA	AA	GG	AA	AA	AA	AA	AA	AA	AA
5825135	A/G	CA2	17107922	.	.	.	.	.	.	.	AA	GG	AA	AA	GG	AA	AA	GG	GG	GG	AA	AA	GG	AA	GG	GG	NN	GG	AA	GG	GG	NN	GG	GG	GG	NN	NN	GG	NN	GG	GG	AA	GG	NN	GG	GG	GG	GG	GG
5825134	A/G	CA2	17107922	.	.	.	.	.	.	.	GG	AA	GG	GG	AA	GG	GG	AA	AA	AA	GG	GG	AA	GG	AA	AA	AA	AA	GG	AA	AA	AA	AA	AA	AA	AA	AA	AA	AA	AA	AA	GG	AA	AA	AA	AA	AA	AA	AA
23888565	A/G	CA2	17109741	.	.	.	.	.	.	.	GG	GG	GG	GG	GG	NN	GG	GG	GG	GG	GG	GG	GG	GG	GG	GG	NN	GG	GG	GG	NN	GG	GG	GG	GG	GG	GG	GG	GG	GG	GG	GG	GG	GG	GG	GG	GG	GG	GG
5826103|F|0-16:C>A-16:C>A	A/G	CA2	17133455	.	.	.	.	.	.	.	AA	GG	AA	AA	GG	AA	AA	GG	GG	GG	AA	AA	GG	AA	GG	GG	GG	GG	AA	GG	GG	GG	GG	GG	GG	GG	GG	GG	GG	GG	GG	AA	GG	GG	GG	GG	GG	GG	GG
52861303|F|0-27:G>A-27:G>A	A/G	CA2	17150915	.	.	.	.	.	.	.	AA	AA	AA	AA	AA	AA	AA	AA	AA	AA	GG	AA	AA	AA	AA	AA	AA	AA	AA	AA	AA	AA	AA	NN	AA	AA	AA	AA	AA	AA	AA	GG	AA	AA	AA	AA	AA	AA	AA
23885791	A/G	CA2	17152575	.	.	.	.	.	.	.	GG	NN	GG	GG	GG	GG	GG	NN	GG	GG	GG	GG	GG	GG	GG	GG	GG	GG	GG	GG	GG	GG	GG	GG	GG	GG	GG	GG	NN	NN	GG	GG	GG	GG	GG	GG	GG	GG	GG
5825280|F|0-54:T>C-54:T>C	A/G	CA2	17214862	.	.	.	.	.	.	.	AA	GG	AA	AA	GG	AA	AA	AA	GG	AA	AA	AA	AA	AA	AA	AA	AA	AA	AA	AA	AA	AA	AA	AA	AA	AA	AA	AA	AA	AA	AA	AA	AA	AA	AA	AA	AA	AA	AA
5825280	A/G	CA2	17214862	.	.	.	.	.	.	.	GG	AA	GG	GG	AA	GG	NN	GG	AA	NN	GG	GG	GG	GG	GG	GG	GG	GG	GG	GG	GG	GG	GG	GG	GG	GG	GG	GG	GG	GG	GG	GG	GG	GG	GG	GG	GG	GG	GG
5825281	A/G	CA2	17214862	.	.	.	.	.	.	.	AA	GG	AA	AA	GG	AA	AA	AA	GG	AA	AA	AA	AA	AA	AA	AA	AA	AA	AA	AA	AA	AA	AA	AA	AA	AA	AA	AA	AA	AA	AA	AA	AA	AA	AA	AA	AA	AA	AA
5825336|F|0-63:A>G-63:A>G	A/G	CA2	17224262	.	.	.	.	.	.	.	AA	GG	AA	AA	GG	AA	AA	AA	GG	AA	AA	AA	AA	AA	AA	AA	AA	AA	AA	AA	AA	AA	AA	AA	AA	AA	AA	AA	AA	AA	AA	AA	AA	AA	AA	AA	AA	AA	AA
5825336	A/G	CA2	17224262	.	.	.	.	.	.	.	GG	AA	GG	GG	AA	NN	GG	GG	AA	GG	GG	GG	GG	GG	GG	GG	GG	GG	GG	GG	GG	GG	GG	GG	GG	GG	GG	GG	GG	GG	GG	GG	GG	NN	GG	GG	GG	NN	GG
5825337	A/G	CA2	17224262	.	.	.	.	.	.	.	AA	GG	AA	AA	GG	AA	AA	AA	GG	AA	AA	AA	AA	AA	AA	AA	AA	AA	AA	AA	AA	AA	AA	AA	AA	AA	AA	AA	AA	AA	AA	AA	AA	AA	AA	AA	AA	AA	AA
13145831	A/G	CA2	17252562	.	.	.	.	.	.	.	GG	NN	GG	GG	GG	NN	GG	GG	GG	GG	GG	GG	GG	GG	GG	GG	GG	GG	GG	GG	GG	GG	GG	NN	GG	GG	GG	GG	GG	GG	GG	GG	GG	GG	GG	GG	GG	GG	GG
5826172|F|0-44:G>T-44:G>T	A/G	CA2	17252628	.	.	.	.	.	.	.	AA	GG	AA	AA	GG	AA	AA	AA	GG	AA	AA	AA	AA	AA	AA	AA	AA	AA	AA	AA	AA	AA	AA	AA	AA	AA	AA	AA	AA	AA	AA	AA	AA	AA	AA	AA	AA	AA	AA
5826172|F|0-64:C>A-64:C>A	A/G	CA2	17252628	.	.	.	.	.	.	.	AA	GG	AA	AA	GG	AA	AA	AA	GG	AA	AA	AA	AA	AA	AA	AA	AA	AA	AA	AA	AA	AA	AA	AA	AA	AA	AA	AA	AA	AA	AA	AA	AA	AA	AA	AA	AA	AA	AA
10264131|F|0-60:C>G-60:C>G	A/G	CA2	17266787	.	.	.	.	.	.	.	GG	GG	GG	GG	GG	GG	GG	GG	GG	GG	GG	GG	GG	GG	GG	GG	GG	GG	GG	GG	GG	GG	GG	GG	GG	GG	GG	GG	GG	GG	GG	GG	GG	GG	GG	GG	GG	GG	GG
5825410|F|0-11:A>G-11:A>G	A/G	CA2	17283455	.	.	.	.	.	.	.	AA	GG	AA	AA	GG	AA	AA	AA	GG	AA	AA	AA	AA	AA	AA	AA	AA	AA	AA	AA	AA	AA	AA	AA	AA	AA	AA	AA	AA	AA	AA	AA	AA	AA	AA	AA	AA	AA	AA
5825410	A/G	CA2	17283455	.	.	.	.	.	.	.	GG	NN	GG	GG	GG	GG	NN	GG	GG	GG	GG	GG	GG	GG	GG	GG	GG	GG	GG	GG	GG	GG	GG	NN	GG	GG	GG	GG	NN	GG	GG	GG	GG	NN	NN	GG	GG	NN	NN
5824912	A/G	CA2	17372840	.	.	.	.	.	.	.	AA	GG	AA	AA	GG	AA	AA	AA	GG	AA	AA	AA	AA	AA	AA	AA	AA	AA	AA	AA	AA	AA	AA	AA	AA	AA	AA	AA	AA	AA	AA	AA	AA	AA	AA	AA	AA	AA	AA
100011414|F|0-20:T>G-20:T>G	A/G	CA2	17391926	.	.	.	.	.	.	.	AA	AA	AA	AA	AA	AA	AA	AA	AA	AA	AA	AA	AA	AA	AA	AA	AA	AA	AA	AA	AA	AA	AA	AA	AA	AA	AA	AA	NN	AA	AA	AA	AA	AA	AA	AA	AA	AA	AA
10265613	A/G	CA2	17407342	.	.	.	.	.	.	.	GG	GG	GG	GG	GG	GG	GG	GG	GG	AA	GG	GG	NN	GG	AA	AA	AA	AA	AA	AA	GG	AA	AA	AA	AA	AA	AA	AA	AA	AA	AA	GG	AA	AA	AA	AA	AA	AA	AA
10260142	A/G	CA2	17407342	.	.	.	.	.	.	.	AA	AA	AA	AA	AA	AA	AA	AA	AA	NN	AA	AA	GG	AA	GG	GG	GG	GG	NN	GG	AA	GG	GG	NN	GG	GG	GG	GG	GG	GG	NN	AA	GG	GG	GG	GG	NN	GG	GG
10264405|F|0-59:C>T-59:C>T	A/G	CA2	17442638	.	.	.	.	.	.	.	AA	AA	AA	AA	AA	AA	AA	AA	AA	GG	AA	AA	AG	AA	GG	GG	GG	GG	GG	GG	AA	GG	GG	GG	GG	GG	GG	GG	GG	GG	GG	AA	GG	GG	GG	GG	GG	GG	GG
10264405	A/G	CA2	17442638	.	.	.	.	.	.	.	GG	GG	GG	NN	GG	GG	GG	GG	GG	GG	NN	GG	GG	GG	GG	GG	GG	GG	GG	GG	GG	GG	GG	GG	GG	GG	GG	GG	NN	GG	NN	GG	GG	NN	NN	GG	GG	GG	GG
8776001|F|0-30:A>G-30:A>G	A/G	CA2	17527301	.	.	.	.	.	.	.	AA	NN	AA	AA	NN	AA	AA	AA	NN	GG	AA	AA	AG	AA	GG	GG	GG	GG	GG	GG	AA	NN	GG	GG	GG	GG	GG	GG	NN	GG	GG	AA	GG	GG	GG	GG	GG	GG	NN
8776001|F|0-35:G>T-35:G>T	A/G	CA2	17527301	.	.	.	.	.	.	.	GG	AA	GG	GG	AA	GG	GG	GG	AA	NN	GG	GG	GG	GG	NN	NN	NN	NN	NN	NN	GG	NN	NN	NN	NN	NN	NN	NN	NN	NN	NN	GG	NN	NN	NN	NN	NN	NN	NN
8776001|F|0-32:G>A-32:G>A	A/G	CA2	17527301	.	.	.	.	.	.	.	GG	NN	GG	GG	NN	GG	GG	GG	NN	NN	GG	GG	GG	GG	NN	NN	NN	NN	NN	NN	GG	NN	NN	NN	NN	NN	NN	NN	NN	NN	NN	GG	NN	NN	NN	NN	NN	NN	NN
5825666|F|0-30:G>A-30:G>A	A/G	CA2	17527305	.	.	.	.	.	.	.	GG	NN	GG	GG	NN	GG	GG	GG	NN	AA	GG	GG	AG	GG	AA	AA	AA	AA	AA	AA	GG	AA	AA	AA	AA	AA	AA	AA	AA	AA	AA	GG	AA	AA	AA	AA	AA	AA	AA
5825666|F|0-32:G>A-32:G>A	A/G	CA2	17527305	.	.	.	.	.	.	.	GG	NN	GG	GG	NN	GG	GG	GG	NN	NN	GG	GG	GG	GG	NN	NN	NN	NN	NN	NN	GG	NN	NN	NN	NN	NN	NN	NN	NN	NN	NN	GG	NN	NN	NN	NN	NN	NN	NN
5824566	A/G	CA2	17533502	.	.	.	.	.	.	.	AA	GG	AA	AA	GG	AA	NN	AA	GG	GG	AA	AA	GG	AA	GG	GG	GG	GG	GG	GG	AA	GG	GG	GG	GG	GG	GG	GG	GG	GG	GG	AA	GG	GG	GG	GG	GG	GG	GG
5825028	A/G	CA2	17534393	.	.	.	.	.	.	.	GG	AA	GG	GG	AA	GG	GG	GG	AA	AA	GG	GG	NN	GG	AA	AA	AA	AA	AA	AA	GG	AA	AA	AA	AA	AA	AA	AA	AA	AA	AA	GG	AA	AA	AA	AA	AA	AA	AA
15979287	A/G	CA2	17534394	.	.	.	.	.	.	.	GG	AA	GG	GG	AA	NN	NN	GG	AA	AA	GG	GG	AA	GG	AA	AA	AA	AA	AA	AA	GG	AA	AA	AA	AA	AA	AA	AA	AA	AA	AA	GG	AA	AA	AA	AA	AA	AA	AA
15979069	A/G	CA2	17534443	.	.	.	.	.	.	.	GG	AA	GG	GG	AA	NN	GG	GG	AA	AA	GG	GG	NN	GG	AA	AA	AA	AA	AA	AA	NN	AA	AA	AA	AA	AA	AA	AA	AA	AA	AA	GG	AA	AA	AA	AA	AA	AA	AA
23885098	A/G	CA2	17559205	.	.	.	.	.	.	.	GG	GG	GG	NN	GG	GG	GG	GG	GG	GG	GG	NN	GG	GG	GG	GG	GG	GG	GG	GG	GG	GG	GG	GG	GG	GG	GG	GG	NN	NN	GG	GG	GG	GG	NN	GG	GG	GG	GG
5826151	A/G	CA2	17559271	.	.	.	.	.	.	.	GG	AA	GG	GG	AA	NN	GG	GG	AA	AA	GG	GG	NN	GG	AA	AA	AA	AA	AA	AA	GG	AA	AA	AA	AA	AA	AA	AA	AA	AA	AA	GG	AA	AA	AA	AA	AA	AA	AA
5824918	A/G	CA2	17568124	.	.	.	.	.	.	.	AA	GG	AA	AA	GG	AA	AA	AA	GG	AA	AA	AA	AA	AA	AA	AA	AA	AA	AA	AA	AA	AA	AA	AA	AA	AA	AA	AA	AA	AA	AA	AA	AA	AA	AA	AA	AA	AA	AA
5826014	A/G	CA2	17743511	.	.	.	.	.	.	.	GG	AA	GG	GG	AA	GG	GG	GG	AA	AA	GG	GG	NN	GG	AA	AA	AA	AA	AA	AA	GG	AA	AA	AA	AA	AA	AA	AA	AA	AA	AA	GG	AA	AA	AA	AA	AA	AA	AA
10267853	A/G	CA2	17780679	.	.	.	.	.	.	.	GG	GG	GG	GG	GG	GG	GG	GG	GG	GG	GG	GG	GG	GG	GG	NN	GG	GG	GG	GG	GG	GG	GG	GG	GG	GG	GG	GG	GG	GG	GG	GG	GG	GG	GG	GG	GG	GG	GG
10268788|F|0-25:G>T-25:G>T	A/G	CA2	17780729	.	.	.	.	.	.	.	AA	AA	AA	AA	AA	AA	AA	AA	AA	GG	AA	AA	AG	AA	GG	GG	GG	GG	GG	GG	AA	GG	GG	GG	GG	GG	GG	GG	GG	GG	GG	AA	GG	GG	GG	GG	GG	GG	GG
10268788	A/G	CA2	17780729	.	.	.	.	.	.	.	GG	GG	GG	GG	GG	GG	GG	GG	GG	GG	GG	GG	GG	GG	GG	GG	GG	GG	GG	GG	GG	GG	GG	GG	GG	GG	GG	GG	GG	GG	GG	GG	GG	GG	GG	GG	GG	GG	GG
35487317	A/G	CA2	17962758	.	.	.	.	.	.	.	GG	GG	GG	GG	GG	GG	GG	GG	GG	NN	GG	GG	GG	NN	GG	NN	GG	GG	GG	GG	GG	GG	GG	GG	GG	NN	GG	GG	GG	GG	GG	GG	GG	GG	GG	GG	GG	GG	GG
10263841|F|0-68:C>T-68:C>T	A/G	CA2	17977024	.	.	.	.	.	.	.	AA	GG	AA	AA	GG	AA	AA	AA	GG	GG	AA	AA	AG	AA	GG	GG	GG	GG	GG	GG	AA	GG	GG	GG	AG	GG	GG	GG	GG	GG	GG	AA	GG	GG	GG	GG	GG	GG	GG
13147152	A/G	CA2	17978467	.	.	.	.	.	.	.	GG	GG	GG	GG	GG	GG	NN	GG	GG	GG	GG	GG	GG	GG	GG	GG	GG	GG	GG	GG	GG	GG	GG	GG	GG	GG	GG	GG	NN	GG	GG	GG	GG	GG	GG	GG	GG	GG	GG
5825181|F|0-21:T>C-21:T>C	A/G	CA2	17978533	.	.	.	.	.	.	.	AA	GG	AA	AA	GG	AA	AA	AA	GG	GG	AA	AA	AG	AA	GG	GG	GG	GG	GG	GG	AA	GG	GG	GG	GG	GG	GG	GG	GG	GG	GG	AA	GG	GG	GG	GG	GG	GG	GG
5824935	A/G	CA2	17983820	.	.	.	.	.	.	.	GG	AA	GG	GG	AA	GG	GG	GG	AA	GG	GG	GG	GG	GG	GG	GG	GG	GG	GG	GG	GG	GG	GG	GG	GG	GG	GG	GG	GG	GG	GG	GG	GG	GG	GG	GG	GG	GG	GG
5825108	A/G	CA2	17983821	.	.	.	.	.	.	.	AA	GG	AA	AA	GG	AA	AA	AA	GG	AA	AA	AA	AA	AA	AA	AA	AA	AA	AA	AA	AA	AA	AA	AA	AA	AA	AA	AA	AA	AA	AA	AA	AA	AA	AA	AA	AA	AA	AA
11063647|F|0-13:G>T-13:G>T	A/G	CA2	17983868	.	.	.	.	.	.	.	GG	AA	GG	GG	AA	GG	GG	GG	AA	GG	GG	GG	GG	GG	GG	GG	GG	GG	GG	GG	GG	GG	GG	GG	GG	GG	GG	GG	GG	GG	GG	NN	GG	GG	GG	GG	GG	GG	NN
23889138	A/G	CA2	17990493	.	.	.	.	.	.	.	GG	GG	GG	GG	GG	GG	GG	GG	GG	GG	GG	NN	GG	GG	GG	GG	GG	GG	GG	GG	GG	GG	GG	GG	GG	GG	GG	GG	NN	GG	GG	GG	GG	GG	GG	GG	GG	GG	GG
5825673|F|0-30:A>G-30:A>G	A/G	CA2	17992885	.	.	.	.	.	.	.	AA	GG	AA	AA	GG	AA	AA	AA	GG	AA	AA	AA	AA	AA	AA	AA	AA	AA	AA	AA	AA	AA	AA	AA	AA	AA	AA	AA	AA	AA	AA	AA	AA	AA	AA	AA	AA	AA	AA
15990124	A/G	CA2	17992885	.	.	.	.	.	.	.	AA	AA	AA	AA	AA	AA	AA	AA	AA	AA	AA	AA	AA	AA	AA	AA	AA	AA	AA	AA	AA	AA	AA	AA	AA	AA	AA	AA	AA	AA	AA	NN	AA	AA	AA	AA	AA	AA	AA
13144395|F|0-39:A>T-39:A>T	A/G	CA2	18026661	.	.	.	.	.	.	.	AA	AA	AA	AA	AA	AA	AA	AA	AA	AA	AA	AG	AA	AG	AA	AA	AA	AA	AA	AA	AA	AA	AA	AA	AA	AA	AA	AA	AA	AA	AA	AA	AA	AA	AA	AA	AA	AA	AA
10264495|F|0-47:T>G-47:T>G	A/G	CA2	18034759	.	.	.	.	.	.	.	AA	AA	AA	AA	AA	AA	AA	AA	AA	AA	AA	AA	AA	AA	AA	AA	AA	AA	AA	AA	AA	AA	AA	AA	AA	AA	AA	AA	AA	AA	AA	AA	AA	AA	AA	AA	AA	AA	AA
37048878	A/G	CA2	18034975	.	.	.	.	.	.	.	GG	GG	GG	GG	GG	GG	GG	GG	GG	GG	GG	GG	GG	GG	GG	GG	NN	GG	GG	GG	GG	NN	GG	GG	GG	GG	GG	GG	NN	NN	GG	GG	GG	NN	GG	GG	GG	GG	GG
13146555	A/G	CA2	18043589	.	.	.	.	.	.	.	GG	GG	GG	GG	GG	GG	GG	GG	GG	GG	GG	GG	GG	GG	GG	GG	GG	GG	GG	GG	GG	GG	GG	GG	GG	NN	GG	GG	GG	GG	NN	GG	GG	GG	GG	GG	GG	GG	GG
5825660|F|0-18:C>T-18:C>T	A/G	CA2	18048594	.	.	.	.	.	.	.	AA	AA	AA	AA	AA	AA	AA	AA	AA	AA	AA	GG	AA	GG	AA	AA	AA	AA	AA	AA	AA	AA	AA	AA	AA	AA	AA	AA	AA	AA	AA	AA	AA	AA	AA	AA	AA	AA	AA
5825846|F|0-5:C>T-5:C>T	A/G	CA2	18048640	.	.	.	.	.	.	.	GG	GG	GG	GG	GG	GG	GG	GG	GG	GG	GG	AA	AG	AA	GG	GG	GG	GG	GG	GG	GG	GG	GG	GG	GG	GG	GG	GG	GG	GG	GG	GG	GG	GG	GG	GG	GG	GG	GG
5825515|F|0-12:A>G-12:A>G	A/G	CA2	18060830	.	.	.	.	.	.	.	GG	AA	GG	GG	AA	GG	GG	GG	AA	GG	GG	AA	GG	AA	GG	GG	GG	GG	GG	GG	GG	GG	GG	GG	GG	GG	GG	GG	GG	GG	GG	GG	GG	GG	GG	GG	GG	GG	GG
5826000|F|0-39:G>A-39:G>A	A/G	CA2	18060896	.	.	.	.	.	.	.	GG	GG	GG	GG	GG	GG	GG	GG	GG	GG	GG	AA	GG	AA	GG	GG	GG	GG	GG	GG	GG	GG	GG	GG	GG	GG	GG	GG	GG	GG	GG	GG	GG	GG	GG	GG	GG	GG	GG
29967457|F|0-62:C>T-62:C>T	A/G	CA2	18118211	.	.	.	.	.	.	.	AA	GG	AA	NN	GG	AA	AA	AA	GG	AA	AA	GG	AA	NN	AA	AA	AA	NN	AA	AA	AA	AA	AA	AA	AA	NN	AA	AA	AA	AA	AA	AA	NN	AA	AA	AA	AA	AA	AA
37049444	A/G	CA2	18168884	.	.	.	.	.	.	.	GG	GG	GG	GG	GG	NN	GG	GG	GG	NN	GG	GG	GG	GG	GG	GG	GG	GG	GG	GG	GG	GG	GG	GG	GG	GG	GG	GG	GG	GG	GG	GG	GG	GG	GG	GG	GG	GG	GG
29967253	A/G	CA2	18202854	.	.	.	.	.	.	.	AA	GG	AA	AA	GG	AA	AA	AA	AA	AA	AA	AA	AA	AA	AA	AA	AA	AA	AA	AA	AA	AA	GG	NN	AA	AA	AA	AA	AA	AA	GG	AA	AA	AA	GG	AA	GG	AA	AA
5824917	A/G	CA2	18204687	.	.	.	.	.	.	.	AA	GG	AA	AA	GG	AA	AA	AA	AA	AA	AA	AA	AA	AA	AA	AA	AA	AA	AA	AA	AA	AA	GG	GG	AA	AA	AA	AA	AA	AA	GG	AA	AA	AA	GG	AA	GG	AA	AA
29631692|F|0-30:C>T-30:C>T	A/G	CA2	18234788	.	.	.	.	.	.	.	AA	AA	AA	AA	AA	AA	AA	AA	AA	AA	AA	AA	AA	AA	AA	AA	AA	AA	AA	AA	AA	AA	AA	AA	AA	AA	AA	AA	AA	AA	AA	AA	AA	AA	AA	AA	AA	AA	AA
29631692	A/G	CA2	18234788	.	.	.	.	.	.	.	GG	GG	GG	GG	GG	GG	GG	GG	NN	GG	GG	GG	GG	GG	GG	GG	GG	GG	GG	GG	GG	GG	NN	GG	GG	GG	GG	GG	GG	GG	GG	GG	GG	GG	GG	GG	GG	GG	GG
5825149|F|0-20:G>A-20:G>A	A/G	CA2	18251168	.	.	.	.	.	.	.	GG	NN	GG	GG	NN	GG	GG	GG	AA	GG	GG	GG	GG	GG	GG	GG	GG	GG	GG	GG	GG	GG	NN	NN	GG	GG	GG	GG	GG	GG	NN	GG	GG	GG	NN	GG	GG	GG	GG
5825149	A/G	CA2	18251168	.	.	.	.	.	.	.	GG	AA	GG	GG	AA	GG	GG	GG	GG	GG	GG	GG	GG	GG	GG	GG	GG	GG	GG	GG	GG	GG	AA	AA	GG	NN	NN	GG	GG	GG	AA	GG	GG	GG	AA	GG	GG	GG	GG
5824983	A/G	CA2	18251234	.	.	.	.	.	.	.	GG	AA	GG	GG	AA	GG	GG	GG	GG	GG	GG	GG	GG	GG	GG	GG	GG	GG	GG	GG	GG	GG	AA	AA	GG	GG	GG	GG	GG	GG	AA	GG	GG	GG	AA	GG	GG	GG	GG
5825006	A/G	CA2	18257002	.	.	.	.	.	.	.	AA	AA	AA	AA	AA	AA	AA	AA	GG	AA	AA	AA	AA	AA	AA	AA	AA	AA	AA	AA	AA	AA	AA	AA	AA	AA	AA	AA	AA	AA	AA	AA	AA	AA	AA	AA	AA	AA	AA
5825109	A/G	CA2	18257010	.	.	.	.	.	.	.	AA	GG	AA	AA	GG	AA	AA	AA	AA	AA	AA	AA	AA	AA	AA	AA	AA	AA	AA	AA	AA	AA	GG	GG	AA	AA	AA	AA	AA	AA	GG	AA	AA	AA	GG	AA	AA	AA	AA
23886788|F|0-28:T>C-28:T>C	A/G	CA2	18272830	.	.	.	.	.	.	.	AA	AA	AA	AA	AA	AA	AA	AA	AA	AA	AA	AA	AA	AA	AA	AA	AA	AA	AA	AA	AA	AA	AA	AA	AA	AA	AA	AA	AA	AA	AA	AA	AA	AA	AA	AA	AA	AA	AA
29631564	A/G	CA2	18281438	.	.	.	.	.	.	.	GG	AA	GG	GG	AA	GG	GG	GG	AA	GG	GG	GG	GG	GG	GG	GG	GG	GG	GG	NN	GG	GG	AA	AA	GG	GG	GG	GG	GG	GG	AA	GG	GG	GG	AA	GG	GG	NN	GG
5825324|F|0-48:A>T-48:A>T	A/G	CA2	18322507	.	.	.	.	.	.	.	AA	AA	AA	AA	AA	AA	AA	AA	GG	AA	AA	AA	AA	AA	AA	AA	AA	AA	AA	AA	AA	AA	AA	AA	AA	AA	AA	AA	AA	AA	AA	AA	AA	AA	AA	AA	AA	AA	AA
5825324	A/G	CA2	18322507	.	.	.	.	.	.	.	GG	GG	GG	GG	GG	GG	GG	GG	GG	GG	GG	GG	NN	GG	NN	GG	NN	GG	GG	GG	GG	GG	GG	GG	GG	GG	NN	NN	GG	NN	GG	GG	GG	NN	GG	GG	GG	GG	GG
5825382|F|0-64:A>G-64:A>G	A/G	CA2	18378775	.	.	.	.	.	.	.	AA	AA	GG	GG	AA	AA	GG	GG	GG	GG	GG	AA	GG	AA	GG	GG	GG	GG	GG	GG	AA	GG	GG	GG	AG	GG	GG	GG	GG	GG	GG	GG	GG	GG	GG	GG	GG	GG	GG
37048359	A/G	CA2	18416108	.	.	.	.	.	.	.	GG	GG	GG	GG	GG	GG	GG	GG	GG	GG	NN	GG	GG	NN	GG	GG	GG	GG	GG	GG	GG	GG	GG	GG	GG	GG	GG	GG	GG	GG	GG	NN	NN	GG	GG	GG	GG	NN	GG
23887425	A/G	CA2	18417997	.	.	.	.	.	.	.	GG	GG	GG	GG	GG	GG	GG	GG	GG	GG	GG	GG	GG	GG	GG	GG	GG	GG	GG	GG	NN	GG	GG	GG	GG	GG	GG	GG	GG	GG	GG	GG	GG	GG	GG	NN	GG	GG	GG
8822594|F|0-26:C>T-26:C>T	A/G	CA2	18429931	.	.	.	.	.	.	.	AA	AA	NN	NN	AA	AA	NN	NN	NN	NN	NN	AA	AA	AA	NN	NN	NN	NN	NN	NN	AA	NN	NN	NN	AA	NN	NN	NN	NN	NN	NN	NN	NN	NN	NN	NN	NN	NN	NN
8822594	A/G	CA2	18429931	.	.	.	.	.	.	.	GG	GG	AA	AA	GG	GG	AA	AA	AA	AA	AA	GG	AA	GG	AA	AA	AA	AA	AA	AA	GG	AA	AA	AA	NN	AA	AA	AA	AA	AA	AA	AA	AA	AA	AA	AA	AA	AA	AA
15979298	A/G	CA2	18429997	.	.	.	.	.	.	.	GG	GG	AA	AA	GG	GG	AA	AA	AA	AA	AA	GG	AA	GG	AA	AA	AA	AA	AA	AA	GG	AA	AA	AA	GG	AA	AA	AA	AA	AA	AA	AA	AA	AA	AA	AA	AA	AA	AA
5826247|F|0-55:G>T-55:G>T	A/G	CA2	18430457	.	.	.	.	.	.	.	NN	NN	GG	GG	NN	NN	GG	GG	AA	GG	GG	NN	GG	NN	GG	GG	GG	GG	GG	GG	NN	GG	GG	GG	GG	GG	GG	GG	GG	GG	GG	GG	GG	GG	GG	GG	GG	GG	GG
5826246|F|0-10:T>A-10:T>A	A/G	CA2	18430457	.	.	.	.	.	.	.	NN	NN	GG	GG	NN	NN	GG	GG	AA	GG	GG	NN	GG	NN	GG	GG	GG	GG	GG	GG	NN	GG	GG	GG	GG	GG	GG	GG	GG	GG	GG	GG	GG	GG	GG	GG	GG	GG	GG
5826246	A/G	CA2	18430457	.	.	.	.	.	.	.	AA	AA	GG	GG	AA	AA	GG	GG	GG	GG	GG	AA	GG	AA	GG	GG	GG	GG	GG	GG	AA	GG	GG	GG	NN	GG	GG	GG	GG	GG	GG	GG	GG	GG	GG	GG	GG	GG	GG
5826247	A/G	CA2	18430457	.	.	.	.	.	.	.	AA	AA	AA	AA	AA	AA	AA	AA	GG	AA	AA	AA	AA	AA	AA	AA	AA	AA	AA	AA	AA	AA	AA	AA	AA	AA	AA	AA	AA	AA	AA	AA	AA	AA	AA	AA	AA	AA	AA
5825331|F|0-60:G>A-60:G>A	A/G	CA2	18479084	.	.	.	.	.	.	.	AA	AA	GG	GG	AA	AA	GG	GG	AA	GG	GG	AA	GG	AA	GG	GG	GG	GG	GG	GG	AA	GG	GG	GG	AG	GG	GG	GG	GG	GG	GG	GG	GG	GG	GG	GG	GG	GG	GG
5825331	A/G	CA2	18479084	.	.	.	.	.	.	.	GG	GG	GG	GG	GG	GG	GG	GG	GG	GG	GG	GG	GG	GG	GG	NN	NN	GG	GG	NN	GG	NN	NN	GG	GG	GG	NN	GG	GG	NN	GG	NN	GG	NN	GG	GG	GG	GG	GG
10258528	A/G	CA2	18482581	.	.	.	.	.	.	.	AA	AA	AA	AA	AA	AA	AA	AA	AA	AA	AA	AA	AA	AA	AA	AA	AA	AA	AA	AA	AA	AA	AA	AA	AA	AA	AA	AA	AA	AA	AA	AA	AA	AA	AA	AA	AA	AA	AA
5825314|F|0-38:G>T-38:G>T	A/G	CA2	18485541	.	.	.	.	.	.	.	GG	GG	GG	GG	GG	GG	GG	GG	GG	GG	GG	GG	GG	GG	GG	GG	GG	GG	GG	GG	GG	GG	GG	GG	GG	GG	GG	GG	GG	GG	GG	GG	GG	GG	GG	GG	GG	GG	GG
23871309	A/G	CA2	18504689	.	.	.	.	.	.	.	GG	GG	GG	GG	GG	GG	GG	GG	GG	NN	GG	GG	GG	GG	GG	GG	GG	GG	GG	GG	GG	GG	GG	GG	GG	GG	GG	GG	GG	GG	GG	GG	GG	GG	NN	GG	GG	GG	GG
46214267|F|0-21:T>C-21:T>C	A/G	CA2	18505692	.	.	.	.	.	.	.	AA	AA	AA	AA	AA	AA	AA	AA	AA	AA	AA	AA	AA	AA	AA	AA	AA	AA	AA	AA	AA	AA	AA	AA	AA	AA	AA	AA	AA	AA	AA	AA	AA	AA	AA	AA	AA	AA	AA
29967304	A/G	CA2	18509507	.	.	.	.	.	.	.	GG	GG	NN	GG	GG	GG	GG	NN	GG	GG	GG	GG	GG	GG	GG	GG	GG	GG	GG	GG	GG	GG	GG	GG	GG	GG	GG	GG	GG	GG	GG	GG	GG	GG	GG	GG	GG	GG	GG
36361986	A/G	CA2	18509573	.	.	.	.	.	.	.	GG	GG	GG	GG	GG	GG	NN	GG	GG	GG	GG	GG	GG	GG	GG	GG	GG	GG	GG	GG	GG	GG	GG	GG	GG	GG	GG	GG	GG	GG	NN	GG	GG	NN	NN	NN	GG	GG	GG
13155025	A/G	CA2	18513484	.	.	.	.	.	.	.	GG	GG	GG	GG	GG	GG	GG	GG	GG	GG	GG	NN	GG	GG	GG	GG	GG	GG	GG	GG	GG	GG	GG	GG	GG	GG	NN	GG	GG	GG	GG	GG	NN	GG	GG	GG	GG	GG	GG
8822727	A/G	CA2	18542211	.	.	.	.	.	.	.	AA	AA	AA	AA	AA	AA	AA	AA	GG	AA	AA	AA	AA	AA	AA	AA	AA	AA	AA	AA	AA	AA	AA	AA	AA	AA	AA	AA	AA	AA	AA	AA	AA	AA	AA	AA	AA	AA	AA
15979403|F|0-63:T>C-63:T>C	A/G	CA2	18550522	.	.	.	.	.	.	.	AA	NN	AA	AA	NN	AA	AA	AA	GG	AA	AA	AA	AA	AA	AA	AA	AA	AA	AA	AA	AA	AA	AA	AA	AA	AA	AA	AG	AA	NN	AA	AA	AA	AA	AA	AA	AA	AA	AA
15979403	A/G	CA2	18550522	.	.	.	.	.	.	.	GG	AA	GG	GG	AA	NN	GG	GG	GG	GG	GG	GG	GG	GG	GG	NN	GG	GG	GG	NN	GG	GG	GG	NN	GG	NN	NN	GG	NN	AA	GG	GG	NN	NN	GG	GG	GG	GG	GG
15979548	A/G	CA2	18550522	.	.	.	.	.	.	.	AA	GG	AA	AA	GG	AA	AA	AA	AA	AA	AA	AA	AA	AA	AA	AA	AA	AA	AA	AA	AA	AA	AA	AA	AA	AA	AA	AA	AA	AA	AA	AA	AA	AA	AA	AA	AA	AA	AA
50759649	A/G	CA2	18695293	.	.	.	.	.	.	.	GG	GG	GG	GG	GG	GG	GG	GG	GG	GG	GG	GG	GG	GG	GG	GG	GG	GG	GG	GG	GG	GG	GG	GG	GG	GG	GG	GG	GG	GG	NN	NN	GG	GG	GG	GG	GG	NN	GG
10268183|F|0-64:G>A-64:G>A	A/G	CA2	18706885	.	.	.	.	.	.	.	AA	AA	AA	AA	AA	AA	AA	AA	AA	AA	AA	AA	AA	AA	AA	AA	AA	AA	AA	AA	AA	AA	AA	AA	AA	AA	AA	AA	AA	AA	AA	AA	AA	AA	AA	AA	AA	AA	AA
23887676	A/G	CA2	18712505	.	.	.	.	.	.	.	GG	GG	GG	GG	GG	GG	GG	GG	GG	GG	GG	GG	GG	GG	GG	GG	GG	GG	GG	GG	GG	GG	GG	GG	GG	GG	GG	GG	GG	NN	GG	NN	GG	GG	NN	GG	GG	GG	GG
10265849|F|0-54:T>C-54:T>C	A/G	CA2	18726211	.	.	.	.	.	.	.	AA	AA	AA	AA	AA	AA	AA	AA	AA	AA	AA	AA	AA	AA	AA	AA	AA	AA	AA	AA	AA	AA	AA	AA	AA	AA	AA	AA	AA	AA	AA	AA	AA	AA	AA	AA	AA	AA	AA
10265849	A/G	CA2	18726211	.	.	.	.	.	.	.	GG	GG	GG	GG	GG	GG	NN	GG	GG	GG	GG	GG	GG	GG	GG	GG	GG	GG	GG	GG	GG	GG	GG	NN	GG	GG	GG	GG	GG	GG	GG	GG	GG	GG	GG	GG	GG	GG	GG
10263651	A/G	CA2	18728541	.	.	.	.	.	.	.	GG	GG	GG	GG	GG	GG	GG	GG	GG	GG	GG	GG	GG	GG	GG	GG	NN	GG	GG	GG	GG	GG	GG	GG	GG	GG	NN	GG	GG	NN	GG	GG	GG	GG	GG	GG	GG	NN	GG
100011084|F|0-65:C>A-65:C>A	A/G	CA2	18848746	.	.	.	.	.	.	.	AA	AA	AA	AA	AA	AA	AA	AA	AA	AA	AA	AA	AA	AA	AA	AA	AA	AA	AA	AA	AA	AA	AA	AA	AA	AA	NN	AA	AA	AA	AA	AA	AA	AA	AA	AA	AA	AA	AA
37049315	A/G	CA2	18858028	.	.	.	.	.	.	.	GG	GG	GG	GG	GG	GG	GG	GG	GG	NN	GG	NN	GG	GG	GG	GG	GG	GG	GG	GG	GG	GG	GG	GG	GG	GG	GG	GG	NN	GG	GG	GG	GG	GG	GG	GG	GG	GG	GG
10266431|F|0-23:C>A-23:C>A	A/G	CA2	18886538	.	.	.	.	.	.	.	AA	AA	AA	AA	AA	AA	AA	AA	AA	AA	AA	AA	AA	AA	AA	AA	AA	AA	AA	AA	AA	AA	AA	AA	AA	AA	AA	AA	AA	AA	AA	AA	AA	AA	AA	AA	AA	AA	AA
36360713	A/G	CA2	18942964	.	.	.	.	.	.	.	GG	GG	GG	GG	GG	GG	GG	GG	GG	GG	GG	NN	NN	GG	GG	NN	GG	GG	GG	GG	GG	GG	GG	GG	GG	GG	GG	GG	GG	GG	GG	GG	GG	GG	GG	NN	GG	GG	GG
23888170	A/G	CA2	18943021	.	.	.	.	.	.	.	GG	NN	GG	GG	GG	GG	GG	GG	GG	GG	GG	GG	GG	GG	NN	GG	GG	GG	GG	GG	GG	GG	GG	GG	GG	GG	NN	GG	GG	GG	GG	GG	GG	GG	GG	GG	GG	NN	GG
10259903	A/G	CA2	18996272	.	.	.	.	.	.	.	GG	GG	GG	GG	GG	GG	GG	GG	GG	GG	GG	GG	GG	GG	GG	GG	GG	GG	GG	GG	GG	GG	GG	GG	GG	GG	GG	GG	GG	GG	GG	GG	GG	GG	GG	GG	GG	GG	GG
15979081|F|0-27:T>A-27:T>A	A/G	CA2	18996308	.	.	.	.	.	.	.	AA	AA	AA	AA	AA	AA	AA	AA	AA	AA	AA	AA	AA	AA	AA	AA	AA	AA	AA	AA	AA	AA	AA	AA	AA	AA	AA	AA	AA	AA	AA	AA	AA	AA	AA	AA	AA	AA	AA
15979081	A/G	CA2	18996308	.	.	.	.	.	.	.	GG	GG	GG	GG	GG	NN	NN	GG	GG	GG	GG	GG	GG	GG	GG	GG	NN	GG	GG	GG	GG	NN	NN	NN	GG	NN	NN	GG	NN	GG	GG	GG	GG	GG	GG	GG	GG	NN	GG
37048793	A/G	CA2	19022242	.	.	.	.	.	.	.	GG	GG	GG	GG	GG	GG	GG	NN	GG	GG	GG	GG	GG	GG	GG	GG	NN	GG	GG	GG	GG	GG	GG	GG	GG	GG	NN	GG	NN	GG	NN	GG	GG	NN	GG	GG	GG	GG	GG
100049678|F|0-16:C>T-16:C>T	A/G	CA2	19033730	.	.	.	.	.	.	.	GG	GG	GG	GG	GG	GG	GG	GG	GG	GG	GG	GG	GG	GG	GG	GG	GG	GG	GG	GG	GG	GG	GG	GG	GG	GG	NN	GG	GG	GG	NN	GG	GG	GG	GG	GG	GG	GG	GG
10260060	A/G	CA2	19081024	.	.	.	.	.	.	.	GG	AA	GG	AA	AA	GG	AA	AA	AA	GG	GG	NN	AA	GG	AA	AA	GG	GG	AA	GG	GG	GG	AA	AA	GG	AA	GG	AA	AA	AA	AA	GG	AA	AA	AA	AA	AA	AA	AA
100011653|F|0-41:G>A-41:G>A	A/G	CA2	19084619	.	.	.	.	.	.	.	GG	NN	GG	GG	GG	GG	NN	GG	GG	GG	GG	GG	GG	GG	GG	GG	NN	GG	GG	GG	GG	NN	GG	NN	GG	GG	NN	GG	GG	NN	GG	GG	GG	GG	GG	GG	GG	GG	GG
10269821|F|0-31:C>A-31:C>A	A/G	CA2	19086323	.	.	.	.	.	.	.	AA	AA	AA	AA	AA	AA	AA	AA	AA	AA	AA	AA	AA	AA	AA	AA	AA	AA	AA	AA	AA	AA	AA	AA	AA	AA	AA	AA	AA	AA	AA	AA	AA	AA	AA	AA	AA	AA	AA
10269775|F|0-65:A>T-65:A>T	A/G	CA2	19118717	.	.	.	.	.	.	.	AA	AA	AA	AA	AA	AA	AA	AA	AA	AA	AA	AA	AA	AA	AA	AA	AA	AA	AA	AA	AA	AA	AA	AA	AA	AA	AA	AA	AA	AA	AA	AA	AA	AA	AA	AA	AA	AA	AA
42027474|F|0-57:T>A-57:T>A	A/G	CA2	19118783	.	.	.	.	.	.	.	GG	GG	GG	GG	GG	GG	GG	GG	GG	GG	GG	GG	GG	GG	GG	GG	GG	GG	GG	GG	GG	GG	GG	GG	GG	GG	GG	GG	GG	GG	GG	GG	GG	GG	GG	GG	GG	GG	GG
36361954	A/G	CA2	19185629	.	.	.	.	.	.	.	GG	GG	GG	GG	GG	GG	GG	GG	GG	GG	GG	GG	GG	GG	GG	GG	GG	GG	GG	GG	GG	GG	GG	GG	GG	GG	GG	GG	GG	GG	GG	NN	GG	GG	GG	GG	GG	GG	GG
10264325|F|0-68:G>T-68:G>T	A/G	CA2	19186863	.	.	.	.	.	.	.	AA	AA	AA	AA	AA	AA	AA	AA	AA	AA	AA	AA	AA	AA	AA	AA	AA	AA	AA	AA	AA	AA	AA	AA	AA	AA	AA	AA	AA	AA	AA	AA	AA	AA	AA	AA	AA	AA	AA
10264325|F|0-22:T>C-22:T>C	A/G	CA2	19186863	.	.	.	.	.	.	.	AA	AA	AA	AA	AA	AA	AA	AA	AA	AA	AA	AA	AA	AA	AA	AA	AA	AA	AA	AA	AA	AA	AA	AA	AA	AA	AA	AA	AA	AA	AA	AA	AA	AA	AA	AA	AA	AA	AA
23886404	A/G	CA2	19201516	.	.	.	.	.	.	.	GG	GG	GG	GG	GG	GG	NN	GG	GG	GG	GG	GG	GG	GG	GG	GG	GG	GG	GG	GG	GG	GG	GG	GG	GG	GG	GG	GG	GG	GG	GG	GG	GG	GG	GG	GG	GG	GG	GG
30068808|F|0-57:C>G-57:C>G	A/G	CA2	19201582	.	.	.	.	.	.	.	AA	AA	AA	AA	AA	AA	AA	AA	AA	AA	AA	AA	AA	AA	AA	AA	AA	AA	AA	AA	AA	AA	AA	AA	AA	AA	AA	AA	AA	AA	AA	AA	AA	AA	AA	AA	AA	AA	AA
10269441	A/G	CA2	19232923	.	.	.	.	.	.	.	GG	GG	GG	GG	GG	GG	NN	GG	GG	GG	GG	GG	GG	GG	GG	GG	GG	GG	GG	GG	GG	GG	GG	GG	GG	GG	GG	GG	GG	GG	NN	GG	GG	GG	GG	GG	GG	GG	GG
23886704|F|0-65:T>G-65:T>G	A/G	CA2	19263484	.	.	.	.	.	.	.	AA	AA	AA	AA	AA	AA	AA	AA	AA	AA	AA	AA	AA	AA	AA	AA	AA	AA	AA	AA	AA	AA	AA	AA	AA	AA	AA	AA	AA	AA	AA	AA	AA	AA	AA	AA	AA	AA	AA
29967320|F|0-24:T>C-24:T>C	A/G	CA2	19263550	.	.	.	.	.	.	.	AA	AA	AA	AA	AA	AA	AA	AA	AA	AA	AA	AA	AA	AA	AA	AA	AA	AA	AA	AA	AA	AA	AA	AA	AA	AA	AA	AA	AA	AA	AA	AA	AA	AA	AA	AA	AA	AA	AA
23887278	A/G	CA2	19282732	.	.	.	.	.	.	.	GG	GG	GG	GG	NN	GG	GG	GG	GG	NN	GG	GG	GG	GG	GG	GG	GG	GG	GG	GG	GG	GG	GG	GG	GG	GG	NN	GG	GG	GG	GG	GG	GG	GG	NN	NN	GG	NN	GG
10258161|F|0-42:C>A-42:C>A	A/G	CA2	19302574	.	.	.	.	.	.	.	AA	AA	AA	AA	AA	AA	AA	AA	AA	AA	AA	AA	AA	AA	AA	AA	AA	AA	AA	AA	AA	AA	AA	AA	AA	AA	AA	AA	AA	AA	AA	AA	AA	AA	AA	AA	AA	AA	AA
23870347	A/G	CA2	19309872	.	.	.	.	.	.	.	AA	AA	AA	AA	AA	AA	AA	AA	AA	AA	AA	AA	AA	AA	AA	AA	AA	AA	AA	AA	AA	AA	AA	AA	AA	AA	AA	AA	AA	AA	AA	AA	AA	AA	AA	AA	AA	AA	AA
10258162	A/G	CA2	19309872	.	.	.	.	.	.	.	AA	AA	AA	AA	AA	AA	AA	AA	AA	AA	AA	AA	AA	AA	AA	AA	AA	AA	AA	AA	AA	AA	AA	AA	AA	AA	AA	AA	AA	AA	AA	AA	AA	AA	AA	AA	AA	AA	AA
100000308	A/G	CA2	19314004	.	.	.	.	.	.	.	AA	AA	AA	AA	AA	AA	AA	AA	AA	AA	AA	AA	AA	GG	AA	AA	AA	AA	AA	AA	AA	AA	AA	AA	AA	AA	AA	AA	AA	AA	AA	AA	AA	AA	AA	AA	AA	AA	AA
10259272	A/G	CA2	19314058	.	.	.	.	.	.	.	GG	GG	GG	GG	GG	GG	GG	GG	GG	GG	GG	GG	GG	AA	GG	GG	GG	GG	GG	GG	GG	GG	GG	GG	GG	GG	GG	GG	GG	GG	GG	GG	NN	GG	GG	GG	GG	GG	GG
37049191	A/G	CA2	19348486	.	.	.	.	.	.	.	GG	GG	GG	NN	GG	GG	GG	GG	GG	GG	NN	GG	GG	GG	GG	NN	NN	GG	GG	GG	GG	GG	GG	GG	GG	GG	GG	GG	NN	GG	GG	GG	GG	GG	GG	GG	GG	NN	GG
10257757	A/G	CA2	19366487	.	.	.	.	.	.	.	GG	GG	GG	NN	GG	GG	GG	GG	GG	GG	AA	GG	GG	GG	GG	GG	GG	GG	GG	GG	GG	GG	GG	GG	GG	NN	NN	GG	GG	GG	NN	GG	GG	GG	GG	GG	GG	GG	GG
29967371|F|0-60:T>C-60:T>C	A/G	CA2	19372440	.	.	.	.	.	.	.	AA	NN	AA	AA	NN	NN	AA	AA	AA	NN	AA	AG	AA	AA	NN	AG	NN	AA	NN	AA	AA	AA	AA	AG	AA	AG	AA	AA	AA	NN	AG	AG	NN	AA	AG	AA	AG	NN	AA
15980048	A/G	CA2	19381600	.	.	.	.	.	.	.	GG	GG	GG	GG	GG	GG	GG	GG	GG	GG	GG	GG	GG	GG	GG	GG	NN	GG	GG	GG	GG	GG	GG	GG	GG	GG	GG	GG	GG	NN	GG	GG	GG	GG	GG	GG	GG	GG	GG
5826068|F|0-21:G>A-21:G>A	A/G	CA2	19383755	.	.	.	.	.	.	.	AA	AA	AA	AA	AA	AA	AA	AA	AA	AA	AA	AA	AA	AA	AA	AA	AA	AA	AA	AA	AA	AA	AA	AA	AA	AA	AA	AA	AA	AA	AA	AA	AA	AA	AA	AA	AA	AA	AA
15979669|F|0-68:C>A-68:C>A	A/G	CA2	19402116	.	.	.	.	.	.	.	AA	AA	AA	AA	AA	AA	AA	AA	AA	AA	AA	AA	AA	AA	AA	AA	AA	AA	AA	AA	AA	AA	AA	AA	AA	AA	AA	AA	AA	AA	AA	AA	AA	AA	AA	AA	AA	AA	AA
13146593|F|0-17:C>G-17:C>G	A/G	CA2	19402182	.	.	.	.	.	.	.	AA	AA	AA	AA	AA	AA	AA	AA	AA	AA	AA	AA	AA	AA	AA	AA	AA	AA	AA	AA	AA	AA	AA	AA	AA	AA	AA	AA	AA	AA	AA	AA	AA	AA	AA	AA	AA	AA	AA
29967307|F|0-35:C>T-35:C>T	A/G	CA2	19403613	.	.	.	.	.	.	.	AA	AA	AA	AA	AA	AA	AA	AA	AA	AA	AA	AA	AA	AA	AA	AA	AA	AA	AA	AA	AA	AA	AA	AA	AA	AA	AA	AA	AA	AA	AA	AA	AA	AA	AA	AA	AA	AA	AA
29967307	A/G	CA2	19403613	.	.	.	.	.	.	.	GG	GG	GG	GG	GG	GG	GG	GG	GG	GG	GG	GG	GG	NN	GG	GG	GG	GG	GG	GG	GG	GG	GG	GG	GG	NN	GG	GG	NN	GG	GG	NN	GG	NN	GG	GG	GG	GG	GG
37048946	A/G	CA2	19427531	.	.	.	.	.	.	.	GG	GG	GG	NN	GG	NN	GG	NN	GG	GG	GG	GG	GG	NN	GG	GG	GG	GG	GG	GG	GG	GG	NN	GG	GG	GG	GG	GG	NN	GG	GG	GG	GG	GG	NN	GG	GG	GG	GG
10269891|F|0-47:A>G-47:A>G	A/G	CA2	19461071	.	.	.	.	.	.	.	GG	AG	AG	AG	AG	GG	GG	AG	AG	GG	AG	AG	GG	GG	GG	AG	GG	AG	GG	AG	AG	AG	GG	AG	AG	AG	AG	GG	GG	GG	AG	GG	GG	GG	AG	GG	AG	GG	GG
10269891	A/G	CA2	19461071	.	.	.	.	.	.	.	GG	GG	GG	GG	GG	NN	GG	GG	GG	GG	GG	GG	GG	GG	NN	GG	NN	GG	GG	GG	GG	GG	GG	GG	GG	GG	GG	NN	NN	NN	GG	GG	NN	NN	GG	NN	GG	NN	NN
13147324	A/G	CA2	19467136	.	.	.	.	.	.	.	GG	GG	GG	NN	GG	GG	NN	GG	GG	GG	GG	GG	GG	GG	GG	GG	GG	GG	GG	GG	NN	NN	GG	GG	NN	NN	GG	GG	NN	GG	NN	GG	GG	NN	GG	GG	GG	GG	GG
10265344|F|0-51:G>T-51:G>T	A/G	CA2	19540216	.	.	.	.	.	.	.	GG	GG	GG	GG	GG	GG	GG	GG	GG	GG	GG	GG	GG	GG	GG	GG	GG	GG	GG	GG	GG	GG	GG	GG	GG	GG	GG	GG	GG	GG	GG	GG	GG	GG	GG	GG	GG	GG	GG
10265344	A/G	CA2	19540216	.	.	.	.	.	.	.	GG	GG	GG	GG	NN	GG	GG	GG	GG	GG	GG	GG	GG	GG	GG	GG	GG	GG	GG	GG	NN	GG	GG	GG	GG	GG	NN	GG	NN	GG	GG	GG	GG	NN	NN	GG	GG	NN	GG
10268819	A/G	CA2	19540282	.	.	.	.	.	.	.	GG	GG	AA	AA	GG	GG	GG	GG	GG	GG	GG	AA	GG	GG	GG	NN	GG	GG	GG	GG	NN	GG	GG	GG	GG	GG	NN	GG	GG	GG	GG	GG	GG	GG	GG	GG	GG	GG	GG
100000356	A/G	CA2	19540282	.	.	.	.	.	.	.	AA	AA	GG	GG	AA	AA	AA	AA	AA	AA	AA	GG	AA	AA	AA	AA	AA	AA	AA	AA	AA	AA	AA	AA	AA	AA	AA	AA	AA	AA	AA	AA	AA	AA	AA	AA	AA	AA	AA
13146421	A/G	CA2	19552300	.	.	.	.	.	.	.	GG	GG	GG	NN	GG	GG	GG	GG	GG	GG	GG	GG	GG	GG	GG	GG	GG	GG	GG	GG	GG	GG	GG	GG	GG	GG	NN	GG	NN	GG	GG	GG	NN	GG	GG	GG	GG	GG	GG
46213680	A/G	CA2	19552366	.	.	.	.	.	.	.	GG	GG	GG	GG	GG	GG	GG	NN	GG	GG	GG	GG	GG	GG	GG	GG	GG	GG	GG	NN	GG	GG	NN	NN	GG	GG	GG	GG	GG	GG	NN	NN	GG	GG	GG	GG	GG	GG	GG
5825998|F|0-10:G>T-10:G>T	A/G	CA2	19553464	.	.	.	.	.	.	.	AA	AA	AA	AA	AA	AA	GG	AA	AA	AA	AA	AA	AG	AA	GG	AA	GG	AA	GG	AA	AA	AA	GG	AA	AA	AA	AA	GG	GG	GG	GG	AA	GG	GG	AA	GG	AG	GG	GG
8822743	A/G	CA2	19713590	.	.	.	.	.	.	.	GG	GG	GG	GG	GG	GG	AA	GG	GG	GG	AA	GG	NN	GG	AA	GG	AA	GG	AA	GG	GG	GG	GG	GG	GG	GG	NN	GG	AA	GG	GG	GG	GG	AA	GG	GG	GG	AA	AA
8822658	A/G	CA2	19713590	.	.	.	.	.	.	.	AA	AA	AA	AA	AA	AA	GG	AA	AA	AA	GG	AA	GG	AA	GG	AA	GG	AA	GG	AA	AA	AA	AA	AA	AA	AA	AA	AA	GG	AA	AA	AA	AA	GG	AA	AA	AA	GG	GG
30068573|F|0-24:C>T-24:C>T	A/G	CA2	19713656	.	.	.	.	.	.	.	AA	AA	AA	AA	AA	AA	AA	AA	AA	AA	AA	AA	AA	AA	AA	AA	AA	AA	AA	AA	AA	AA	AA	AA	AA	AA	AA	AA	AA	AA	AA	AA	AA	AA	AA	AA	AA	AA	AA
5826181|F|0-30:A>T-30:A>T	A/G	CA2	19714080	.	.	.	.	.	.	.	AA	AA	AA	AA	AA	AA	GG	AA	AA	AA	GG	AA	AG	AA	GG	AA	GG	AA	GG	AA	AA	AA	AA	AA	AA	AA	AA	AA	GG	AA	AA	AA	AA	GG	AA	AA	AA	GG	GG
5826181	A/G	CA2	19714080	.	.	.	.	.	.	.	GG	GG	GG	GG	GG	GG	AA	GG	GG	GG	AA	GG	NN	GG	AA	GG	AA	GG	AA	GG	NN	GG	GG	GG	GG	GG	GG	GG	AA	NN	GG	NN	GG	AA	GG	GG	GG	AA	AA
8822780	A/G	CA2	19714080	.	.	.	.	.	.	.	AA	AA	AA	AA	AA	AA	GG	AA	AA	AA	GG	AA	GG	AA	GG	AA	GG	AA	GG	AA	AA	AA	AA	AA	AA	AA	AA	NN	GG	AA	AA	AA	AA	GG	AA	AA	AA	GG	GG
5825228|F|0-42:C>T-42:C>T	A/G	CA2	19724699	.	.	.	.	.	.	.	AA	AA	AA	AA	AA	AA	GG	AA	AA	AA	GG	AA	AG	AA	GG	AA	GG	AA	GG	AA	AA	AA	AA	AA	AA	AA	AA	AA	GG	AA	AA	AA	AA	GG	AA	AA	AA	GG	GG
35486578	A/G	CA2	19739289	.	.	.	.	.	.	.	GG	GG	GG	GG	GG	GG	GG	GG	GG	GG	GG	GG	GG	GG	GG	GG	GG	GG	GG	GG	GG	GG	GG	GG	NN	GG	GG	GG	GG	GG	GG	NN	GG	GG	GG	NN	GG	GG	GG
13146959	A/G	CA2	19741048	.	.	.	.	.	.	.	GG	GG	GG	GG	NN	GG	GG	NN	NN	NN	GG	GG	GG	GG	GG	GG	GG	GG	GG	GG	GG	GG	GG	GG	GG	GG	NN	GG	GG	GG	GG	GG	GG	GG	GG	GG	GG	GG	GG
13146443	A/G	CA2	19741114	.	.	.	.	.	.	.	GG	NN	GG	GG	GG	NN	GG	GG	GG	GG	GG	GG	GG	GG	GG	GG	GG	GG	GG	NN	GG	GG	GG	NN	GG	GG	NN	GG	NN	NN	GG	GG	GG	GG	NN	GG	GG	GG	NN
37048322	A/G	CA2	19756765	.	.	.	.	.	.	.	GG	GG	GG	NN	GG	GG	GG	GG	GG	NN	GG	GG	GG	GG	GG	GG	GG	GG	GG	NN	GG	NN	GG	GG	GG	NN	NN	GG	NN	NN	NN	NN	GG	NN	GG	GG	GG	GG	GG
36362150|F|0-5:C>T-5:C>T	A/G	CA2	19788929	.	.	.	.	.	.	.	AA	AA	AA	AA	AA	AA	AA	AA	AA	AA	AA	AA	AA	AA	AA	AA	AA	AA	AA	AA	AA	AA	AA	AA	AA	AA	AA	AA	AA	AA	AA	AA	AA	AA	AA	AA	AA	AA	AA
10263749|F|0-23:C>G-23:C>G	A/G	CA2	19827663	.	.	.	.	.	.	.	AA	AA	AA	AA	AA	AA	AA	AA	AA	AA	AA	AA	AA	AA	AA	AA	AA	AA	AA	AA	AA	AA	AA	AA	AA	AA	AA	AA	AA	AA	AA	AA	AA	AA	AA	AA	AA	AA	AA
13145180	A/G	CA2	19847193	.	.	.	.	.	.	.	GG	GG	GG	GG	GG	GG	NN	GG	GG	GG	NN	NN	GG	GG	NN	GG	GG	GG	GG	GG	GG	GG	GG	GG	GG	GG	GG	GG	GG	GG	GG	GG	GG	GG	GG	GG	GG	GG	GG
23885072	A/G	CA2	20126508	.	.	.	.	.	.	.	GG	GG	GG	GG	GG	GG	GG	GG	GG	GG	GG	GG	GG	GG	GG	GG	GG	GG	GG	GG	GG	GG	GG	GG	GG	GG	NN	GG	GG	NN	GG	GG	GG	GG	GG	GG	GG	GG	GG
10269506|F|0-20:C>G-20:C>G	A/G	CA2	20157219	.	.	.	.	.	.	.	AA	AA	AA	AA	AA	AA	AA	AA	AA	AA	AA	AA	AA	AA	AA	AA	AA	AA	AA	AA	AA	AA	AA	AA	AA	AA	AA	AA	AA	AA	AA	AA	AA	AA	AA	AA	AA	AA	AA
10269505|F|0-15:G>C-15:G>C	A/G	CA2	20163728	.	.	.	.	.	.	.	GG	GG	GG	GG	GG	GG	GG	GG	GG	GG	GG	GG	GG	GG	GG	GG	GG	GG	GG	GG	GG	GG	GG	GG	GG	GG	GG	GG	GG	GG	GG	GG	GG	GG	GG	GG	GG	GG	GG
10259614	A/G	CA2	20171538	.	.	.	.	.	.	.	NN	GG	GG	GG	GG	GG	GG	GG	GG	GG	GG	GG	GG	GG	GG	GG	GG	GG	NN	GG	GG	GG	GG	GG	GG	GG	GG	GG	GG	GG	GG	GG	GG	GG	GG	GG	GG	GG	GG
23887882	A/G	CA2	20185533	.	.	.	.	.	.	.	GG	GG	GG	GG	GG	GG	GG	GG	GG	GG	NN	GG	GG	GG	GG	GG	GG	GG	GG	GG	GG	GG	GG	GG	GG	GG	GG	GG	GG	GG	GG	GG	GG	GG	GG	GG	GG	GG	GG
10265170|F|0-37:C>T-37:C>T	A/G	CA2	20187612	.	.	.	.	.	.	.	AA	AA	AA	AA	AA	AA	AA	AA	AA	AA	AA	AA	AA	AA	AA	AA	AA	AA	AA	AA	AA	AA	AA	AA	AA	AA	AA	AA	AA	AA	AA	AA	AA	AA	AA	AA	AA	AA	AA
10265170	A/G	CA2	20187612	.	.	.	.	.	.	.	GG	GG	GG	GG	GG	GG	GG	GG	GG	GG	GG	GG	GG	GG	GG	GG	GG	GG	GG	GG	GG	GG	GG	NN	GG	GG	GG	GG	GG	GG	GG	GG	GG	GG	GG	GG	GG	GG	GG
23885731	A/G	CA2	20320331	.	.	.	.	.	.	.	GG	GG	GG	GG	GG	GG	GG	GG	GG	GG	GG	GG	GG	GG	GG	GG	NN	GG	GG	GG	GG	NN	GG	GG	GG	NN	GG	GG	GG	NN	NN	GG	GG	GG	GG	GG	GG	GG	GG
100010449|F|0-63:G>A-63:G>A	A/G	CA2	20322348	.	.	.	.	.	.	.	AA	AA	AA	AA	AA	AA	AA	AA	AA	AA	AA	AA	AA	AA	AA	AA	AA	AA	AA	AA	AA	AA	AA	AA	AA	AA	AA	AA	AA	AA	AA	AA	AA	AA	AA	AA	AA	AA	AA
23886006	A/G	CA2	20327805	.	.	.	.	.	.	.	GG	GG	GG	NN	GG	GG	GG	GG	GG	NN	GG	GG	GG	GG	GG	GG	GG	GG	GG	NN	GG	GG	GG	GG	GG	GG	GG	GG	GG	GG	GG	GG	GG	GG	GG	GG	GG	GG	GG
23884995	A/G	CA2	20327871	.	.	.	.	.	.	.	GG	GG	GG	NN	GG	NN	GG	GG	GG	GG	GG	GG	GG	GG	GG	GG	GG	GG	GG	GG	GG	GG	GG	GG	GG	GG	NN	GG	GG	NN	NN	GG	GG	NN	GG	GG	GG	GG	GG
10270003|F|0-43:C>T-43:C>T	A/G	CA2	20352249	.	.	.	.	.	.	.	AA	AA	AA	AA	AA	AA	AA	AA	AA	AA	AA	AA	AA	AA	AA	AA	AA	AA	AA	AA	AA	AA	AA	AA	GG	AA	GG	AA	AA	AA	AA	AA	AA	AA	AA	AA	AA	AA	GG
5825594|F|0-18:G>A-18:G>A	A/G	CA2	20375368	.	.	.	.	.	.	.	GG	GG	GG	GG	GG	AA	GG	GG	AA	GG	AA	GG	AG	GG	AA	AA	AA	AA	AA	AA	GG	GG	AA	GG	GG	AA	GG	AA	AA	AA	AA	GG	AA	AA	GG	AA	AA	GG	GG
5825595|F|0-22:T>C-22:T>C	A/G	CA2	20375368	.	.	.	.	.	.	.	AA	AA	AA	AA	AA	NN	AA	AA	NN	AA	NN	AG	AA	AA	NN	NN	NN	NN	NN	NN	AA	AA	NN	AA	AA	NN	AA	NN	NN	NN	NN	AA	NN	NN	AA	NN	NN	AA	AA
5825595	A/G	CA2	20375368	.	.	.	.	.	.	.	GG	GG	GG	GG	GG	AA	GG	GG	AA	GG	AA	GG	NN	GG	AA	AA	AA	AA	AA	AA	GG	GG	AA	GG	GG	AA	GG	AA	AA	AA	AA	GG	AA	AA	GG	AA	AA	NN	GG
5825594	A/G	CA2	20375368	.	.	.	.	.	.	.	AA	AA	AA	AA	AA	GG	AA	AA	GG	AA	GG	AA	GG	AA	GG	GG	GG	GG	GG	GG	AA	AA	GG	AA	AA	GG	AA	GG	GG	GG	GG	AA	GG	GG	AA	GG	GG	AA	AA
37048516	A/G	CA2	20391750	.	.	.	.	.	.	.	GG	NN	GG	GG	GG	GG	GG	GG	GG	GG	GG	GG	NN	GG	GG	GG	GG	GG	GG	GG	GG	GG	GG	GG	GG	GG	GG	NN	GG	GG	GG	GG	GG	GG	GG	GG	GG	GG	GG
10264250|F|0-57:A>C-57:A>C	A/G	CA2	20401024	.	.	.	.	.	.	.	GG	GG	GG	GG	GG	GG	GG	GG	GG	GG	GG	GG	GG	GG	GG	GG	GG	GG	GG	GG	GG	GG	GG	GG	GG	GG	GG	GG	GG	GG	GG	GG	GG	GG	GG	GG	GG	GG	GG
10259529	A/G	CA2	20402611	.	.	.	.	.	.	.	GG	GG	GG	GG	GG	GG	GG	GG	GG	GG	GG	NN	GG	GG	GG	GG	GG	GG	GG	GG	GG	GG	GG	GG	GG	GG	GG	GG	GG	GG	GG	GG	GG	GG	GG	GG	GG	NN	GG
10265135	A/G	CA2	20445344	.	.	.	.	.	.	.	GG	GG	GG	GG	GG	NN	GG	GG	GG	NN	GG	GG	GG	GG	GG	GG	GG	GG	GG	GG	GG	GG	GG	NN	GG	GG	GG	GG	NN	NN	GG	NN	GG	NN	NN	GG	GG	NN	GG
5826075|F|0-38:T>C-38:T>C	A/G	CA2	20616734	.	.	.	.	.	.	.	AA	GG	AA	AA	GG	GG	AA	AA	AA	AA	AA	AA	GG	AA	GG	GG	GG	GG	GG	GG	AA	AA	GG	GG	AA	GG	GG	GG	GG	GG	GG	AA	GG	GG	GG	GG	GG	GG	GG
15979491|F|0-49:C>T-49:C>T	A/G	CA2	20619746	.	.	.	.	.	.	.	AA	GG	AA	NN	GG	NN	AA	AA	AA	NN	AA	AA	GG	AA	GG	GG	GG	GG	GG	GG	AA	AA	GG	GG	AA	GG	GG	GG	GG	NN	GG	AA	GG	GG	GG	GG	GG	NN	NN
5825869|F|0-8:C>A-8:C>A	A/G	CA2	20620194	.	.	.	.	.	.	.	GG	AA	GG	GG	AA	AA	GG	GG	GG	GG	GG	GG	AG	GG	AA	AA	AA	AA	AA	AA	GG	GG	AA	AA	GG	AA	AA	AA	AA	AA	AA	GG	AA	AA	AA	AA	AA	AA	AA
5825869	A/G	CA2	20620194	.	.	.	.	.	.	.	AA	GG	AA	AA	GG	GG	AA	AA	AA	AA	AA	AA	GG	AA	GG	GG	GG	GG	GG	GG	AA	AA	GG	NN	AA	GG	GG	GG	GG	GG	GG	AA	GG	GG	GG	GG	GG	GG	GG
15979176	A/G	CA2	20620260	.	.	.	.	.	.	.	GG	AA	NN	GG	AA	AA	GG	GG	GG	GG	GG	GG	AA	GG	AA	AA	AA	AA	AA	AA	GG	GG	AA	AA	GG	AA	AA	AA	AA	AA	AA	NN	AA	AA	AA	AA	AA	AA	AA
15980064|F|0-7:A>G-7:A>G	A/G	CA2	20629119	.	.	.	.	.	.	.	AA	AA	AA	AA	AA	AA	AA	AA	AA	AA	AA	AA	AA	AA	AA	AA	AA	AA	AA	AA	AA	AA	AA	AA	AA	AA	AA	AA	AA	AA	AA	AA	AA	AA	AA	AA	AA	AA	AA
5825311	A/G	CA2	20688265	.	.	.	.	.	.	.	GG	NN	NN	GG	NN	GG	NN	GG	GG	GG	NN	GG	NN	GG	AA	AA	AA	AA	AA	AA	GG	GG	AA	AA	GG	NN	AA	AA	AA	NN	AA	GG	AA	AA	AA	AA	AA	AA	AA
5824647	A/G	CA2	20688331	.	.	.	.	.	.	.	GG	AA	NN	GG	AA	GG	NN	GG	GG	GG	NN	NN	NN	GG	AA	NN	AA	AA	AA	AA	GG	GG	AA	AA	GG	AA	AA	AA	AA	NN	AA	GG	AA	NN	AA	AA	AA	AA	AA
5825346|F|0-50:C>A-50:C>A	A/G	CA2	20695128	.	.	.	.	.	.	.	AA	GG	AA	AA	GG	AA	AA	AA	AA	AA	AA	AA	AG	AA	GG	GG	GG	GG	GG	GG	AA	AA	GG	GG	AA	GG	GG	GG	GG	GG	GG	AA	GG	GG	GG	GG	GG	GG	GG
30069077|F|0-24:T>G-24:T>G	A/G	CA2	20712724	.	.	.	.	.	.	.	AA	AA	AA	AA	AA	AA	AA	AA	AA	AA	AA	AA	AA	AA	AA	AA	AA	AA	AA	AA	AA	AA	AA	AA	AA	AA	AA	AA	AA	AA	AA	AA	AA	AA	AA	AA	AA	AA	AA
36360740	A/G	CA2	20722258	.	.	.	.	.	.	.	GG	GG	GG	GG	GG	GG	GG	GG	GG	GG	GG	GG	GG	GG	GG	GG	GG	GG	GG	GG	GG	GG	GG	GG	GG	GG	GG	GG	GG	GG	GG	GG	GG	GG	GG	GG	GG	GG	GG
100049333|F|0-8:G>A-8:G>A	A/G	CA2	20723704	.	.	.	.	.	.	.	AA	AA	AA	AA	AA	AA	AA	AA	AA	AA	AA	AA	AA	AA	AA	AA	AA	AA	AA	AA	AA	AA	AA	AA	AA	AA	AA	AA	AA	AA	AA	AA	AA	AA	AA	AA	AA	AA	AA
10260074	A/G	CA2	20807934	.	.	.	.	.	.	.	GG	NN	GG	GG	GG	GG	GG	GG	GG	GG	GG	GG	GG	GG	NN	GG	GG	GG	GG	GG	NN	GG	GG	GG	GG	GG	GG	GG	GG	GG	GG	GG	GG	GG	GG	GG	GG	GG	GG
10260033|F|0-14:C>G-14:C>G	A/G	CA2	20807973	.	.	.	.	.	.	.	AA	AA	AA	AA	AA	AA	AA	AA	AA	AA	AA	AA	AA	AA	AA	AA	AA	AA	AA	AA	AA	AA	AA	AA	AA	AA	AA	AA	AA	AA	AA	AA	AA	AA	AA	AA	AA	AA	AA
10260033|F|0-67:G>T-67:G>T	A/G	CA2	20807973	.	.	.	.	.	.	.	AA	AA	AA	AA	AA	AA	AA	AA	AA	AA	AA	AA	AA	AA	AA	AA	AA	AA	AA	AA	AA	AA	AA	AA	AA	AA	AA	AA	AA	AA	AA	AA	AA	AA	AA	AA	AA	AA	AA
10260033	A/G	CA2	20807973	.	.	.	.	.	.	.	GG	GG	GG	GG	GG	GG	GG	GG	GG	GG	GG	GG	GG	GG	GG	GG	GG	GG	GG	GG	GG	GG	GG	GG	GG	GG	GG	GG	GG	NN	GG	NN	GG	GG	GG	GG	GG	GG	GG
29966564	A/G	CA2	20808727	.	.	.	.	.	.	.	GG	AA	GG	NN	AA	NN	GG	GG	GG	GG	GG	GG	GG	GG	GG	GG	GG	GG	GG	GG	GG	GG	NN	GG	NN	GG	AA	GG	GG	NN	NN	NN	NN	GG	GG	GG	GG	GG	AA
37050178	A/G	CA2	20808727	.	.	.	.	.	.	.	AA	GG	AA	AA	NN	AA	AA	AA	AA	AA	AA	AA	AA	AA	AA	AA	AA	AA	AA	AA	AA	AA	AA	AA	AA	AA	NN	AA	AA	AA	AA	AA	AA	AA	AA	AA	AA	AA	GG
36360772	A/G	CA2	20823991	.	.	.	.	.	.	.	GG	GG	GG	GG	GG	GG	GG	GG	GG	GG	GG	NN	GG	GG	GG	GG	NN	GG	GG	GG	GG	GG	GG	GG	GG	GG	GG	GG	GG	GG	GG	GG	GG	GG	GG	GG	GG	GG	GG
5825453|F|0-13:A>T-13:A>T	A/G	CA2	20824272	.	.	.	.	.	.	.	AA	AA	AA	AA	AA	AA	AA	AA	AA	AA	AA	AA	AA	AA	AA	AA	AA	AA	AA	AA	AA	AA	AA	AA	AA	AA	AA	AA	AA	AA	AA	AA	AA	AA	AA	AA	AA	AA	AA
5825829|F|0-52:T>G-52:T>G	A/G	CA2	20836791	.	.	.	.	.	.	.	AA	AA	AA	AA	AA	AA	AA	AA	AA	AA	AA	AA	AA	AA	AA	AA	AA	AA	AA	AA	AA	AA	AA	AA	AA	AA	AA	AA	AA	AA	AA	AA	AA	AA	AA	AA	AA	AA	AA
5825829	A/G	CA2	20836791	.	.	.	.	.	.	.	GG	GG	GG	GG	GG	GG	GG	NN	GG	GG	GG	GG	GG	GG	GG	GG	GG	GG	GG	GG	GG	GG	GG	GG	GG	GG	GG	GG	GG	GG	GG	GG	GG	GG	GG	GG	GG	GG	GG
10268761	A/G	CA2	20836857	.	.	.	.	.	.	.	GG	GG	GG	GG	GG	GG	GG	GG	NN	GG	GG	GG	GG	GG	GG	NN	NN	GG	GG	GG	GG	GG	GG	GG	GG	NN	GG	GG	NN	GG	GG	NN	GG	NN	GG	GG	GG	GG	GG
23884874|F|0-6:A>G-6:A>G	A/G	CA2	20850808	.	.	.	.	.	.	.	AA	AA	AA	AA	AA	AA	AA	AA	AA	AA	AA	AA	AA	AA	AA	AA	AA	AA	AA	AA	AA	AA	AA	AA	AA	AA	AA	AA	AA	AA	AA	AA	AA	AA	AA	AA	AA	AA	AA
23884874	A/G	CA2	20850808	.	.	.	.	.	.	.	GG	GG	GG	GG	GG	GG	GG	GG	GG	GG	GG	GG	GG	GG	GG	GG	NN	GG	GG	GG	GG	GG	GG	GG	GG	GG	GG	GG	GG	GG	GG	GG	GG	GG	GG	GG	GG	GG	GG
10266295|F|0-59:T>C-59:T>C	A/G	CA2	20860530	.	.	.	.	.	.	.	GG	NN	NN	NN	GG	NN	NN	GG	NN	GG	GG	GG	GG	GG	NN	GG	NN	GG	GG	NN	NN	NN	NN	NN	GG	NN	NN	GG	NN	NN	GG	NN	GG	NN	NN	GG	GG	GG	NN
15979405|F|0-51:T>A-51:T>A	A/G	CA2	20860596	.	.	.	.	.	.	.	AA	AA	AA	AA	AA	AA	AA	AA	AA	AA	AA	AA	AA	AA	AA	AA	AA	AA	AA	AA	AA	AA	AA	AA	AA	AA	AA	AA	AA	AA	AA	AA	AA	AA	AA	AA	AA	AA	AA
10258118	A/G	CA2	20878451	.	.	.	.	.	.	.	GG	GG	GG	NN	GG	GG	GG	GG	GG	GG	GG	GG	GG	GG	GG	GG	GG	GG	GG	NN	GG	GG	NN	GG	GG	GG	NN	GG	NN	NN	NN	GG	GG	GG	NN	GG	GG	GG	GG
23888011|F|0-48:G>C-48:G>C	A/G	CA2	20951072	.	.	.	.	.	.	.	AA	AA	AA	AA	AA	AA	AA	AA	AA	AA	AA	AA	AA	AA	AA	AA	AA	AA	AA	AA	AA	AA	AA	AA	AA	AA	AA	AA	AA	AA	AA	AA	AA	AA	AA	AA	AA	AA	AA
10265183	A/G	CA2	20969472	.	.	.	.	.	.	.	GG	GG	GG	GG	GG	NN	GG	NN	GG	GG	GG	GG	GG	GG	GG	GG	GG	GG	NN	NN	GG	GG	GG	GG	GG	GG	NN	GG	NN	NN	GG	GG	GG	NN	GG	GG	GG	GG	GG
10264219|F|0-24:T>G-24:T>G	A/G	CA2	20969538	.	.	.	.	.	.	.	GG	GG	GG	GG	GG	GG	GG	GG	GG	GG	GG	GG	GG	GG	GG	GG	GG	GG	GG	GG	GG	GG	GG	GG	GG	GG	GG	GG	GG	GG	GG	GG	GG	GG	GG	GG	GG	GG	GG
100011408|F|0-6:T>G-6:T>G	A/G	CA2	21000140	.	.	.	.	.	.	.	AA	AA	AA	AA	AA	AA	AA	AA	AA	AA	AA	AA	AA	AG	AA	AA	AA	AA	AA	AA	AA	AA	AA	NN	AA	AA	AA	AA	AA	AA	NN	AA	AA	AA	AA	AA	AA	AA	AA
10265233|F|0-33:C>G-33:C>G	A/G	CA2	21006342	.	.	.	.	.	.	.	AA	AA	AA	AA	AA	AA	AA	AA	AA	AA	AA	AA	AA	AA	AA	AA	AA	AA	AA	AA	AA	AA	AA	AA	AA	AA	AA	AA	AA	AA	AA	AA	AA	AA	AA	AA	AA	AA	AA
10265233|F|0-66:C>G-66:C>G	A/G	CA2	21006342	.	.	.	.	.	.	.	AA	AA	AA	AA	AA	AA	AA	AA	AA	AA	AA	AA	AA	AA	AA	AA	AA	AA	AA	AA	AA	AA	AA	AA	AA	AA	AA	AA	AA	AA	AA	AA	AA	AA	AA	AA	AA	AA	AA
10265233	A/G	CA2	21006342	.	.	.	.	.	.	.	GG	GG	GG	GG	GG	NN	GG	GG	GG	GG	GG	GG	GG	GG	GG	GG	GG	GG	GG	GG	NN	GG	GG	GG	GG	NN	GG	GG	NN	NN	GG	GG	GG	GG	GG	GG	GG	GG	GG
46213533|F|0-68:G>C-68:G>C	A/G	CA2	21006408	.	.	.	.	.	.	.	AA	AA	AA	AA	AA	AA	AA	AA	AA	AA	AA	AA	AA	AA	AA	AA	AA	AA	AA	AA	AA	AA	AA	AA	AA	AA	AA	AA	AA	AA	AA	AA	AA	AA	AA	AA	AA	AA	AA
23885336	A/G	CA2	21036828	.	.	.	.	.	.	.	GG	GG	NN	GG	GG	GG	GG	GG	GG	GG	GG	GG	GG	GG	GG	GG	GG	GG	GG	GG	GG	GG	NN	GG	GG	GG	GG	GG	GG	GG	GG	GG	GG	GG	GG	GG	GG	NN	GG
10264389|F|0-47:C>T-47:C>T	A/G	CA2	21056451	.	.	.	.	.	.	.	GG	GG	GG	GG	GG	GG	GG	GG	GG	GG	GG	GG	GG	GG	GG	GG	GG	AG	GG	GG	GG	GG	GG	GG	GG	GG	AA	GG	GG	GG	GG	GG	AG	GG	GG	GG	GG	GG	AA
10269379|F|0-25:C>A-25:C>A	A/G	CA2	21060909	.	.	.	.	.	.	.	AA	AA	AA	AA	AA	AA	AA	AA	AA	AA	AA	AA	AA	AA	AA	AA	AA	AA	AA	AA	AA	AA	AA	AA	AA	AA	GG	AA	AA	AA	AA	AA	AA	AA	AA	AA	AA	AA	GG
23871041|F|0-17:C>A-17:C>A	A/G	CA2	21061463	.	.	.	.	.	.	.	AA	AA	AA	AA	AA	AA	AA	AA	AA	AA	AA	AA	AA	AA	AA	AA	AA	AA	AA	AA	AA	AA	AA	AA	AA	AA	GG	AA	AA	AA	AA	AA	AA	AA	AA	AA	AA	AA	GG
36360384	A/G	CA2	21084455	.	.	.	.	.	.	.	GG	NN	GG	GG	GG	GG	GG	NN	GG	GG	NN	NN	GG	GG	GG	GG	GG	GG	GG	GG	GG	GG	GG	GG	GG	NN	GG	GG	NN	GG	GG	GG	GG	GG	GG	GG	GG	GG	GG
10266469|F|0-55:G>A-55:G>A	A/G	CA2	21093144	.	.	.	.	.	.	.	GG	GG	GG	GG	GG	GG	GG	GG	GG	GG	GG	GG	GG	GG	GG	GG	GG	GG	GG	GG	GG	GG	GG	GG	GG	AG	AA	GG	GG	GG	GG	GG	GG	GG	GG	GG	GG	GG	AA
29967254	A/G	CA2	21093210	.	.	.	.	.	.	.	AA	AA	AA	AA	AA	AA	AA	AA	AA	AA	AA	AA	AA	AA	AA	AA	AA	AA	AA	AA	AA	AA	AA	AA	AA	AA	GG	AA	AA	AA	AA	AA	AA	AA	AA	AA	AA	AA	GG
10264629|F|0-7:A>C-7:A>C	A/G	CA2	21113903	.	.	.	.	.	.	.	GG	GG	GG	GG	GG	GG	GG	GG	GG	GG	GG	GG	GG	GG	GG	GG	GG	GG	GG	GG	GG	GG	GG	GG	GG	GG	GG	GG	GG	GG	GG	GG	GG	GG	GG	GG	GG	GG	GG
10263798|F|0-39:A>G-39:A>G	A/G	CA2	21115402	.	.	.	.	.	.	.	GG	GG	GG	GG	GG	GG	GG	GG	GG	GG	GG	GG	GG	GG	GG	GG	GG	GG	GG	GG	GG	GG	GG	GG	GG	GG	AA	GG	GG	GG	GG	GG	GG	GG	GG	GG	GG	GG	AA
10258244	A/G	CA2	21115468	.	.	.	.	.	.	.	GG	GG	GG	GG	GG	GG	GG	GG	GG	GG	GG	GG	GG	GG	GG	GG	NN	GG	GG	NN	GG	GG	GG	GG	GG	GG	AA	GG	GG	NN	GG	GG	GG	GG	GG	GG	GG	GG	AA
10266596|F|0-16:A>T-16:A>T	A/G	CA2	21145265	.	.	.	.	.	.	.	AA	AA	AA	AA	AA	AA	AA	AA	AA	AA	NN	AA	AA	AA	AA	AA	AA	AA	AA	AA	AA	AA	AA	AA	AA	AA	AA	AA	AA	AA	AA	AA	AA	AA	AA	AA	AA	AA	AA
10266596	A/G	CA2	21145265	.	.	.	.	.	.	.	GG	NN	GG	GG	GG	GG	NN	GG	GG	GG	AA	GG	GG	GG	GG	GG	GG	GG	GG	GG	NN	GG	GG	GG	GG	GG	GG	GG	GG	GG	GG	GG	GG	GG	GG	GG	GG	GG	GG
10257837	A/G	CA2	21145265	.	.	.	.	.	.	.	AA	AA	AA	AA	AA	AA	AA	AA	AA	AA	GG	AA	AA	AA	AA	AA	AA	AA	AA	AA	AA	AA	AA	AA	AA	AA	AA	AA	AA	AA	AA	AA	AA	AA	AA	AA	AA	AA	AA
11063680|F|0-37:G>A-37:G>A	A/G	CA2	21148420	.	.	.	.	.	.	.	GG	GG	GG	GG	GG	GG	GG	GG	GG	GG	AA	GG	AG	GG	GG	GG	GG	GG	GG	GG	GG	GG	GG	GG	GG	GG	GG	GG	GG	GG	GG	GG	GG	GG	GG	GG	GG	GG	GG
10260055	A/G	CA2	21334794	.	.	.	.	.	.	.	GG	GG	GG	GG	GG	GG	GG	GG	GG	GG	AA	GG	GG	GG	GG	GG	GG	GG	GG	GG	GG	GG	GG	GG	GG	GG	GG	NN	NN	GG	GG	GG	GG	GG	GG	GG	GG	GG	GG
29631568	A/G	CA2	21357281	.	.	.	.	.	.	.	GG	GG	GG	GG	GG	GG	GG	GG	GG	GG	AA	GG	GG	GG	GG	GG	GG	GG	GG	GG	GG	GG	GG	GG	GG	GG	GG	GG	GG	GG	GG	GG	GG	GG	GG	GG	GG	GG	GG
11062838	A/G	CA2	21357347	.	.	.	.	.	.	.	GG	GG	GG	GG	GG	GG	GG	GG	GG	GG	AA	GG	GG	GG	GG	GG	GG	GG	GG	GG	GG	GG	GG	GG	GG	GG	GG	GG	GG	GG	GG	GG	GG	GG	GG	GG	GG	GG	GG
10267019|F|0-16:G>A-16:G>A	A/G	CA2	21375677	.	.	.	.	.	.	.	AA	AA	AA	AA	AA	AA	AA	AA	AA	AA	GG	AA	AA	AA	AA	AA	AA	AA	AA	AA	AA	AA	AA	AA	AA	AA	AA	AA	AA	AA	AA	AA	AA	AA	AA	AA	AA	AA	AA
10258545	A/G	CA2	21384902	.	.	.	.	.	.	.	GG	GG	GG	GG	GG	GG	GG	GG	GG	GG	GG	GG	GG	GG	GG	GG	GG	NN	GG	GG	GG	GG	GG	GG	GG	GG	GG	GG	GG	NN	NN	GG	GG	GG	NN	NN	GG	GG	NN
10260052|F|0-36:C>T-36:C>T	A/G	CA2	21403759	.	.	.	.	.	.	.	AA	AA	AA	AA	AA	AA	AA	AA	AA	AA	NN	AA	AA	AA	AA	AA	AA	AA	AA	AA	AA	AA	AA	AA	AA	AA	AA	AA	AA	AA	AA	AA	AA	AA	AA	AA	AA	AA	AA
10260052	A/G	CA2	21403759	.	.	.	.	.	.	.	GG	GG	GG	GG	GG	GG	GG	GG	GG	GG	AA	GG	GG	GG	GG	GG	GG	GG	GG	GG	GG	GG	GG	GG	GG	NN	GG	GG	GG	GG	GG	GG	GG	GG	GG	GG	GG	GG	NN
10269185|F|0-25:A>G-25:A>G	A/G	CA2	21403825	.	.	.	.	.	.	.	AA	AA	AA	AA	AA	AA	AA	AA	AA	AA	NN	AA	AA	AA	AA	AA	AA	AA	AA	AA	AA	AA	AA	AA	AA	AA	AA	AA	AA	AA	AA	AA	AA	AA	AA	AA	AA	AA	AA
10269185	A/G	CA2	21403825	.	.	.	.	.	.	.	GG	GG	GG	GG	GG	GG	GG	GG	GG	GG	AA	GG	GG	GG	GG	GG	GG	GG	GG	GG	GG	GG	GG	GG	GG	GG	GG	GG	GG	GG	GG	GG	GG	GG	GG	GG	GG	GG	GG
5826149|F|0-24:A>G-24:A>G	A/G	CA2	21404153	.	.	.	.	.	.	.	AA	AA	AA	AA	AA	AA	AA	AA	AA	AA	GG	AA	AA	AA	AA	AA	AA	AA	AA	AA	AA	AA	AA	AA	AA	AA	AA	AA	AA	AA	AA	AA	AA	AA	AA	AA	AA	AA	AA
5826149	A/G	CA2	21404153	.	.	.	.	.	.	.	GG	GG	GG	GG	GG	GG	NN	GG	GG	GG	AA	GG	GG	GG	GG	GG	GG	GG	GG	GG	GG	GG	GG	GG	GG	GG	GG	GG	GG	GG	GG	GG	GG	GG	GG	GG	GG	GG	GG
10265114|F|0-19:C>T-19:C>T	A/G	CA2	21404308	.	.	.	.	.	.	.	GG	GG	GG	GG	GG	GG	GG	GG	GG	GG	AA	GG	GG	GG	GG	GG	GG	GG	GG	GG	GG	GG	GG	GG	GG	GG	GG	GG	GG	GG	GG	GG	GG	GG	GG	GG	GG	GG	GG
5825396	A/G	CA2	21404308	.	.	.	.	.	.	.	GG	GG	GG	NN	GG	NN	GG	GG	GG	GG	AA	GG	GG	GG	GG	NN	GG	GG	GG	GG	GG	NN	NN	NN	GG	GG	NN	GG	GG	NN	GG	GG	GG	GG	GG	GG	GG	GG	GG
10265114	A/G	CA2	21404308	.	.	.	.	.	.	.	AA	AA	AA	AA	AA	AA	AA	AA	AA	AA	GG	AA	AA	AA	AA	AA	AA	AA	AA	AA	AA	AA	AA	AA	AA	AA	AA	AA	AA	AA	AA	AA	AA	AA	AA	AA	AA	AA	AA
36361465	A/G	CA2	21406522	.	.	.	.	.	.	.	GG	GG	GG	GG	GG	GG	GG	GG	GG	GG	GG	GG	GG	GG	GG	GG	GG	GG	GG	GG	GG	GG	GG	GG	GG	GG	GG	GG	GG	GG	GG	GG	GG	GG	GG	GG	GG	GG	GG
29967397|F|0-65:C>G-65:C>G	A/G	CA2	21414229	.	.	.	.	.	.	.	AA	AA	AA	NN	AA	AA	NN	AA	AA	AA	GG	AA	AA	AA	AA	NN	AA	AA	AA	AA	AA	AA	AA	AA	AA	NN	AA	AA	NN	NN	AA	AA	AA	AA	AA	AA	AA	AA	AA
5825339|F|0-6:C>A-6:C>A	A/G	CA2	21414295	.	.	.	.	.	.	.	AA	AA	AA	AA	AA	AA	AA	AA	AA	AA	GG	AA	AA	AA	AA	AA	AA	AA	AA	AA	AA	AA	AA	AA	AA	AA	AA	AA	AA	AA	AA	AA	AA	AA	AA	AA	AA	AA	AA
100000374	A/G	CA2	21420493	.	.	.	.	.	.	.	AA	AA	AA	AA	AA	AA	AA	AA	AA	AA	GG	AA	AA	AA	AA	AA	AA	AA	AA	AA	AA	AA	AA	AA	AA	AA	AA	AA	AA	AA	AA	AA	AA	AA	AA	AA	AA	AA	AA
10260056	A/G	CA2	21426036	.	.	.	.	.	.	.	GG	NN	GG	GG	GG	GG	GG	GG	GG	GG	AA	GG	GG	GG	GG	GG	GG	GG	NN	NN	GG	GG	GG	GG	GG	GG	GG	GG	NN	GG	NN	NN	GG	GG	GG	GG	GG	GG	GG
5825219|F|0-10:G>A-10:G>A	A/G	CA2	21432604	.	.	.	.	.	.	.	GG	GG	GG	GG	GG	GG	GG	GG	GG	GG	AA	GG	GG	GG	GG	GG	GG	GG	GG	GG	GG	GG	GG	GG	GG	GG	GG	GG	GG	GG	GG	GG	GG	GG	GG	GG	GG	GG	GG
15990188|F|0-64:T>A-64:T>A	A/G	CA2	21432604	.	.	.	.	.	.	.	AA	AA	AA	AA	AA	AA	AA	AA	AA	AA	NN	AA	AA	AA	AA	AA	AA	AA	AA	AA	AA	AA	AA	AA	AA	AA	AA	AA	AA	AA	AA	AA	AA	AA	AA	AA	AA	AA	AA
5825219	A/G	CA2	21432604	.	.	.	.	.	.	.	AA	AA	AA	AA	AA	AA	AA	AA	AA	AA	GG	AA	AA	AA	AA	AA	AA	AA	AA	AA	AA	AA	AA	AA	AA	AA	AA	AA	AA	AA	AA	AA	AA	AA	AA	AA	AA	AA	AA
15979432|F|0-35:C>T-35:C>T	A/G	CA2	21442703	.	.	.	.	.	.	.	AA	AA	AA	AA	AA	AA	AA	AA	AA	AA	GG	AA	AA	AA	AA	AA	AA	AA	AA	AA	AA	AA	AA	AA	AA	AA	AA	AA	NN	AA	AA	AA	AA	AA	AA	AA	AA	AA	AA
5826051|F|0-45:A>C-45:A>C	A/G	CA2	21443557	.	.	.	.	.	.	.	AA	AA	AG	AA	AA	AA	AA	AA	AA	AA	GG	AA	AA	AA	AA	AA	AA	AA	AA	AA	AA	AA	AA	AA	AA	AA	AA	AA	AA	AA	AA	AA	AA	AA	AA	AA	AA	AA	AA
11064233	A/G	CA2	21454176	.	.	.	.	.	.	.	GG	AA	GG	GG	GG	GG	GG	GG	GG	GG	GG	GG	GG	AA	GG	GG	GG	GG	GG	GG	GG	GG	GG	GG	GG	GG	GG	GG	GG	GG	GG	GG	GG	GG	GG	GG	GG	GG	GG
100011037|F|0-41:C>A-41:C>A	A/G	CA2	21488448	.	.	.	.	.	.	.	AA	AA	AA	AA	AA	AA	AA	AA	AA	AA	AA	AA	AA	AA	AA	AA	AA	AA	AA	AA	AA	AA	AA	AA	AA	AA	AA	AA	AA	AA	AA	AA	AA	AA	AA	AA	AA	AA	AA
15979666|F|0-42:G>C-42:G>C	A/G	CA2	21495352	.	.	.	.	.	.	.	AA	GG	AA	AA	GG	AA	AA	AA	AA	AA	AA	AA	AA	AA	AA	GG	AA	AA	AA	AA	AA	AA	GG	AA	AA	GG	AA	GG	AA	GG	NN	AA	GG	NN	AA	GG	GG	GG	AA
5825044	A/G	CA2	21516099	.	.	.	.	.	.	.	GG	AA	GG	GG	AA	GG	GG	GG	GG	GG	GG	GG	GG	GG	NN	AA	GG	GG	GG	GG	GG	GG	GG	GG	GG	AA	GG	AA	GG	AA	AA	GG	AA	GG	GG	AA	AA	AA	GG
5824557	A/G	CA2	21516099	.	.	.	.	.	.	.	AA	GG	AA	AA	GG	AA	AA	AA	AA	AA	AA	AA	AA	AA	AA	GG	AA	AA	AA	AA	AA	AA	AA	AA	AA	GG	AA	GG	AA	NN	GG	AA	GG	AA	AA	GG	GG	GG	AA
5824846	A/G	CA2	21523845	.	.	.	.	.	.	.	GG	AA	GG	GG	AA	GG	GG	GG	GG	GG	GG	GG	GG	GG	GG	AA	GG	GG	GG	GG	GG	GG	GG	GG	GG	AA	NN	AA	GG	AA	AA	GG	AA	NN	GG	AA	AA	AA	GG
5824829	A/G	CA2	21523911	.	.	.	.	.	.	.	GG	AA	GG	GG	AA	GG	GG	GG	GG	GG	GG	GG	NN	GG	GG	AA	NN	GG	GG	GG	GG	GG	GG	GG	GG	AA	GG	AA	NN	AA	AA	GG	AA	NN	GG	AA	AA	AA	GG
5826024|F|0-19:C>T-19:C>T	A/G	CA2	21531313	.	.	.	.	.	.	.	AA	GG	AA	AA	GG	AA	AA	AA	AA	AA	AA	AA	AA	AA	AA	GG	AA	AA	AA	AA	AA	AA	AA	AA	AA	GG	AA	GG	AA	GG	GG	AA	GG	AA	AA	GG	GG	GG	AA
5826024	A/G	CA2	21531313	.	.	.	.	.	.	.	GG	AA	GG	GG	AA	GG	GG	GG	GG	NN	GG	GG	GG	GG	GG	AA	GG	GG	GG	GG	GG	GG	GG	GG	GG	AA	GG	AA	GG	AA	AA	GG	AA	GG	GG	AA	AA	AA	GG
40898372	A/G	CA2	21550103	.	.	.	.	.	.	.	GG	GG	GG	GG	GG	GG	NN	GG	GG	GG	GG	GG	GG	GG	NN	GG	NN	GG	GG	GG	GG	GG	GG	GG	GG	GG	GG	GG	GG	GG	GG	GG	GG	GG	GG	GG	GG	GG	NN
10264073|F|0-45:A>G-45:A>G	A/G	CA2	21608519	.	.	.	.	.	.	.	AA	AA	AA	AA	AA	AA	AA	AA	AA	AA	AA	AA	AA	AA	AA	AA	AA	AA	AA	AA	AA	AA	AA	AA	AA	AA	AA	AA	AA	AA	AA	AA	AA	AA	AA	AA	AA	AA	AA
10265908|F|0-54:G>A-54:G>A	A/G	CA2	21613048	.	.	.	.	.	.	.	AA	AA	AA	AA	AA	AA	AA	AA	AA	AA	AA	AA	AA	AA	AA	AA	AA	AA	AA	AA	AA	AA	AA	AA	AA	AA	AA	AA	AA	AA	AA	AA	AA	AA	AA	AA	AA	AA	AA
23871210|F|0-54:T>G-54:T>G	A/G	CA2	21613508	.	.	.	.	.	.	.	GG	GG	GG	GG	GG	GG	GG	GG	GG	GG	GG	GG	GG	GG	GG	GG	GG	GG	GG	GG	GG	GG	GG	GG	GG	GG	GG	GG	GG	GG	GG	GG	GG	GG	GG	GG	GG	GG	GG
23871210	A/G	CA2	21613508	.	.	.	.	.	.	.	GG	GG	GG	NN	GG	GG	GG	GG	GG	GG	GG	GG	GG	GG	GG	GG	GG	GG	GG	GG	GG	GG	GG	NN	GG	GG	GG	GG	GG	NN	GG	GG	GG	GG	GG	GG	GG	GG	GG
13146866	A/G	CA2	21634511	.	.	.	.	.	.	.	GG	GG	NN	GG	GG	GG	GG	NN	GG	GG	GG	GG	GG	GG	GG	GG	GG	GG	GG	GG	GG	GG	GG	GG	GG	GG	NN	GG	GG	NN	NN	GG	NN	NN	GG	GG	GG	NN	GG
5825185|F|0-46:A>G-46:A>G	A/G	CA2	21639997	.	.	.	.	.	.	.	GG	AA	AA	GG	AA	GG	GG	GG	GG	GG	GG	GG	AG	GG	GG	AA	GG	GG	GG	GG	GG	GG	GG	GG	GG	AA	GG	AA	GG	AA	AA	GG	AA	GG	GG	AA	AA	AA	GG
5825617|F|0-44:T>A-44:T>A	A/G	CA2	21695008	.	.	.	.	.	.	.	AA	GG	GG	AA	GG	AA	AA	AA	AA	AA	AA	AA	AG	AA	AA	GG	AA	AA	AA	AA	AA	AA	AA	AA	AG	GG	AA	GG	AA	GG	GG	AA	GG	AA	AA	GG	GG	GG	AA
5825617|F|0-64:C>T-64:C>T	A/G	CA2	21695008	.	.	.	.	.	.	.	NN	AA	AA	NN	AA	NN	NN	NN	NN	NN	NN	NN	AA	NN	NN	AA	NN	NN	NN	NN	NN	NN	NN	NN	AA	AA	NN	AA	NN	AA	AA	NN	AA	NN	NN	AA	AA	AA	NN
5825798|F|0-8:T>A-8:T>A	A/G	CA2	21695074	.	.	.	.	.	.	.	AA	GG	GG	AA	GG	AA	AA	AA	AA	AA	AA	AA	AG	AA	AA	GG	AA	AA	AA	AA	AA	AA	AA	AA	AA	GG	AA	GG	AA	GG	GG	AA	GG	AA	AA	GG	GG	GG	AA
5825798	A/G	CA2	21695074	.	.	.	.	.	.	.	GG	AA	AA	GG	AA	GG	GG	GG	GG	NN	GG	GG	GG	GG	GG	AA	GG	GG	GG	GG	GG	GG	GG	GG	GG	AA	NN	AA	GG	AA	AA	GG	AA	GG	GG	AA	AA	AA	GG
5825799	A/G	CA2	21695074	.	.	.	.	.	.	.	AA	GG	GG	AA	GG	AA	AA	AA	AA	AA	AA	AA	GG	AA	AA	GG	AA	AA	AA	AA	AA	AA	AA	AA	AA	GG	AA	GG	AA	GG	GG	AA	GG	AA	AA	GG	GG	GG	AA
100010158|F|0-52:T>G-52:T>G	A/G	CA2	21697456	.	.	.	.	.	.	.	GG	GG	GG	GG	GG	GG	GG	GG	GG	GG	GG	NN	GG	GG	GG	GG	GG	GG	GG	GG	GG	GG	GG	GG	GG	GG	GG	GG	GG	GG	GG	GG	NN	GG	GG	GG	GG	GG	GG
13145909	A/G	CA2	21707189	.	.	.	.	.	.	.	GG	GG	GG	GG	GG	GG	GG	NN	GG	GG	NN	GG	GG	GG	GG	GG	GG	GG	GG	GG	GG	GG	GG	GG	GG	GG	GG	GG	GG	GG	GG	GG	GG	GG	GG	GG	GG	GG	GG
5826080|F|0-21:A>C-21:A>C	A/G	CA2	21716580	.	.	.	.	.	.	.	AA	AA	AA	AA	AA	AA	AA	AA	AA	AA	AA	AA	AG	AA	AA	GG	AA	AA	AA	AA	AA	AA	AA	AA	AA	GG	AA	GG	AA	GG	GG	AA	GG	AA	AA	GG	AG	GG	AA
13154990	A/G	CA2	21732764	.	.	.	.	.	.	.	GG	GG	NN	GG	GG	GG	GG	GG	GG	GG	GG	GG	GG	GG	GG	GG	GG	GG	GG	GG	GG	GG	GG	GG	GG	GG	GG	GG	GG	NN	NN	GG	GG	GG	NN	GG	GG	GG	GG
8822568	A/G	CA2	21766968	.	.	.	.	.	.	.	AA	AA	AA	AA	AA	AA	AA	AA	AA	AA	AA	AA	NN	AA	AA	AA	AA	AA	AA	AA	AA	AA	AA	AA	AA	AA	AA	AA	AA	AA	AA	AA	AA	AA	AA	AA	AA	AA	AA
37048751	A/G	CA2	21773950	.	.	.	.	.	.	.	GG	GG	NN	GG	GG	GG	GG	GG	GG	GG	NN	GG	GG	GG	GG	GG	GG	GG	GG	NN	GG	GG	GG	GG	GG	GG	GG	GG	GG	GG	GG	GG	GG	GG	GG	GG	GG	GG	GG
15990226|F|0-11:C>A-11:C>A	A/G	CA2	21781391	.	.	.	.	.	.	.	AA	AA	AA	AA	AA	AA	AA	AA	AA	AA	AA	AA	AA	AA	AA	AA	AA	AA	AA	AA	AA	AA	AA	AA	AA	AA	AA	AA	AA	AA	AA	AA	AA	AA	AA	AA	AA	AA	AA
36360523	A/G	CA2	21782352	.	.	.	.	.	.	.	GG	NN	GG	GG	GG	NN	GG	GG	GG	GG	GG	GG	GG	GG	GG	GG	GG	GG	GG	GG	GG	GG	NN	GG	GG	GG	NN	GG	NN	NN	NN	NN	GG	NN	GG	GG	GG	GG	GG
5825966|F|0-34:C>T-34:C>T	A/G	CA2	21790310	.	.	.	.	.	.	.	AA	GG	GG	AA	GG	AA	AA	AA	AA	AA	AA	AA	AG	AA	AA	AA	AA	AA	AA	AA	AA	AA	AA	AA	AA	AA	AA	AA	AA	AA	AA	AA	AA	AA	AA	AA	AA	AA	AA
37048705	A/G	CA2	21830717	.	.	.	.	.	.	.	GG	GG	GG	GG	GG	NN	GG	GG	GG	GG	GG	GG	GG	GG	GG	GG	GG	GG	GG	GG	NN	GG	GG	GG	GG	NN	NN	GG	NN	NN	NN	NN	GG	NN	NN	GG	GG	GG	GG
5825384|F|0-47:T>C-47:T>C	A/G	CA2	21847535	.	.	.	.	.	.	.	AA	AA	AA	AA	AA	AA	AA	AA	AA	AA	AA	AA	AG	AA	AA	AA	AA	AA	AA	AA	AA	AA	AA	AA	AA	AA	AA	AA	AA	AA	AA	AA	AA	AA	AA	AA	AA	AA	AA
13146588|F|0-60:C>G-60:C>G	A/G	CA2	21847601	.	.	.	.	.	.	.	AA	AA	AA	AA	AA	AA	AA	AA	AA	AA	AA	AA	AA	AA	AA	AA	AA	AA	AA	AA	AA	AA	AA	AA	AA	AA	AA	AA	AA	AA	AA	AA	AA	AA	AA	AA	AA	AA	AA
13146588	A/G	CA2	21847601	.	.	.	.	.	.	.	GG	GG	GG	NN	GG	GG	GG	GG	GG	GG	GG	GG	GG	GG	GG	GG	GG	GG	GG	GG	GG	GG	GG	GG	GG	GG	NN	NN	GG	NN	GG	GG	GG	GG	GG	GG	GG	GG	GG
35485633|F|0-53:C>A-53:C>A	A/G	CA2	21866556	.	.	.	.	.	.	.	AA	AA	AA	AA	AA	AA	AA	AA	AA	NN	AA	AA	AA	AA	AA	AA	AA	AA	AA	AA	AA	AA	AA	AA	AA	AA	AA	AA	AA	AA	AA	AA	AA	AA	AA	AA	AA	AA	AA
8822681	A/G	CA2	21879539	.	.	.	.	.	.	.	AA	AA	AA	AA	AA	AA	AA	AA	AA	AA	AA	AA	AA	AA	AA	AA	AA	AA	AA	AA	AA	AA	AA	AA	AA	AA	AA	AA	AA	AA	AA	AA	AA	AA	AA	AA	AA	AA	AA
5824692	A/G	CA2	21879543	.	.	.	.	.	.	.	GG	GG	GG	NN	GG	GG	GG	GG	GG	GG	GG	GG	GG	GG	GG	GG	GG	GG	GG	GG	GG	GG	GG	GG	GG	GG	GG	GG	GG	GG	GG	GG	GG	GG	GG	GG	GG	GG	GG
23886381	A/G	CA2	21920830	.	.	.	.	.	.	.	GG	GG	GG	GG	GG	GG	GG	GG	GG	NN	GG	GG	GG	GG	GG	GG	NN	GG	GG	GG	GG	GG	GG	NN	GG	GG	NN	GG	NN	GG	GG	GG	GG	NN	GG	GG	GG	GG	GG
5824629	A/G	CA2	21946395	.	.	.	.	.	.	.	GG	GG	NN	GG	GG	GG	NN	GG	GG	GG	GG	GG	GG	GG	GG	GG	GG	GG	GG	GG	GG	GG	GG	GG	GG	GG	NN	GG	GG	GG	GG	GG	GG	GG	GG	GG	GG	GG	GG
5824827	A/G	CA2	21946395	.	.	.	.	.	.	.	AA	AA	AA	AA	AA	AA	AA	AA	AA	AA	AA	AA	AA	AA	AA	AA	AA	AA	AA	AA	AA	AA	AA	AA	AA	AA	AA	AA	AA	AA	AA	AA	AA	AA	AA	AA	AA	AA	AA
36362176|F|0-15:C>G-15:C>G	A/G	CA2	21952038	.	.	.	.	.	.	.	AA	AA	AA	AA	AA	AA	AA	AA	AA	AA	AA	AA	AA	AA	AA	AA	AA	AA	AA	AA	AA	AA	AA	AA	AA	AA	AA	AA	AA	AA	AA	AA	AA	AA	AA	AA	AA	AA	AA
13144398|F|0-65:G>C-65:G>C	A/G	CA2	21977959	.	.	.	.	.	.	.	AA	AA	AA	AA	AA	AA	AA	AA	AA	AA	AA	NN	AA	AA	AA	AA	AA	AA	AA	AA	AA	AA	AA	AA	AA	AA	AA	AA	AA	AA	AA	AA	AA	AA	AA	AA	AA	AA	AA
23886134	A/G	CA2	21981770	.	.	.	.	.	.	.	GG	GG	GG	GG	GG	GG	GG	GG	GG	GG	GG	GG	GG	GG	GG	GG	GG	GG	GG	GG	GG	GG	GG	GG	GG	NN	GG	GG	GG	GG	GG	GG	GG	GG	NN	GG	NN	NN	GG
29967386|F|0-43:C>A-43:C>A	A/G	CA2	21981974	.	.	.	.	.	.	.	AA	AA	AA	AA	AA	AA	AA	AA	AA	AA	AA	AA	AA	AA	AA	AA	AA	AA	AA	AA	AA	AA	AA	AA	AA	AA	AA	AA	AA	AA	AA	AA	AA	AA	AA	AA	AA	AA	AA
29967386	A/G	CA2	21981974	.	.	.	.	.	.	.	GG	GG	GG	GG	GG	NN	GG	GG	GG	GG	GG	GG	GG	NN	NN	GG	GG	GG	GG	NN	GG	GG	GG	GG	GG	GG	GG	GG	NN	GG	NN	NN	NN	NN	GG	GG	GG	GG	GG
10270082|F|0-68:T>G-68:T>G	A/G	CA2	21982040	.	.	.	.	.	.	.	GG	AA	AA	AA	AA	GG	GG	GG	AA	GG	AA	AA	AA	GG	AA	AA	AA	AA	AA	AA	AA	AA	AA	AA	AA	AA	GG	AA	AA	AA	AA	GG	AA	AA	AA	AA	AA	AA	AA
15979855	A/G	CA2	21999105	.	.	.	.	.	.	.	GG	GG	GG	NN	GG	GG	GG	NN	GG	GG	GG	GG	GG	GG	GG	GG	GG	GG	GG	GG	GG	GG	GG	GG	GG	GG	GG	GG	GG	NN	GG	GG	GG	GG	GG	NN	GG	GG	GG
5825557|F|0-32:C>T-32:C>T	A/G	CA2	21999207	.	.	.	.	.	.	.	GG	AA	AA	AA	AA	GG	GG	GG	AA	GG	AA	AA	AA	GG	AA	AA	AA	AA	AA	AA	AA	AA	AA	AA	AA	AA	GG	AA	AA	AA	AA	GG	AA	AA	AA	AA	AA	AA	AA
5825557	A/G	CA2	21999207	.	.	.	.	.	.	.	AA	GG	GG	GG	GG	AA	AA	AA	GG	AA	GG	GG	GG	AA	GG	GG	GG	GG	GG	GG	GG	GG	GG	GG	GG	GG	AA	GG	GG	GG	GG	AA	GG	GG	GG	GG	GG	GG	GG
5825558	A/G	CA2	21999207	.	.	.	.	.	.	.	GG	AA	AA	AA	AA	GG	GG	NN	AA	GG	AA	AA	AA	GG	AA	AA	AA	AA	AA	AA	AA	AA	AA	AA	AA	AA	GG	AA	AA	AA	AA	GG	AA	AA	AA	AA	AA	AA	AA
5825693	A/G	CA2	22000336	.	.	.	.	.	.	.	AA	GG	GG	GG	GG	AA	AA	AA	GG	AA	GG	GG	GG	AA	GG	GG	GG	GG	GG	GG	GG	GG	GG	GG	GG	GG	AA	GG	GG	GG	GG	AA	GG	GG	GG	GG	GG	GG	GG
5826002	A/G	CA2	22000336	.	.	.	.	.	.	.	GG	AA	AA	AA	AA	NN	GG	GG	AA	GG	AA	AA	AA	GG	AA	AA	AA	AA	AA	AA	AA	AA	AA	AA	AA	AA	GG	AA	AA	AA	AA	GG	AA	AA	AA	AA	AA	AA	AA
5825873	A/G	CA2	22023314	.	.	.	.	.	.	.	AA	GG	GG	NN	GG	AA	AA	AA	GG	NN	GG	GG	GG	AA	GG	GG	NN	GG	GG	GG	GG	GG	GG	GG	GG	GG	AA	GG	GG	GG	GG	AA	GG	GG	GG	GG	GG	GG	GG
5825447|F|0-11:A>C-11:A>C	A/G	CA2	22140196	.	.	.	.	.	.	.	GG	AA	AA	AA	AA	GG	GG	AA	AA	GG	AA	AA	AA	AA	AA	AA	AA	AA	AA	AA	AA	AA	AA	AA	AA	AA	GG	AA	AA	AA	AA	GG	AA	AA	AA	AA	AA	AA	AA
100010494|F|0-47:T>G-47:T>G	A/G	CA2	22143172	.	.	.	.	.	.	.	AA	AA	AA	AA	AA	AA	AA	AA	AA	NN	AA	AA	AA	AA	AA	AA	AA	AA	AA	AA	AA	AA	AA	AA	AA	AA	AA	AA	AA	AA	AA	AA	AA	AA	AA	AA	AA	AA	AA
52861300	A/G	CA2	22146167	.	.	.	.	.	.	.	GG	GG	GG	NN	GG	GG	GG	GG	GG	GG	GG	NN	GG	GG	GG	GG	GG	GG	GG	GG	GG	NN	NN	GG	NN	GG	GG	GG	GG	GG	NN	GG	GG	GG	NN	GG	GG	GG	GG
23887846|F|0-41:G>A-41:G>A	A/G	CA2	22162291	.	.	.	.	.	.	.	AA	GG	GG	AA	AA	AA	AA	AA	AA	AA	AA	AA	AA	AA	AA	AA	AA	AA	AA	AA	AA	AA	AA	AA	AA	AA	AA	AA	AA	AA	AA	AA	AA	AA	AA	AA	AA	AA	AA
100049651|F|0-45:C>G-45:C>G	A/G	CA2	22175743	.	.	.	.	.	.	.	AA	AA	AA	AA	AA	AA	AA	AA	AA	AA	AA	AA	AA	AA	AA	AA	AA	AA	AA	AA	AA	AA	AA	AA	AA	AA	AA	AA	AA	AA	AA	AA	AA	AA	AA	AA	AA	AA	AA
5824979	A/G	CA2	22187781	.	.	.	.	.	.	.	GG	GG	GG	GG	GG	GG	GG	GG	GG	GG	NN	GG	GG	GG	GG	GG	GG	GG	GG	GG	GG	GG	GG	GG	GG	GG	GG	GG	GG	GG	GG	NN	GG	GG	GG	NN	GG	GG	GG
10266437|F|0-31:T>G-31:T>G	A/G	CA2	22245986	.	.	.	.	.	.	.	AA	AA	AA	AA	AA	AA	AA	AA	AA	AA	AA	AA	AA	AA	AA	AA	AA	AA	AA	AA	AA	AA	AA	AA	AA	AA	AA	AA	AA	AA	AA	AA	AA	AA	AA	AA	AA	AA	AA
42026642	A/G	CA2	22246534	.	.	.	.	.	.	.	GG	NN	GG	GG	GG	GG	GG	GG	GG	GG	GG	GG	GG	GG	GG	GG	NN	GG	GG	GG	NN	GG	GG	GG	GG	GG	GG	GG	NN	GG	GG	GG	GG	GG	GG	GG	GG	GG	GG
37048858	A/G	CA2	22246717	.	.	.	.	.	.	.	GG	GG	GG	GG	GG	GG	GG	GG	GG	GG	GG	GG	GG	GG	GG	GG	GG	GG	GG	NN	GG	GG	GG	GG	GG	NN	NN	GG	GG	NN	NN	GG	GG	GG	NN	GG	GG	NN	GG
100010170|F|0-43:A>C-43:A>C	A/G	CA2	22257672	.	.	.	.	.	.	.	GG	GG	GG	GG	GG	GG	GG	GG	GG	GG	GG	GG	GG	GG	GG	GG	GG	GG	GG	GG	GG	GG	GG	GG	GG	GG	GG	GG	GG	GG	GG	GG	GG	GG	GG	GG	GG	GG	GG
11063332	A/G	CA2	22257672	.	.	.	.	.	.	.	GG	GG	GG	GG	GG	NN	NN	GG	GG	GG	GG	GG	GG	GG	NN	NN	NN	GG	GG	GG	GG	GG	GG	NN	GG	GG	NN	GG	NN	NN	NN	GG	NN	NN	NN	NN	GG	GG	NN
11063250|F|0-12:T>C-12:T>C	A/G	CA2	22270329	.	.	.	.	.	.	.	AA	AA	AA	AA	AA	AA	AA	AA	AA	AA	AA	AA	AA	AA	AA	AA	AA	AA	AA	AA	AA	AA	AA	AA	AA	AA	AA	AA	AA	AA	AA	AA	AA	AA	AA	AA	AA	AA	AA
10267093|F|0-36:T>C-36:T>C	A/G	CA2	22270395	.	.	.	.	.	.	.	AA	AA	AA	AA	AA	AA	AA	AA	AA	AA	AA	AA	AA	AA	AA	AA	AA	AA	AA	AA	AA	AA	AA	AA	AA	AA	AA	AA	AA	AA	AA	AA	AA	AA	AA	AA	AA	AA	AA
10267284	A/G	CA2	22272102	.	.	.	.	.	.	.	NN	GG	GG	GG	GG	GG	GG	GG	GG	GG	GG	GG	GG	GG	GG	GG	GG	GG	GG	GG	GG	GG	GG	GG	GG	GG	GG	GG	GG	GG	GG	GG	GG	GG	GG	GG	GG	GG	GG
23870806|F|0-36:T>A-36:T>A	A/G	CA2	22280185	.	.	.	.	.	.	.	AA	AA	AA	AA	AA	AA	AA	AA	AA	AA	AA	AA	AA	AA	AA	AA	AA	AA	AA	AA	AA	AA	AA	AA	AA	AA	AA	AA	AA	AA	AA	AA	AA	AA	AA	AA	AA	AA	AA
13145745	A/G	CA2	22280408	.	.	.	.	.	.	.	GG	NN	GG	GG	GG	GG	GG	GG	GG	GG	GG	GG	GG	GG	GG	GG	NN	GG	GG	GG	NN	GG	NN	GG	GG	GG	NN	GG	GG	NN	GG	GG	GG	NN	GG	GG	GG	GG	GG
10265498	A/G	CA2	22323469	.	.	.	.	.	.	.	GG	NN	GG	GG	GG	GG	GG	GG	GG	GG	GG	NN	NN	GG	GG	GG	GG	GG	GG	GG	NN	GG	GG	NN	GG	NN	GG	GG	GG	GG	NN	GG	GG	GG	GG	GG	GG	GG	GG
10264322|F|0-22:C>G-22:C>G	A/G	CA2	22323535	.	.	.	.	.	.	.	AA	AA	AA	AA	AA	AA	AA	AA	AA	AA	AA	AA	AA	AA	AA	AA	AA	AA	AA	AA	AA	AA	AA	AA	AA	AA	AA	AA	AA	AA	AA	AA	AA	AA	AA	AA	AA	AA	AA
46213733|F|0-34:G>A-34:G>A	A/G	CA2	22329548	.	.	.	.	.	.	.	AA	AA	AA	AA	AA	AA	AA	AA	AA	AA	AA	AA	AA	AA	AA	AA	AA	AA	AA	AA	AA	AA	AA	AA	AA	AA	AA	AA	AA	AA	AA	AA	AA	AA	AA	AA	AA	AA	AA
46213733|F|0-48:A>G-48:A>G	A/G	CA2	22329548	.	.	.	.	.	.	.	AA	AA	AA	AA	AA	AA	AA	AA	AA	AA	AA	AA	AA	AA	AA	AA	AA	AA	AA	AA	AA	AA	AA	AA	AA	AA	AA	AA	AA	AA	AA	AA	AA	AA	AA	AA	AA	AA	AA
35487586	A/G	CA2	22364995	.	.	.	.	.	.	.	GG	GG	GG	NN	GG	NN	GG	GG	GG	GG	GG	GG	GG	GG	GG	NN	GG	GG	GG	GG	NN	GG	GG	GG	GG	GG	GG	GG	GG	NN	NN	GG	GG	GG	GG	GG	GG	GG	GG
47928380|F|0-32:C>T-32:C>T	A/G	CA2	22392858	.	.	.	.	.	.	.	AA	AA	AA	AA	AA	AA	AA	AA	AA	AA	AA	AA	AA	AA	AA	AA	AA	AA	AA	AA	AA	AA	AA	AA	AA	AA	AA	AA	AA	AA	AA	AA	AA	AA	AA	AA	AA	AA	AA
23886090|F|0-19:G>A-19:G>A	A/G	CA2	22395227	.	.	.	.	.	.	.	AA	AA	AA	AA	AA	AA	AA	AA	AA	AA	AA	AA	AA	AA	AA	AA	AA	AA	AA	AA	AA	AA	AA	AA	AA	AA	AA	AA	AA	AA	AA	AA	AA	AA	AA	AA	AA	AA	AA
13146181	A/G	CA2	22442365	.	.	.	.	.	.	.	GG	GG	GG	GG	NN	NN	NN	NN	GG	NN	GG	GG	GG	GG	GG	GG	GG	GG	GG	GG	GG	GG	GG	GG	GG	GG	GG	GG	GG	NN	GG	GG	GG	GG	GG	GG	GG	GG	GG
13145722	A/G	CA2	22461809	.	.	.	.	.	.	.	GG	GG	GG	GG	GG	GG	GG	GG	GG	GG	GG	GG	GG	GG	GG	GG	NN	GG	GG	GG	NN	GG	GG	GG	GG	GG	GG	GG	NN	NN	GG	GG	GG	GG	GG	GG	GG	GG	NN
46213929	A/G	CA2	22479513	.	.	.	.	.	.	.	GG	NN	GG	GG	GG	GG	GG	GG	GG	GG	GG	GG	GG	GG	GG	NN	NN	GG	GG	NN	GG	GG	GG	GG	NN	NN	NN	GG	NN	NN	NN	NN	GG	GG	NN	GG	GG	GG	GG
29967090	A/G	CA2	22867392	.	.	.	.	.	.	.	GG	NN	GG	GG	GG	GG	GG	GG	GG	GG	GG	NN	GG	NN	GG	GG	GG	GG	NN	GG	GG	GG	GG	NN	GG	GG	GG	GG	GG	GG	GG	GG	GG	GG	GG	GG	GG	GG	GG
39411598	A/G	CA2	22870151	.	.	.	.	.	.	.	GG	GG	GG	GG	GG	GG	GG	GG	GG	GG	GG	NN	GG	GG	GG	GG	GG	GG	GG	GG	GG	GG	NN	GG	GG	GG	GG	GG	GG	GG	GG	GG	GG	GG	GG	GG	GG	GG	GG
23888999	A/G	CA2	23128853	.	.	.	.	.	.	.	GG	GG	GG	GG	GG	GG	GG	GG	GG	GG	GG	NN	GG	GG	GG	GG	GG	GG	GG	GG	GG	GG	GG	NN	GG	GG	GG	GG	NN	GG	GG	GG	GG	GG	GG	GG	GG	GG	GG
37048912|F|0-60:G>A-60:G>A	A/G	CA2	23318400	.	.	.	.	.	.	.	AA	AA	AA	AA	AA	AA	AA	AA	AA	AA	AA	AA	AA	AA	AA	AA	AA	AA	AA	AA	AA	AA	AA	AA	AA	AA	AA	AA	AA	AA	AA	AA	AA	AA	AA	AA	AA	AA	AA
37048912	A/G	CA2	23318400	.	.	.	.	.	.	.	GG	GG	GG	GG	GG	GG	GG	GG	GG	GG	GG	GG	GG	GG	GG	GG	GG	GG	GG	GG	GG	GG	GG	GG	GG	NN	NN	GG	GG	NN	GG	NN	GG	NN	NN	GG	GG	GG	NN
5825124	A/G	CA2	23343505	.	.	.	.	.	.	.	GG	GG	GG	GG	AA	GG	AA	GG	AA	AA	AA	GG	GG	GG	NN	NN	AA	GG	AA	AA	NN	NN	GG	GG	AA	AA	NN	AA	GG	GG	AA	GG	NN	AA	AA	GG	NN	AA	AA
37049072	A/G	CA2	23954855	.	.	.	.	.	.	.	GG	GG	GG	GG	GG	NN	GG	GG	GG	GG	GG	GG	GG	GG	GG	GG	NN	GG	GG	GG	GG	GG	GG	GG	GG	GG	NN	GG	GG	GG	GG	GG	GG	GG	GG	NN	GG	NN	GG
23886663	A/G	CA2	24244977	.	.	.	.	.	.	.	GG	GG	GG	GG	GG	GG	GG	GG	GG	GG	GG	GG	GG	GG	GG	GG	GG	GG	GG	GG	GG	GG	GG	GG	GG	GG	GG	GG	GG	GG	GG	GG	GG	GG	GG	GG	NN	GG	GG
50759508	A/G	CA2	24255533	.	.	.	.	.	.	.	GG	GG	GG	GG	GG	GG	NN	GG	GG	GG	GG	GG	GG	GG	GG	GG	GG	GG	GG	GG	GG	GG	GG	NN	GG	GG	GG	GG	GG	GG	GG	GG	GG	GG	GG	GG	GG	GG	GG
37050252	A/G	CA2	24255569	.	.	.	.	.	.	.	GG	GG	GG	GG	GG	GG	GG	GG	GG	GG	GG	GG	GG	GG	GG	GG	GG	GG	GG	NN	GG	GG	GG	NN	GG	GG	GG	GG	GG	GG	GG	GG	GG	GG	GG	GG	GG	GG	GG
37048826	A/G	CA2	24419901	.	.	.	.	.	.	.	GG	GG	GG	GG	GG	NN	GG	GG	GG	GG	GG	GG	GG	GG	GG	GG	NN	GG	GG	GG	GG	GG	GG	GG	GG	GG	GG	GG	GG	NN	GG	GG	GG	NN	GG	GG	GG	GG	GG
23887553	A/G	CA2	24685295	.	.	.	.	.	.	.	GG	GG	GG	GG	GG	GG	GG	GG	GG	GG	GG	GG	GG	GG	GG	GG	GG	GG	GG	GG	GG	GG	GG	GG	GG	GG	GG	GG	GG	GG	GG	GG	GG	GG	GG	GG	GG	GG	GG
10257835	A/G	CA2	25097824	.	.	.	.	.	.	.	GG	GG	NN	GG	GG	GG	GG	GG	GG	NN	GG	GG	GG	GG	GG	GG	GG	GG	GG	GG	GG	NN	GG	GG	GG	AA	NN	GG	NN	GG	AA	GG	GG	GG	GG	GG	GG	GG	GG
15989183	A/G	CA2	25097890	.	.	.	.	.	.	.	GG	GG	GG	GG	GG	NN	GG	GG	GG	GG	GG	GG	GG	GG	GG	GG	GG	GG	GG	GG	NN	GG	GG	GG	GG	NN	NN	GG	GG	GG	NN	GG	GG	GG	GG	GG	GG	GG	GG
30070121|F|0-13:A>G-13:A>G	A/G	CA2	25139258	.	.	.	.	.	.	.	GG	GG	GG	GG	GG	AG	AG	GG	GG	AG	GG	GG	GG	GG	GG	GG	GG	GG	AA	GG	GG	GG	GG	GG	GG	GG	GG	GG	GG	GG	GG	GG	GG	GG	GG	GG	GG	GG	GG
13147378	A/G	CA2	25689038	.	.	.	.	.	.	.	GG	GG	GG	GG	GG	NN	GG	GG	GG	GG	GG	NN	GG	GG	GG	GG	GG	GG	GG	GG	GG	GG	GG	NN	GG	NN	GG	GG	GG	GG	GG	GG	GG	NN	GG	GG	GG	NN	GG
30068415|F|0-49:C>G-49:C>G	A/G	CA2	26070084	.	.	.	.	.	.	.	AA	AA	AA	AA	AA	AA	AA	AA	AA	AA	AA	AA	AA	AA	AA	AA	AA	AA	AA	AA	AA	AA	AA	AA	AA	AA	AA	AA	AA	AA	AA	AA	AA	AA	AA	AA	AA	AA	AA
13147384	A/G	CA2	27167082	.	.	.	.	.	.	.	GG	GG	GG	GG	GG	GG	GG	GG	GG	GG	GG	GG	GG	GG	GG	GG	GG	GG	GG	GG	GG	GG	GG	GG	GG	GG	GG	GG	GG	GG	GG	GG	GG	GG	GG	GG	GG	GG	GG
23871200|F|0-61:T>A-61:T>A	A/G	CA2	27670611	.	.	.	.	.	.	.	AA	AA	AA	AA	AA	AA	AA	AA	AA	AA	AA	AA	AA	AA	AA	AA	AA	AA	AA	AA	AA	AA	AA	AA	AA	AA	AA	AA	AA	AA	AA	AA	AA	AA	AA	AA	AA	AA	AA
5825661	A/G	CA2	27687485	.	.	.	.	.	.	.	GG	GG	GG	GG	GG	GG	GG	AA	GG	NN	GG	GG	NN	GG	NN	GG	GG	GG	GG	AA	AA	AA	AA	GG	AA	GG	GG	AA	NN	AA	AA	GG	AA	AA	AA	GG	AA	AA	AA
15979615	A/G	CA2	28316468	.	.	.	.	.	.	.	GG	GG	GG	GG	GG	GG	GG	GG	GG	GG	GG	GG	GG	GG	GG	GG	GG	GG	GG	GG	GG	GG	GG	GG	GG	GG	GG	GG	GG	GG	GG	GG	GG	GG	GG	GG	GG	GG	GG
10267319	A/G	CA2	28412078	.	.	.	.	.	.	.	GG	GG	GG	GG	GG	GG	GG	GG	NN	GG	GG	GG	GG	GG	GG	GG	GG	GG	GG	GG	GG	GG	GG	GG	GG	GG	GG	GG	GG	GG	GG	GG	GG	GG	GG	GG	GG	GG	GG
37049959|F|0-52:A>T-52:A>T	A/G	CA2	28412116	.	.	.	.	.	.	.	AA	AA	AA	AA	AA	AA	AA	AA	AA	AA	AA	AA	AA	AA	AA	AA	AA	AA	AA	AA	AA	AA	AA	AA	AA	AA	AA	AA	AA	AA	AA	AA	AA	AA	AA	AA	AA	AA	AA
30068655	A/G	CA2	28475830	.	.	.	.	.	.	.	GG	GG	NN	NN	GG	GG	GG	GG	GG	GG	GG	GG	GG	GG	GG	GG	GG	GG	GG	NN	GG	GG	GG	GG	GG	GG	GG	GG	GG	NN	GG	GG	NN	GG	GG	GG	GG	GG	GG
100065991|F|0-26:A>C-26:A>C	A/G	CA2	28520715	.	.	.	.	.	.	.	GG	GG	GG	GG	GG	GG	GG	GG	GG	GG	GG	GG	GG	GG	GG	GG	GG	GG	GG	GG	GG	GG	GG	GG	GG	GG	GG	GG	GG	GG	GG	GG	GG	GG	GG	GG	GG	GG	GG
30070176	A/G	CA2	28520715	.	.	.	.	.	.	.	GG	GG	GG	GG	GG	GG	GG	GG	GG	GG	GG	NN	GG	GG	GG	GG	GG	GG	GG	GG	GG	GG	GG	GG	GG	GG	GG	GG	GG	GG	GG	GG	GG	GG	GG	GG	GG	GG	GG
48322988|F|0-28:A>T-28:A>T	A/G	CA2	28531525	.	.	.	.	.	.	.	AA	AA	AA	AA	AA	AA	AA	AA	AA	AA	AA	AA	AA	AA	AA	AA	AA	AA	AA	AA	AA	AA	AA	AA	AA	AA	AA	AA	AA	AA	AA	AA	AA	AA	AA	AA	AA	AA	AA
10265874|F|0-6:A>C-6:A>C	A/G	CA2	28536076	.	.	.	.	.	.	.	AA	AA	AA	AA	AA	AA	AA	AA	AA	AA	AA	AA	AA	AA	AA	AA	AA	AA	AA	AA	AA	AA	AA	AA	AA	AA	AA	AA	AA	AA	AA	AA	AA	AA	AA	AA	AA	AA	AA
10268449|F|0-61:G>C-61:G>C	A/G	CA2	28542043	.	.	.	.	.	.	.	AA	AA	AA	AA	AA	AA	AA	AA	AA	AA	AA	AA	AA	AA	AA	AA	AA	AA	AA	AA	AA	AA	AA	AA	AA	AA	AA	AA	AA	AA	AA	AA	AA	AA	AA	AA	AA	AA	AA
46978401|F|0-11:G>C-11:G>C	A/G	CA2	28544020	.	.	.	.	.	.	.	AA	AA	AA	AA	AA	AA	AA	AA	AA	AA	AA	AA	AA	AA	AA	AA	AA	AA	AA	AA	AA	AA	AA	AA	AA	AA	AA	AA	AA	AA	AA	AA	AA	AA	AA	AA	AA	AA	AA
13147433	A/G	CA2	28567347	.	.	.	.	.	.	.	GG	GG	GG	GG	GG	GG	GG	GG	GG	NN	GG	GG	GG	GG	GG	GG	GG	GG	NN	GG	GG	GG	GG	GG	GG	GG	GG	GG	GG	GG	GG	GG	GG	GG	NN	GG	GG	GG	GG
40899147|F|0-7:G>A-7:G>A	A/G	CA2	28567769	.	.	.	.	.	.	.	AA	AA	AA	AA	AA	AA	AA	AA	AA	AA	AA	AA	AA	AA	AA	AA	AA	AA	AA	NN	AA	AA	AA	AA	AA	NN	AA	AA	AA	NN	NN	AA	AA	NN	AA	AA	AA	AA	AA
10264688|F|0-59:C>T-59:C>T	A/G	CA2	28567769	.	.	.	.	.	.	.	GG	GG	GG	GG	GG	GG	GG	GG	GG	GG	GG	GG	GG	GG	GG	GG	GG	GG	GG	NN	GG	GG	GG	GG	GG	NN	GG	GG	GG	NN	NN	GG	GG	NN	GG	GG	GG	GG	GG
10268977|F|0-12:G>A-12:G>A	A/G	CA2	28573902	.	.	.	.	.	.	.	AA	AA	AA	AA	AA	AA	AA	AA	AA	AA	AA	AA	AA	AA	AA	AA	AA	AA	AA	AA	AA	AA	AA	AA	AA	AA	AA	AA	AA	AA	AA	AA	AA	AA	AA	AA	AA	AA	AA
13146361|F|0-36:T>A-36:T>A	A/G	CA2	28573956	.	.	.	.	.	.	.	AA	AA	AA	AA	AA	AA	AA	AA	AA	AA	GG	AA	AA	AA	AA	AA	AA	AA	AA	AA	AA	AA	AA	AA	AA	AA	AA	AA	AA	AA	AA	GG	AA	AA	AA	AA	AA	AA	AA
100010122|F|0-17:C>T-17:C>T	A/G	CA2	28595827	.	.	.	.	.	.	.	AA	AA	AA	AA	AA	AA	AA	AA	AA	AA	AA	AA	AA	AA	AA	AA	AA	AA	AA	AA	AA	AA	AA	AA	AA	AA	AA	AA	AA	NN	AA	AA	AA	AA	AA	AA	AA	AA	AA
52861248	A/G	CA2	28595893	.	.	.	.	.	.	.	GG	GG	GG	GG	GG	GG	GG	GG	GG	GG	GG	NN	GG	GG	GG	GG	GG	GG	GG	GG	GG	GG	GG	GG	GG	GG	GG	GG	GG	GG	GG	GG	GG	GG	GG	GG	GG	GG	GG
10267146|F|0-7:A>T-7:A>T	A/G	CA2	28606294	.	.	.	.	.	.	.	AA	AA	AA	AA	AA	AA	AA	AA	AA	AA	AA	AA	AA	AA	AA	AA	AA	AA	AA	AA	AA	AA	AA	AA	AA	AA	AA	AA	AA	AA	AA	AA	AA	AA	AA	AA	AA	AA	AA
10267146	A/G	CA2	28606294	.	.	.	.	.	.	.	GG	GG	NN	GG	GG	GG	GG	NN	GG	GG	GG	GG	GG	GG	GG	GG	GG	GG	GG	GG	GG	GG	NN	GG	GG	GG	GG	NN	GG	GG	NN	GG	GG	GG	GG	GG	GG	GG	GG
10264912|F|0-61:T>A-61:T>A	A/G	CA2	28609899	.	.	.	.	.	.	.	AA	AA	AA	AA	AA	AA	AA	AA	AA	AA	AA	AA	AA	AA	AA	AA	AA	AA	AA	AA	AA	AA	AA	AA	AA	AA	AA	AA	AA	AA	AA	AA	AA	AA	AA	AA	AA	AA	AA
10259746|F|0-19:C>G-19:C>G	A/G	CA2	28635413	.	.	.	.	.	.	.	AA	AA	AA	AA	AA	AA	AA	AA	AA	AA	AA	AA	AA	AA	AA	AA	AA	AA	AA	AA	AA	AA	AA	AA	AA	AA	AA	AA	AA	AA	AA	AA	AA	AA	AA	AA	AA	AA	AA
23889122	A/G	CA2	28680735	.	.	.	.	.	.	.	GG	GG	GG	GG	GG	GG	GG	NN	GG	GG	GG	GG	GG	GG	NN	NN	NN	NN	NN	NN	NN	NN	NN	NN	GG	NN	NN	NN	AA	AA	NN	GG	NN	GG	GG	GG	NN	NN	AA
10259273	A/G	CA2	28690604	.	.	.	.	.	.	.	GG	GG	GG	GG	GG	GG	GG	GG	GG	GG	GG	GG	GG	GG	GG	GG	GG	GG	GG	GG	GG	GG	GG	NN	GG	GG	GG	GG	GG	GG	GG	GG	GG	GG	GG	GG	GG	GG	GG
37049071	A/G	CA2	28734363	.	.	.	.	.	.	.	GG	NN	GG	GG	GG	NN	GG	NN	GG	GG	GG	GG	GG	GG	GG	GG	GG	GG	GG	GG	GG	GG	GG	GG	GG	GG	GG	GG	GG	NN	NN	NN	GG	GG	GG	GG	GG	GG	GG
46213328|F|0-39:C>T-39:C>T	A/G	CA2	28764037	.	.	.	.	.	.	.	AA	AA	AA	AA	AA	AA	AA	AA	AA	AA	AA	AA	AA	AA	AA	AA	AA	AA	AA	AA	AA	AA	AA	AA	AA	AA	AA	AA	AA	AA	AA	AA	AA	AA	AA	AA	AA	AA	AA
23885668|F|0-44:T>A-44:T>A	A/G	CA2	28849508	.	.	.	.	.	.	.	AA	AA	AA	AA	AA	AA	AA	AA	AA	AA	AA	AA	AA	AA	AA	AA	AA	AA	AA	AA	AA	AA	AA	AA	AA	AA	AG	AA	AA	AA	AA	AA	AA	AA	AA	AA	AA	AA	AA
23870101	A/G	CA2	28959312	.	.	.	.	.	.	.	GG	GG	GG	GG	GG	GG	GG	GG	GG	GG	GG	GG	GG	GG	GG	NN	GG	GG	GG	GG	GG	GG	GG	GG	GG	GG	GG	GG	NN	GG	GG	GG	GG	GG	GG	GG	GG	GG	GG
10269103|F|0-18:A>G-18:A>G	A/G	CA2	28967009	.	.	.	.	.	.	.	AA	AA	AA	AA	AA	AA	AA	AA	AA	AA	AA	AA	AA	AA	AA	AA	AA	AA	AA	AA	AA	AA	AA	AA	AA	AA	AA	AA	AA	AA	AA	AA	AA	AA	AA	AA	AA	AA	AA
36069215|F|0-7:C>T-7:C>T	A/G	CA2	28982255	.	.	.	.	.	.	.	AA	AA	AA	AA	AA	AA	AA	AA	AA	AA	AA	AA	AA	AA	AA	AA	AA	AA	GG	AA	AA	AA	AA	AA	AA	AA	AA	AA	AA	AA	AA	AA	AA	AA	AA	AA	AA	AA	AA
10265466|F|0-38:G>A-38:G>A	A/G	CA2	28982321	.	.	.	.	.	.	.	GG	GG	GG	GG	GG	GG	GG	GG	GG	GG	GG	GG	GG	GG	GG	GG	GG	GG	GG	GG	GG	GG	GG	GG	GG	GG	GG	GG	GG	GG	GG	GG	GG	GG	GG	GG	GG	GG	GG
5825644	A/G	CA2	29014719	.	.	.	.	.	.	.	GG	NN	GG	GG	GG	GG	GG	GG	GG	GG	GG	GG	NN	GG	GG	GG	GG	GG	GG	GG	GG	GG	GG	GG	GG	GG	NN	AA	AA	GG	NN	GG	GG	AA	AA	AA	GG	AA	GG
36360433|F|0-33:C>A-33:C>A	A/G	CA2	29070646	.	.	.	.	.	.	.	AA	AA	AA	AA	AA	AA	AA	AA	AA	AA	AA	AA	AA	AA	AA	AA	AA	AA	AA	AA	AA	AA	AA	AA	AA	AA	AA	AA	AA	AA	AA	AA	AA	AA	AA	AA	AA	AA	AA
13145713|F|0-12:T>C-12:T>C	A/G	CA2	29091784	.	.	.	.	.	.	.	AA	AA	AA	AA	AA	AA	AA	AA	AA	AA	AA	AA	AA	AA	AA	AA	AA	AA	AA	AA	AA	AA	AA	AA	AA	AA	AA	AA	AA	AA	AA	AA	AA	AA	AA	AA	AA	AA	AA
37048381	A/G	CA2	29123037	.	.	.	.	.	.	.	GG	NN	GG	GG	GG	NN	GG	GG	NN	GG	GG	GG	GG	GG	GG	GG	GG	GG	GG	GG	GG	GG	GG	GG	GG	GG	NN	GG	NN	GG	GG	NN	GG	GG	NN	GG	GG	NN	GG
35486384|F|0-32:T>C-32:T>C	A/G	CA2	29144443	.	.	.	.	.	.	.	AA	AA	AA	AA	AA	AA	AA	AA	AA	AA	AA	AA	AA	AA	AA	AA	AA	AA	AA	AA	AA	AA	AA	AA	AA	AA	AA	AA	AA	AA	AA	AA	AA	AA	AA	AA	AA	AA	AA
35486384	A/G	CA2	29144443	.	.	.	.	.	.	.	GG	GG	GG	NN	GG	GG	GG	GG	GG	GG	GG	GG	GG	GG	GG	GG	NN	GG	GG	GG	GG	NN	GG	GG	GG	GG	NN	GG	GG	GG	NN	GG	NN	GG	NN	GG	GG	GG	GG
23871359|F|0-6:C>A-6:C>A	A/G	CA2	29261310	.	.	.	.	.	.	.	AA	GG	GG	AA	AA	AA	AA	AA	AA	AA	AA	AA	AA	AA	AA	AA	AA	AA	AA	AA	AA	AA	AA	AA	AA	AA	AA	AA	AA	AA	AA	AA	AA	AA	AA	AA	AA	AA	AA
10259166|F|0-24:T>C-24:T>C	A/G	CA2	29286015	.	.	.	.	.	.	.	AA	AA	AA	AA	AA	AA	AA	AA	AA	AA	AA	AA	AA	AA	AA	AA	AA	AA	AA	AA	AA	AA	AA	AA	AA	AA	AA	AA	AA	AA	AA	AA	AA	AA	AA	AA	AA	AA	AA
10269486	A/G	CA2	29377613	.	.	.	.	.	.	.	GG	AA	AA	AA	AA	GG	AA	GG	GG	GG	GG	GG	NN	GG	AA	AA	GG	GG	GG	AA	GG	GG	NN	AA	AA	AA	AA	GG	GG	AA	AA	GG	AA	NN	GG	GG	NN	AA	GG
10265153|F|0-62:G>C-62:G>C	A/G	CA2	29395202	.	.	.	.	.	.	.	AA	GG	GG	GG	GG	AA	GG	AA	AA	AA	AA	AA	AG	AA	GG	GG	AA	AA	AA	GG	AA	AA	AA	GG	GG	GG	GG	AA	AA	GG	GG	AA	GG	AA	AA	AA	AG	GG	AA
36360787	A/G	CA2	29395268	.	.	.	.	.	.	.	GG	GG	GG	GG	GG	GG	GG	GG	GG	GG	GG	GG	GG	GG	GG	GG	GG	GG	GG	GG	GG	GG	GG	GG	GG	GG	GG	GG	GG	GG	GG	GG	GG	GG	GG	GG	GG	GG	GG
10264894	A/G	CA2	29424167	.	.	.	.	.	.	.	GG	AA	AA	AA	AA	GG	AA	GG	GG	GG	GG	GG	AA	GG	AA	AA	GG	GG	GG	AA	GG	GG	GG	AA	AA	AA	AA	GG	GG	AA	AA	GG	AA	GG	NN	GG	NN	AA	GG
30068440|F|0-16:C>A-16:C>A	A/G	CA2	29527325	.	.	.	.	.	.	.	AA	AA	AA	AA	AA	AA	AA	AA	AA	AA	AA	AA	AA	AA	AA	AA	AA	AA	AA	AA	AA	AA	AA	AA	AA	AA	AA	AA	AA	AA	AA	AA	AA	AA	AA	AA	AA	AA	AA
10266083|F|0-8:T>A-8:T>A	A/G	CA2	29533795	.	.	.	.	.	.	.	AA	GG	GG	GG	GG	AA	GG	AA	AA	AA	AA	AA	AG	AA	GG	GG	AA	AA	AA	GG	AA	AA	AA	GG	GG	GG	GG	AA	AA	GG	GG	AA	GG	AA	AA	AA	AG	GG	AA
37047721|F|0-10:G>A-10:G>A	A/G	CA2	29543869	.	.	.	.	.	.	.	GG	AA	NN	AA	AA	NN	NN	GG	GG	GG	GG	NN	AG	GG	AA	NN	GG	GG	GG	AA	GG	GG	NN	AA	AA	NN	AA	GG	NN	AA	AA	GG	AA	GG	GG	GG	AG	NN	GG
50759511	A/G	CA2	29575367	.	.	.	.	.	.	.	GG	GG	GG	GG	GG	GG	GG	GG	GG	GG	GG	GG	GG	GG	GG	GG	GG	GG	GG	GG	GG	GG	GG	GG	GG	GG	GG	GG	GG	GG	GG	GG	NN	GG	GG	GG	GG	GG	GG
10258793	A/G	CA2	29593699	.	.	.	.	.	.	.	GG	GG	GG	GG	GG	NN	NN	GG	GG	GG	GG	GG	GG	GG	NN	NN	NN	GG	GG	NN	NN	GG	NN	NN	NN	NN	NN	AA	AA	NN	NN	NN	GG	GG	NN	GG	GG	GG	GG
10264456	A/G	CA2	29608791	.	.	.	.	.	.	.	GG	GG	NN	NN	GG	GG	NN	GG	GG	GG	GG	GG	GG	GG	GG	GG	GG	GG	GG	GG	GG	GG	GG	GG	GG	GG	NN	GG	NN	GG	NN	GG	GG	NN	GG	GG	GG	NN	GG
10269469	A/G	CA2	29608857	.	.	.	.	.	.	.	GG	GG	GG	GG	GG	GG	GG	GG	GG	GG	NN	GG	GG	GG	GG	GG	GG	GG	GG	GG	GG	GG	GG	GG	GG	GG	GG	GG	GG	GG	GG	GG	GG	GG	GG	GG	GG	GG	GG
10268304	A/G	CA2	29618421	.	.	.	.	.	.	.	GG	GG	GG	GG	GG	GG	GG	GG	GG	GG	GG	GG	GG	GG	GG	GG	GG	GG	NN	GG	GG	GG	GG	NN	GG	GG	GG	GG	GG	NN	NN	GG	GG	GG	GG	GG	GG	NN	GG
5825214	A/G	CA2	29723958	.	.	.	.	.	.	.	AA	AA	AA	AA	AA	AA	AA	AA	AA	AA	AA	GG	AA	AA	AA	AA	AA	AA	AA	AA	AA	AA	AA	AA	AA	AA	AA	AA	AA	AA	AA	AA	AA	AA	AA	AA	AA	AA	AA
5824766	A/G	CA2	29724018	.	.	.	.	.	.	.	AA	AA	AA	AA	AA	AA	AA	AA	AA	AA	AA	GG	AA	AA	AA	AA	AA	AA	AA	AA	AA	AA	AA	AA	AA	AA	AA	AA	AA	AA	AA	AA	AA	AA	AA	AA	AA	AA	AA
5825993|F|0-30:C>T-30:C>T	A/G	CA2	29724488	.	.	.	.	.	.	.	AA	AA	AA	AA	AA	AA	AA	AA	AA	AA	AA	GG	AA	AA	AA	AA	AA	AA	AA	AA	AA	AA	AA	AA	AA	AA	AA	AA	AA	AA	AA	AA	AA	AA	AA	AA	AA	AA	AA
5825993	A/G	CA2	29724488	.	.	.	.	.	.	.	GG	GG	GG	GG	GG	GG	GG	GG	GG	GG	GG	GG	GG	GG	GG	GG	GG	GG	GG	NN	GG	GG	GG	GG	GG	GG	GG	GG	GG	GG	GG	GG	NN	GG	NN	GG	GG	GG	GG
10257812	A/G	CA2	29732888	.	.	.	.	.	.	.	GG	GG	GG	GG	GG	GG	GG	GG	GG	GG	GG	GG	GG	GG	GG	GG	NN	GG	GG	GG	GG	GG	GG	GG	GG	GG	GG	GG	GG	NN	GG	GG	NN	GG	GG	GG	GG	NN	GG
10258772	A/G	CA2	29732954	.	.	.	.	.	.	.	GG	GG	GG	GG	GG	NN	GG	GG	GG	GG	NN	GG	GG	GG	GG	GG	GG	GG	GG	GG	GG	GG	GG	GG	GG	GG	GG	GG	GG	NN	NN	GG	GG	NN	GG	GG	GG	GG	GG
8776085|F|0-29:G>A-29:G>A	A/G	CA2	29782293	.	.	.	.	.	.	.	AA	AA	AA	AA	AA	AA	AA	AA	AA	AA	AA	AA	AA	AA	AA	AA	AA	AA	AA	AA	AA	AA	NN	AA	AA	AA	AA	AA	AA	AA	AA	AA	AA	NN	NN	NN	AA	AA	AA
42026311	A/G	CA2	29787809	.	.	.	.	.	.	.	GG	GG	GG	GG	GG	GG	GG	GG	GG	GG	GG	NN	NN	GG	GG	GG	GG	GG	GG	GG	GG	GG	GG	GG	GG	GG	GG	GG	GG	NN	GG	GG	GG	GG	GG	GG	GG	GG	GG
35488128|F|0-24:G>C-24:G>C	A/G	CA2	29787864	.	.	.	.	.	.	.	AA	AA	AA	AA	AA	AA	AA	AA	AA	AA	AA	AA	AA	AA	AA	AA	AA	AA	AA	AA	AA	AA	AA	AA	AA	AA	AA	AA	AA	AA	AA	AA	AA	AA	AA	AA	AA	AA	AA
35486080	A/G	CA2	29807515	.	.	.	.	.	.	.	GG	GG	GG	GG	GG	GG	GG	GG	GG	GG	GG	NN	GG	GG	GG	GG	GG	GG	GG	GG	GG	GG	GG	GG	GG	GG	GG	GG	GG	GG	GG	GG	GG	GG	GG	GG	GG	GG	GG
13144407|F|0-5:A>C-5:A>C	A/G	CA2	29818805	.	.	.	.	.	.	.	AA	AA	AA	AA	AA	AA	AA	AA	AA	AA	AA	AA	AA	AA	AA	AA	AA	AA	AA	AA	AA	AA	AA	AA	AA	AA	AA	AA	AA	AA	AA	AA	AA	AA	AA	AA	AA	AA	AA
46213887|F|0-14:A>G-14:A>G	A/G	CA2	29818871	.	.	.	.	.	.	.	AA	AA	AA	AA	AA	AA	AA	AA	AA	AA	AA	AA	AA	AA	AA	AA	AA	AA	AA	AA	AA	AA	AA	AA	AA	AA	AA	AA	AA	AA	AA	AA	AA	AA	AA	AA	AA	AA	AA
36360794	A/G	CA2	29819766	.	.	.	.	.	.	.	GG	GG	GG	GG	GG	GG	GG	GG	GG	GG	GG	GG	GG	GG	GG	GG	GG	GG	GG	GG	GG	GG	GG	GG	GG	GG	GG	GG	GG	GG	GG	NN	GG	GG	GG	GG	GG	GG	GG
13147036	A/G	CA2	29819906	.	.	.	.	.	.	.	GG	GG	GG	GG	GG	GG	GG	GG	GG	GG	NN	GG	GG	GG	GG	GG	GG	GG	GG	GG	GG	GG	GG	GG	GG	GG	NN	GG	GG	NN	GG	GG	GG	GG	GG	GG	GG	NN	GG
10265779|F|0-23:A>G-23:A>G	A/G	CA2	29830483	.	.	.	.	.	.	.	AA	AA	AA	AA	AA	AA	AA	AA	AA	AG	AA	AG	AA	AA	AA	AA	AA	AA	AA	AA	AA	AA	AA	AA	AA	AA	AA	AA	AA	AA	AA	AA	AA	AG	AA	AA	AA	AA	AA
10265779|F|0-20:C>T-20:C>T	A/G	CA2	29830483	.	.	.	.	.	.	.	AA	AA	AA	AA	AA	AA	AA	AA	AA	AA	AA	AA	AA	AA	AA	AA	AA	AA	AA	AA	AA	AA	AA	AA	AA	AA	AA	AA	AA	AA	AA	AA	AA	AA	AA	AA	AA	AA	AA
42026856	A/G	CA2	29830549	.	.	.	.	.	.	.	GG	GG	GG	GG	GG	GG	GG	GG	GG	GG	NN	GG	GG	GG	GG	GG	GG	GG	GG	GG	GG	GG	GG	GG	GG	GG	GG	GG	GG	GG	GG	GG	GG	GG	GG	GG	GG	GG	GG
[truncated: 9,980 more rows]
[truncated: 141 more columns]
