# Supplementary material for: Unveiling the genetic basis of Fusarium wilt resistance in chickpea using GWAS analysis and characterization of candidate genes
Source: Front Genet. 2024 Jan 19;14:1292009. doi: 10.3389/fgene.2023.1292009 (PMC10849131; doi:10.3389/fgene.2023.1292009)
Supplement: Supplementary file 2 [file Table3.XLSX]

## Sheet: Phenotype
Location	Ethiopia-2016	Leb-2015	Leb-2016	Tunisia-2015	Tunisia-2016
10297	63	26	35	90	5
125212	97.05	100	100	17.5	95
125213	31.95	68	70	50	60
128342	100	75.5	100	19	95
128759	100	97.5	100	10	100
128760	100	95.5	100	7.5	100
131877	95.45	96.5	100	17.5	100
131958	77.25	56.5	60	85	65
132032	88.35	39.5	50	8	50
134499	100	100	100	55	100
134501	100	99	100	9	100
134502	100	100	100	15	100
134570	46.8	52.5	70	52.5	60
140574	66	33.5	45	80	22.5
140617	100	97.5	100	15	100
140641	95.45	87.5	90	30	95
5879	31.85	52.5	60	45	2.5
5882	100	83	75	65	92.5
5884	100	85	80	22.5	95
5892	58.05	44	55	5	5
5899	95.45	91.5	95	60	97.5
5900	95.45	89.5	100	85	57.5
5907	91.6	74.5	75	45	55
6049	56.8	7.5	10	10	3.91e-14
6097	85.45	37.5	40	82.5	5
6107	95.45	76.5	60	25	62.5
6330	50	49	50	10	7.5
6401	53.55	31.5	55	25	10
6411	45.1	74.5	65	7	10
6412	81.15	52.5	65	80	5
6413	47.25	86.5	85	16.5	15
6414	65.7	69.5	80	5	7.5
6415	59.45	59	65	57.5	10
6438	81.8	59	70	50	60
69420	55.45	70	80	42.5	90
70256	17.85	52.5	65	50	30
70283	17.75	2.49e-14	8.53e-14	32.5	5
70454	73.2	50.5	65	22.5	5
70747	100	93	100	12.5	92.5
70752	100	61	70	55	100
71838	50	50.5	70	10	7.5
71887	78.3	76.5	77.5	50	7.5
71888	67.55	80	90	30	10
71889	61.5	78	90	55	7.5
71896	63.95	75	75	80	7.5
71897	81.8	71	85	57.5	45
71898	81.1	85	85	42.5	72.5
71899	87.5	78	80	85	32.5
71900	55.25	64	65	40	7.5
71901	86.35	92.5	90	32.5	65
71902	32.5	75.5	85	52.5	5
71963	90.9	62	77.5	70	30
71995	46.1	54	30	15	10
71996	40.95	41	50	42.5	2.5
72014	90.9	89	90	32.5	67.5
72176	95.45	50	65	65	15
7272	95.45	97	100	15	97.5
7285	100	90	85	47.5	100
7289	95.45	95	100	50	100
7290	78.4	96.5	95	45	92.5
73219	39.1	53	60	17.5	2.5
73250	54.55	63.5	75	95	7.5
7334	86.35	96	100	25	100
73391	88.45	23.5	30	25	67.5
7340	95.45	96.5	95	5	100
7341	95.45	85.5	85	7.5	97.5
7343	100	91.5	95	52.5	57.5
7348	100	98.5	95	100	100
7349	95.45	96.5	100	10	100
7351	90.9	92	100	22.5	95
7352	95.45	96	95	57.5	97.5
7353	90.9	95.5	100	50	100
7354	95.45	96.5	100	55	90
7355	90.9	96	100	90	97.5
7356	100	85.5	100	32.5	100
7359	100	94.5	90	85	100
7362	92.1	99	100	60	100
7365	100	95.5	100	8	100
7367	93.75	88	85	7.5	100
7371	95.45	94.5	100	75	100
7373	87.05	78.5	95	50	77.5
7375	95.45	100	100	55	100
7376	95.45	97	100	8	100
7379	97.05	92.5	100	50	95
7381	94.45	95	95	29	95
7382	100	88	90	52.5	100
7384	91.15	97.5	100	8	97.5
7386	100	96	95	25	100
7391	91.3	99	100	8	100
7392	100	87	80	17.5	100
7393	93.2121	74	80	5	100
7395	100	93.5	90	50	100
7396	91.9	96	100	8	95
7397	100	95	95	90	95
7431	100	99.5	100	32.5	100
74702	88.45	99	100	45	90
74725	53.7	8	10	6	5
75094	75.65	5	5	45	2.5
75095	51.15	96.5	90	2.5	100
75124	100	86	100	45	100
75203	86.75	80	75	62.5	50
7717	72.7	14	27.5	7.5	2.84e-14
7829	50.4	48.5	55	5	5
7947	96.15	91.5	95	40	100
8049	65.9	93.5	100	50	100
8050	90.9	94.5	90	40	100
8241	92.85	38	50	25	65
8256	92.85	64.9536	50	25	65
8341	100	72	60	50	87.5
8598	100	94.5	100	35	100
8602	100	94	95	37.5	100
8638	94.1	77.5	57.5	57.5	97.5
8641	100	93	90	8	100
8645	95.45	99	100	10	100
8646	96.15	96.5	100	50	100
8647	100	99	100	87.5	100
8648	100	96	100	37.5	96
8650	96.65	94	100	25	100
8653	99.0879	100	100	7.5	100
8654	95.45	98.5	100	80	100
8655	95.45	98	100	47.5	100
8656	90.9	100	100	2.5	100
8657	95.45	97.5	100	47.5	99
8658	100	98.5	100	50	100
8659	100	98.5	100	72.5	100
8660	96.65	100	100	27.5	97.5
8663	95.45	98.5	95	8	90
8664	94.45	95	90	5	100
8666	100	88.5	80	57.5	100
8669	100	100	100	52.5	97.5
8671	95.45	89	95	50	97.5
8672	100	97	100	50	100
8673	100	91	95	47.5	100
8674	100	88	95	75	100
8676	100	98	100	10	100
8678	91.3	67	75	45	97.5
8679	100	82.5	90	25	100
8680	90.9	95	92.5	52.5	100
8753	100	94.5	100	50	100
8814	96.15	100	100	60	100
8815	100	98.5	100	32.5	100
8816	100	76.5	52.5	90	100
8820	100	99	100	80	100
8821	100	86	75	95	100
8822	80	97.5	97.5	57.5	100
8823	100	96.5	100	55	97.5
8824	100	99.5	100	72.5	99
8826	100	97.5	100	52.5	100
8831	95.45	98.5	100	87.5	100
8833	91.3	97	100	52.5	100
8889	100	98.5	100	90	100
8914	50.35	2	8.53e-14	2.5	35
8986	40.65	7	12.5	67.5	5
8994	71.8	12	10	62.5	2.5
9000	95.45	14	15	50	20
9049	78.95	46.5	67.5	30	5
9050	79.15	11.5	7.5	7.5	3.55e-14
9116	68.15	42.5	45	50	22.5
9135	100	7	5	45	2.49e-14
9379	93.75	92.5	95	40	100
9413	55.2	30	50	42.5	12.5
9425	32.2	16.5	12.5	45	2.5
9430	25.75	9	2.5	31.5	2.5
9431	50	17.5	17.5	35	10
9437	50	34.8661	17.5	35	10
9438	64.4	7	7.5	40	2.84e-14
9439	56.35	10	15	52.5	37.5
9440	15.5	28	52.5	47.5	2.5
9442	31.3	23	30	50	40
9610	32.6	39.5	50	52.5	85
9629	20.8	5.5	15	45	7.5
9630	8.35	8.5	6.39e-14	50	15.9119
9631	51.75	7	7.5	2.5	12.5
Genesis79	98.3566	90	92.5823	57.487	83.7524
Genesis80	75.6555	67	69.8812	34.7859	61.0512
Pbabounary	73.6815	65	67.9072	32.8118	59.0772
Pbahattrick	100.824	92.5	95.0499	59.9545	86.2199
Pbapistol	102.305	94	96.5304	61.435	87.7004
Pbaslasher	98.3566	90	92.5823	57.487	83.7524
Pbastriker	74.175	65.5	68.4007	33.3053	59.5707
