# Supplementary material for: Unveiling the genetic basis of Fusarium wilt resistance in chickpea using GWAS analysis and characterization of candidate genes
Source: Front Genet. 2024 Jan 19;14:1292009. doi: 10.3389/fgene.2023.1292009 (PMC10849131; doi:10.3389/fgene.2023.1292009)
Supplement: Supplementary file 3 [file Table1.XLSX]

## Sheet: TableS1
Taxa	Country	Province
5879	SYR	Al Hasakah
5882	SYR	Al Hasakah
5884	IRQ	Ninawa
5892	IRQ	Ninawa
5899	IRQ	Al Ta'min
5900	IRQ	Al Ta'min
5907	IRQ	Baghdad
6049	IND	Uttar Pradesh
6097	TUR	Ankara
6107	IRN	Kermanshahah
6330	TUR	Mugla
6401	LBN	Beirut
6411	LBN	Nabatiye
6412	LBN	Nabatiye
6413	LBN	Nabatiye
6414	LBN	Nabatiye
6415	LBN	Nabatiye
6438	DZA	Sidi Bel Abbes
7272	AFG	Ghazni
7285	AFG	Balkh
7289	AFG	Balkh
7290	AFG	Balkh
7334	AFG	Herat
7340	AFG	Badghis
7341	AFG	Badghis
7343	AFG	Badghis
7348	AFG	Badghis
7349	AFG	Badghis
7351	AFG	Badghis
7352	AFG	Badghis
7353	AFG	Badghis
7354	AFG	Badghis
7355	AFG	Badghis
7356	AFG	Badghis
7359	AFG	Faryab
7362	AFG	Faryab
7365	AFG	Faryab
7367	AFG	Faryab
7371	AFG	Faryab
7373	AFG	Faryab
7375	AFG	Faryab
7376	AFG	Faryab
7379	AFG	Balkh
7381	AFG	Balkh
7382	AFG	Balkh
7384	AFG	Balkh
7386	AFG	Balkh
7391	AFG	Balkh
7392	AFG	Balkh
7393	AFG	Balkh
7395	AFG	Balkh
7396	AFG	Balkh
7397	AFG	Balkh
7431	AFG	Takhar
7717	IND	Punjab
7829	IND	Uttar Pradesh
7947	IRN	Khorasan
8049	IRN	Kermanshahah
8050	IRN	Kermanshahah
8241	GRC	Crete
8256	Unknown	Unknown
8341	IND	Madhya Pradesh
8598	AFG	Balkh
8602	AFG	Balkh
8638	AFG	Badghis
8641	AFG	Badghis
8645	AFG	Badghis
8646	AFG	Badghis
8647	AFG	Badghis
8648	AFG	Badghis
8650	AFG	Faryab
8653	AFG	Faryab
8654	AFG	Faryab
8655	AFG	Faryab
8656	AFG	Faryab
8657	AFG	Faryab
8658	AFG	Faryab
8659	AFG	Faryab
8660	AFG	Faryab
8663	AFG	Faryab
8664	AFG	Faryab
8666	AFG	Balkh
8669	AFG	Balkh
8671	AFG	Balkh
8672	AFG	Balkh
8673	AFG	Balkh
8674	AFG	Balkh
8676	AFG	Balkh
8678	AFG	Balkh
8679	AFG	Balkh
8680	AFG	Balkh
8753	AFG	Badakhshan
8814	AFG	Badghis
8815	AFG	Badghis
8816	AFG	Badghis
8820	AFG	Faryab
8821	AFG	Faryab
8822	AFG	Faryab
8823	AFG	Faryab
8824	AFG	Faryab
8826	AFG	Faryab
8831	AFG	Faryab
8833	AFG	Balkh
8889	AFG	Badakhshan
8914	PAK	Punjab
8986	PAK	Punjab
8994	TUR	Mugla
9000	TUR	Mugla
9049	TUR	Corum
9050	TUR	Giresun
9116	TUR	Antalya
9135	SYR	Aleppo
9379	IRN	Kermanshahah
9413	IND	Madhya Pradesh
9425	PAK	Punjab
9430	IND	Himachal Pradesh
9431	IND	Himachal Pradesh
9437	IND	Punjab
9438	IND	Punjab
9439	IND	Punjab
9440	IND	Punjab
9442	IND	Himachal Pradesh
9610	SVK	Banskobystricky
9629	IND	Himachal Pradesh
9630	IND	Himachal Pradesh
9631	IND	Himachal Pradesh
10297	ESP	Andalucia
69420	CYP	Nicosia
70256	PAK	Sindh
70283	PAK	Sindh
70454	TUR	Konya
70747	AFG	Balkh
70752	AFG	Balkh
71838	SYR	Damascus
71887	SYR	Al Hasakah
71888	SYR	Al Hasakah
71889	SYR	Al Hasakah
71896	SYR	Al Hasakah
71897	SYR	Al Hasakah
71898	SYR	Al Hasakah
71899	SYR	Al Hasakah
71900	SYR	Al Hasakah
71901	SYR	Al Hasakah
71902	SYR	Al Hasakah
71963	SYR	Aleppo
71995	TUR	Malatya
71996	TUR	Malatya
72014	TUR	Gaziantep
72176	TUR	Canakkale
73219	SYR	Aleppo
73250	SYR	Hama
73391	TUR	Antalya
74702	AFG	Balkh
74725	TUR	Ankara
75094	IRN	Kermanshahah
75095	IRN	Kermanshahah
75124	IRN	West Azerbaijan
75203	IRN	Kermanshahah
125212	TUR	Antalya
125213	TUR	Antalya
128342	UZB	Bukhara
128759	AFG	Faryab
128760	AFG	Faryab
131877	IRQ	Al Ta'min
131958	SYR	Lattakia
132032	SYR	Lattakia
134499	AFG	Balkh
134501	AFG	Balkh
134502	AFG	Balkh
134570	SYR	Lattakia
140574	AZE	Davaci
140617	AFG	Kunduz
140641	AFG	Takhar
Genesis79	Unknown	Unknown
Genesis80	Unknown	Unknown
Pbabounary	Unknown	Unknown
Pbahattrick	Unknown	Unknown
Pbapistol	Unknown	Unknown
Pbaslasher	Unknown	Unknown
Pbastriker	Unknown	Unknown
